# Supplementary material for: Comprehensive Profiling of Amino Acid Response Uncovers Unique Methionine-Deprived Response Dependent on Intact Creatine Biosynthesis
Source: PLoS Genet. 2015 Apr 7;11(4):e1005158. doi: 10.1371/journal.pgen.1005158 (PMC4388453; doi:10.1371/journal.pgen.1005158)
Supplement: S1 Table — (XLSX) [file pgen.1005158.s009.xlsx]

## Sheet: S9 Table.txt
Probe_ID	Gene Title	Gene Symbol	+AA	-Gln	-His	-Ile	-Leu	-Val	-Phe	-Gly	-Arg	-Cys	-Lys	-Met	-Ser	-Thr	-Tyr	-Trp
202274_at	actin, gamma 2, smooth muscle, enteric	ACTG2	0	-0.008055	0.379539	-0.810394	0.287524	0.271707	-1.65772	-0.112816	1.55242	0.089959	-1.81012	-0.992546	0.333513	-1.02933	-0.81597	-1.25504
213664_at	solute carrier family 1 (neuronal/epithelial high affinity glutamate transporter, system Xag), member 1	SLC1A1	0	-0.179929	-0.080059	-0.829804	0.087922	0.701582	-0.139995	0.105473	0.941385	0.314349	0.237091	-1.05978	0.423227	-1.05548	-0.232233	-0.761216
204933_s_at	tumor necrosis factor receptor superfamily, member 11b (osteoprotegerin)	TNFRSF11B	0	-0.092078	-0.408449	-0.616294	-0.394014	-0.839048	-0.744575	-0.038267	0.323115	-0.610988	-0.849146	0.010771	-0.69544	-1.18186	-1.34071	-1.26451
204284_at	protein phosphatase 1, regulatory (inhibitor) subunit 3C	PPP1R3C	0	-0.110221	-0.440546	-0.588766	-0.005005	0.257341	-1.07116	0.037883	-0.464751	0.239173	-0.782964	-0.834492	0.018079	-0.989796	-0.784845	-0.991344
200799_at	heat shock 70kDa protein 1A	HSPA1A	0	0.05449	-0.48884	-0.24225	-0.508217	-0.367152	-0.267263	-0.125738	-0.746663	-0.56092	-0.80787	0.100215	-0.489472	-1.14415	-0.905848	-0.979175
200800_s_at	heat shock 70kDa protein 1A /// heat shock 70kDa protein 1B	HSPA1A /// HSPA1B	0	0.13478	-0.715903	-0.137675	-0.551785	-0.439512	-0.352875	-0.175572	-0.800902	-0.689155	-1.04369	0.338845	-0.558732	-1.30564	-1.20361	-1.37682
202581_at	heat shock 70kDa protein 1B	HSPA1B	0	0.162953	-0.64277	0.07077	-0.476438	-0.332877	-0.123704	-0.196847	-0.631514	-0.623532	-0.86598	0.248125	-0.375232	-1.02384	-0.822355	-0.841531
204079_at	tyrosylprotein sulfotransferase 2	TPST2	0	-0.339604	-0.829951	-0.055275	-0.735857	-0.552611	-0.451777	-0.092071	-1.52421	-0.629504	-0.946948	-0.178941	-0.671209	-1.08767	-0.827972	-0.674044
204067_at	sulfite oxidase	SUOX	0	0.138399	-0.453553	-0.524962	-0.603457	-0.487804	-0.405044	0.105002	-1.38608	-0.244528	-0.846303	-0.104406	-0.057218	-0.885677	-0.818323	-0.857823
204159_at	cyclin-dependent kinase inhibitor 2C (p18, inhibits CDK4)	CDKN2C	0	-0.563062	-0.273054	-0.742183	-1.07571	-0.610609	-0.612104	0.059239	-2.09298	-0.249449	-0.610247	-0.529533	-0.135885	-1.44279	-0.693192	-0.915809
203502_at	2,3-bisphosphoglycerate mutase /// 2,3-bisphosphoglycerate mutase	BPGM	0	-0.274523	-0.140562	-0.602387	-1.03443	-0.122434	-0.458925	-0.00217	-1.20955	-0.535659	-0.559008	0.704983	-0.310518	-0.322224	-0.884729	-0.83849
212861_at	major facilitator superfamily domain containing 5	MFSD5	0	-0.510872	-0.765587	-0.408718	-0.662191	-0.503243	-0.756803	-0.122677	-1.43308	-0.599999	-0.934551	1.31765	-0.395888	-1.14695	-0.839737	-0.734154
214960_at	apoptosis inhibitor 5	API5	0	-0.813959	-0.339617	-0.340813	-1.03133	-0.63226	-1.19557	-0.095509	-0.595428	-0.267741	-1.46524	0.682913	-0.325049	-0.811975	-0.64028	-0.493729
217977_at	selenoprotein X, 1	SEPX1	0	-0.669809	-0.273458	-0.400461	-0.627986	-0.456404	-0.911864	-0.07545	-1.04308	-0.388451	-1.29111	-0.045972	-0.979967	-0.950427	-0.53922	-0.332411
201014_s_at	phosphoribosylaminoimidazole carboxylase, phosphoribosylaminoimidazole succinocarboxamide synthetase	PAICS	0	-0.69308	-0.062003	-0.707177	-0.491729	-0.868989	-0.471277	0.001808	-0.300241	-0.409641	-0.997291	-1.98388	-0.382101	-0.134763	-0.539261	-1.08259
200982_s_at	annexin A6	ANXA6	0	-0.290755	-0.02135	-1.4995	-0.770235	-0.275844	-0.578101	0.158138	-1.18923	-0.240469	-0.054856	-2.29875	-0.129694	-0.602239	-0.872818	-0.422921
204023_at	replication factor C (activator 1) 4, 37kDa	RFC4	0	-0.353062	-0.020783	-0.966996	-0.900195	-0.041707	-0.676762	-0.022575	-1.06427	-0.536616	-0.006876	-1.65863	-0.363336	-0.295846	-0.121551	-0.556234
211421_s_at	Ret proto-oncogene (multiple endocrine neoplasia and medullary thyroid carcinoma 1, Hirschsprung disease)	RET	0	-0.786821	-0.135212	-0.66404	-0.820052	-0.170124	-0.447965	0.007435	-1.76029	0.205269	0.061107	-2.57237	-0.195325	4.1e-05	-0.901474	-0.310917
206440_at	lin-7 homolog A (C. elegans)	LIN7A	0	-0.365928	-0.606945	-0.898893	-0.288107	-0.385963	-0.258299	-0.156327	-1.06558	-0.462575	0.435445	-1.57083	-0.345807	-0.513079	-0.826979	-0.742143
205053_at	primase, polypeptide 1, 49kDa	PRIM1	0	-0.343513	0.05949	-0.700315	-0.725222	-0.555903	-1.26454	0.002778	-1.03295	-0.110495	-0.359102	-1.96456	0.041033	0.2705	-0.304395	-0.914382
202468_s_at	catenin (cadherin-associated protein), alpha-like 1	CTNNAL1	0	-0.855645	-0.8922	-1.30116	-1.20667	-0.980448	-0.603242	-0.020438	-0.0978	-0.490527	-0.501541	-1.13652	-0.445444	-0.043416	-0.166867	-0.493717
203126_at	inositol(myo)-1(or 4)-monophosphatase 2	IMPA2	0	-0.215963	-0.284286	-0.962727	-0.587124	-0.929641	-0.826905	-0.134742	-0.271047	-0.130543	-0.247641	-1.23797	-0.018468	-0.511224	-0.154058	-0.366992
202853_s_at	RYK receptor-like tyrosine kinase	RYK	0	-0.689823	-0.36774	-1.11204	-0.933577	-0.991295	-0.357925	-0.100548	-0.047198	-0.20646	-0.11153	-1.8856	-0.52229	-0.760513	-0.598545	-0.327625
204146_at	RAD51 associated protein 1	RAD51AP1	0	-0.716598	-0.273526	-0.921216	-0.817091	-0.841471	-0.492238	-0.054392	-0.348899	-0.083367	-0.404633	-1.41194	-0.221672	-0.161437	-0.340749	-0.786585
205296_at	---	---	0	-0.464811	-0.477542	-1.05298	-0.945881	-0.587395	-0.308255	0.031196	-0.209955	-0.362367	0.075237	-1.36313	-0.013381	-0.155291	-0.220087	-0.859538
208955_at	dUTP pyrophosphatase	DUT	0	-0.875669	-0.102015	-1.45913	-0.982218	-0.441816	-1.28913	-0.098507	0.276938	-0.340555	-0.404133	-1.44834	-0.242238	-0.27172	-0.595203	-0.629891
220549_at	similar to Fibrinogen silencer-binding protein /// similar to Fibrinogen silencer-binding protein	LOC728025 /// LOC730560	0	-0.581519	-0.401049	-0.951411	-0.917847	-0.360536	-0.736103	0.065211	-0.337734	-0.285635	0.144559	-1.26592	-0.645795	0.175031	-0.830435	-0.306965
201890_at	ribonucleotide reductase M2 polypeptide	RRM2	0	-0.591742	-0.157027	-0.975328	-1.09433	-0.540007	-0.944935	-0.042763	-0.043283	-0.143703	0.657327	-2.52799	-0.529273	0.184452	-0.280008	-0.67887
221703_at	BRCA1 interacting protein C-terminal helicase 1 /// BRCA1 interacting protein C-terminal helicase 1	BRIP1	0	-0.503884	-0.020221	-0.880177	-1.06924	-0.207261	-0.453403	0.071965	0.072177	0.251384	0.370661	-1.50603	-0.253391	-0.232186	-0.044875	-0.884522
202613_at	CTP synthase	CTPS	0	-0.914223	-0.674887	-0.429725	-0.775447	-0.285268	-0.375705	-0.12492	-0.89905	-0.377078	-0.323196	-1.47175	-0.886984	0.183541	-0.280473	-0.381047
219258_at	TIMELESS interacting protein	TIPIN	0	-1.1864	-0.496279	-1.08269	-0.94133	-0.585078	-0.513817	-0.062922	-1.02373	-0.143572	-0.555303	-1.09913	-0.862874	-0.478407	-0.010395	-0.559139
203696_s_at	replication factor C (activator 1) 2, 40kDa	RFC2	0	-0.897337	-0.601586	-0.669713	-1.28722	-0.489748	-0.485129	-0.000838	-0.814165	-0.532712	-0.483397	-0.577878	-0.101561	-0.146166	-0.447488	-1.04333
201381_x_at	calcyclin binding protein	CACYBP	0	-0.489202	-0.300347	-0.317483	-0.43207	-1.00638	-0.3102	-0.075512	-1.12235	-0.535103	-1.18612	-0.862143	-0.689078	-0.520365	-0.346463	-1.06828
210691_s_at	calcyclin binding protein	CACYBP	0	-0.522555	-0.248078	-0.310277	-0.405813	-1.13127	-0.235687	-0.026973	-0.998947	-0.484003	-1.05303	-0.813091	-0.744013	-0.512317	-0.408438	-1.04784
201129_at	splicing factor, arginine/serine-rich 7, 35kDa	SFRS7	0	-1.21882	-0.403793	-1.49788	-0.665751	-0.828054	-0.396039	-0.134599	-0.760979	-0.11003	-1.18403	-0.511331	-0.586819	-0.317045	-0.973733	-0.247821
202854_at	hypoxanthine phosphoribosyltransferase 1 (Lesch-Nyhan syndrome)	HPRT1	0	-0.654332	-0.740703	-0.728237	-0.334141	-0.802262	-0.810188	0.051645	-0.872819	-0.396342	-1.07064	-0.49696	-0.076766	-0.179564	-0.649066	-0.41932
202855_s_at	solute carrier family 16, member 3 (monocarboxylic acid transporter 4)	SLC16A3	0	-1.21984	-1.45539	-1.28835	-0.406832	-1.50186	-1.32366	-0.045991	-1.53238	-0.747231	-1.72953	-0.855623	-0.565296	-0.509375	-0.957814	-0.636069
206441_s_at	COMM domain containing 4	COMMD4	0	-0.224796	-0.201735	-0.170348	-1.25023	-0.906379	-0.912755	-0.051081	-0.973127	-0.152055	-0.515991	-1.12526	-0.422899	-0.500894	-0.599353	-0.381051
209132_s_at	COMM domain containing 4	COMMD4	0	-0.255775	-0.218165	-0.1382	-1.44942	-1.08671	-0.940066	-0.065361	-1.00388	-0.131442	-0.571361	-1.24821	-0.389363	-0.480884	-0.604822	-0.423273
205573_s_at	sorting nexin 7	SNX7	0	-0.270845	-0.4197	-1.13792	-0.027491	-0.278477	-0.555406	-0.083551	-0.871366	-0.313867	-0.404043	-0.557974	-0.217906	-0.634413	-0.948118	-1.05821
207761_s_at	methyltransferase like 7A	METTL7A	0	-0.669431	-0.376753	-2.56446	-0.13439	-1.85856	-1.9126	0.11227	-1.56732	-0.490862	-0.959982	-2.6026	-0.085565	-0.622043	-2.32447	-1.74223
204971_at	cystatin A (stefin A)	CSTA	0	-0.254091	-1.10276	-0.298317	-0.937903	-0.21452	-1.33069	-0.249398	-1.22899	-0.000928	-0.569685	-0.954892	-0.498259	-0.995091	-1.13955	-0.961566
203022_at	ribonuclease H2, subunit A	RNASEH2A	0	-0.444424	-0.551573	-0.451959	-1.57433	-1.76939	-1.46454	-0.031475	-0.576904	-0.096985	-1.1419	-1.46998	-0.689694	-0.397321	-1.89012	-1.29008
210010_s_at	solute carrier family 25 (mitochondrial carrier; citrate transporter), member 1	SLC25A1	0	-0.803894	-0.494664	-0.545007	-0.738182	-0.91379	-0.722952	0.140618	-0.834291	-0.05331	-0.161705	-0.805705	-0.221227	-0.188615	-1.23083	-0.785368
204256_at	ELOVL family member 6, elongation of long chain fatty acids (FEN1/Elo2, SUR4/Elo3-like, yeast)	ELOVL6	0	-0.151272	-0.804152	-1.11855	-0.538782	-1.15632	-0.523951	-0.022043	-0.476332	-0.375879	-1.2218	-1.04923	-0.834287	-0.673922	-0.683264	-0.897336
210868_s_at	ELOVL family member 6, elongation of long chain fatty acids (FEN1/Elo2, SUR4/Elo3-like, yeast)	ELOVL6	0	-0.079054	-0.637704	-0.993663	-0.395286	-0.909068	-0.423428	0.051662	-0.306075	-0.288627	-1.14499	-0.932567	-0.719848	-0.582345	-0.646129	-0.902881
207124_s_at	guanine nucleotide binding protein (G protein), beta 5	GNB5	0	-0.247462	-0.398035	-0.837269	-0.554557	-1.58204	-0.790802	-0.057107	-0.495637	-0.735391	-0.321958	-1.21227	-0.577917	-0.730201	-0.799152	-0.910115
208847_s_at	alcohol dehydrogenase 5 (class III), chi polypeptide	ADH5	0	-0.11695	-0.301042	-0.747004	-0.072325	-0.895454	-0.959203	-0.046282	-0.425388	-0.24223	-0.436879	-0.831855	-0.392184	-0.839077	-0.486787	-0.32362
201790_s_at	7-dehydrocholesterol reductase	DHCR7	0	-0.456983	-0.687664	-0.474057	-1.05223	-0.687977	-0.725393	0.007825	-1.18974	-0.223507	-0.846796	-0.46023	-0.640366	-0.320167	-0.594594	-0.871443
203656_at	KIAA0274	KIAA0274	0	-0.383371	-0.329448	-0.648881	-0.411492	-0.400938	-0.834862	-0.036979	-0.511855	-0.290786	-1.05747	-0.889545	-0.267742	-0.453742	-0.83827	-0.245557
203790_s_at	heat-responsive protein 12	HRSP12	0	-0.447798	-0.355026	-0.862897	-0.296517	-0.573661	-0.152918	-0.113165	-0.890702	-0.450734	-0.530599	-1.89076	-0.48935	-0.959646	-0.666706	-0.358252
201185_at	HtrA serine peptidase 1	HTRA1	0	-1.0112	-1.02184	-0.505476	-0.469476	-0.642239	-0.639109	-0.18948	-0.931338	-0.585046	-0.634823	-1.56385	-0.688674	-0.870986	-0.986984	-0.401243
204379_s_at	fibroblast growth factor receptor 3 (achondroplasia, thanatophoric dwarfism)	FGFR3	0	-1.0113	-0.703929	-0.401768	-0.661751	-0.650179	-0.835175	0.01737	-0.766074	-0.417912	-0.356049	-1.32585	-0.984766	-0.8051	-0.843243	-0.305131
201667_at	gap junction protein, alpha 1, 43kDa (connexin 43)	GJA1	0	-0.435221	-0.483268	-1.05081	-0.915412	-0.841001	-0.832625	-0.132114	-1.1895	-0.366876	-0.244241	-1.72152	-0.813754	-0.136012	-0.556718	-0.700216
203564_at	Fanconi anemia, complementation group G	FANCG	0	-0.324494	-0.061409	-0.648582	-1.03967	-0.743331	-0.315434	-0.007005	-1.00166	-0.660594	-0.619991	-2.09531	-0.576757	-0.896446	-0.791234	-0.987531
204374_s_at	galactokinase 1	GALK1	0	-0.338741	-0.701851	-0.511707	-0.801277	-0.637597	-0.217554	0.059678	-1.47926	-0.555021	-0.703434	-2.01353	-0.872158	-0.621008	-0.612097	-0.788337
222240_s_at	myo-inositol 1-phosphate synthase A1	ISYNA1	0	-0.814638	-0.499879	-0.687439	-0.785365	-0.885902	-0.664268	0.066972	-1.3034	-0.349276	-0.313364	-2.06281	-0.785076	-0.969854	-0.600973	-0.743504
208962_s_at	fatty acid desaturase 1	FADS1	0	-0.753677	-0.903216	-0.859981	-1.14586	-1.08533	-0.907119	-0.055746	-0.933888	-0.320635	-0.860331	-2.36377	-1.20311	-0.505416	-0.796503	-0.65118
208963_x_at	fatty acid desaturase 1	FADS1	0	-0.745842	-0.865536	-0.895834	-1.06904	-1.01573	-0.906708	-0.07712	-0.96509	-0.38624	-0.924732	-2.35587	-1.16744	-0.547116	-0.909098	-0.638097
208964_s_at	fatty acid desaturase 1	FADS1	0	-0.681873	-0.856367	-0.84931	-1.06077	-1.00763	-0.891324	0.110015	-0.847607	-0.205733	-0.828449	-2.33682	-1.06144	-0.431726	-0.72024	-0.458521
219888_at	sperm associated antigen 4	SPAG4	0	-0.370007	-0.45827	-0.486313	-0.482148	-0.686118	-0.633429	-0.07021	-0.970656	-0.226804	-0.822756	-1.48805	-0.696763	-0.48547	-0.813102	-0.329533
202726_at	ligase I, DNA, ATP-dependent	LIG1	0	-0.813677	-0.162904	-0.761254	-1.47766	-1.1514	-1.56626	-0.051194	-0.862892	-0.105922	-1.55682	-1.00316	-0.103201	-1.11933	-1.13185	-1.39438
203422_at	polymerase (DNA directed), delta 1, catalytic subunit 125kDa	POLD1	0	-0.484993	-0.318097	-0.696365	-1.38291	-0.813438	-1.22729	0.05484	-1.05883	-0.175453	-1.42693	-1.43542	-0.313714	-0.96074	-0.877858	-1.5494
201476_s_at	ribonucleotide reductase M1 polypeptide	RRM1	0	-1.01357	-0.284795	-1.22259	-0.92057	-0.549088	-0.586739	0.034976	-0.401386	-0.491016	-0.884293	-1.52266	-0.450749	-0.538369	-1.10364	-1.47962
201477_s_at	ribonucleotide reductase M1 polypeptide	RRM1	0	-1.1072	-0.405935	-1.3814	-0.992217	-0.770754	-0.842153	-0.079098	-0.495613	-0.367158	-0.764308	-1.58852	-0.580838	-0.564298	-1.09538	-1.31978
202589_at	thymidylate synthetase	TYMS	0	-1.04806	-1.27686	-1.86144	-1.41186	-0.893208	-1.02949	-0.04124	-1.07382	-0.618962	-1.1886	-2.24649	-0.29565	-1.2696	-1.41403	-2.06378
204033_at	thyroid hormone receptor interactor 13	TRIP13	0	-1.27059	-0.868223	-1.42553	-1.04002	-0.966696	-0.949761	-0.015251	-0.215462	-0.473004	-1.07438	-1.03632	-0.630257	-0.673456	-0.990226	-1.38839
210139_s_at	peripheral myelin protein 22	PMP22	0	-1.33844	-0.895622	-1.69739	-0.688689	-0.516594	-1.03592	-0.205341	-0.518429	-0.516545	-0.652014	-1.02096	-0.299045	-0.790659	-0.92379	-1.29032
206533_at	cholinergic receptor, nicotinic, alpha 5	CHRNA5	0	-0.93102	-0.690944	-1.38569	-1.11183	-1.12619	-0.939731	-0.116289	-0.44976	-0.427731	-0.367211	-1.22673	-0.961333	-0.977467	-0.726659	-1.41764
220922_s_at	sperm protein associated with the nucleus, X-linked, family member A1 /// SPANX family, member C /// SPANX family, member B2 /// similar to sperm protein associated with the nucleus, X chromosome, family member B1 /// SPANX family, member B1 /// SPANX family, member A2	SPANXA1 /// SPANXC /// SPANXB2 /// LOC652683 /// SPANXB1 /// SPANXA2	0	-0.798552	-0.348878	-1.11942	-0.848672	-0.442481	-0.577729	-0.100064	-0.478169	-0.221489	-0.275612	-0.742985	-0.421793	-0.87193	-1.23739	-1.12795
201034_at	adducin 3 (gamma)	ADD3	0	-0.66339	-0.56811	-1.13683	-0.695729	-0.459711	-0.894684	-0.048653	-0.920818	-0.473689	-1.06448	-1.38587	-0.316624	-1.65696	-1.37941	-1.2144
201753_s_at	adducin 3 (gamma)	ADD3	0	-0.541557	-0.500047	-0.984739	-0.571717	-0.388697	-0.78814	-0.009793	-0.726098	-0.450721	-0.931491	-1.24935	-0.094654	-1.53174	-1.31383	-1.12611
201752_s_at	adducin 3 (gamma)	ADD3	0	-0.543622	-0.510698	-0.879658	-0.580777	-0.250319	-0.750163	0.022611	-0.691447	-0.393827	-0.88644	-1.07303	-0.232187	-1.35696	-1.14575	-1.19337
205882_x_at	adducin 3 (gamma)	ADD3	0	-0.588514	-0.555496	-0.935904	-0.682597	-0.241639	-0.840828	0.015709	-0.834413	-0.408987	-0.984101	-1.16722	-0.203446	-1.47842	-1.23617	-1.26147
212977_at	chemokine (C-X-C motif) receptor 7	CXCR7	0	-0.368492	-0.513866	-0.948994	-0.709314	-0.544718	-0.752145	-0.129167	-0.943604	-0.663909	-0.684933	-0.940561	-0.306607	-1.23583	-1.72014	-1.35301
209026_x_at	tubulin, beta	TUBB	0	-0.502675	-0.443935	-0.989043	-0.694828	-0.41922	-1.15113	-0.009423	-0.825333	-0.448302	-0.901262	-1.02815	-0.350548	-0.73678	-1.32098	-1.33196
211714_x_at	tubulin, beta /// tubulin, beta	TUBB	0	-0.508988	-0.430418	-0.955485	-0.673373	-0.40845	-1.10065	-0.03891	-0.812133	-0.419007	-0.892863	-1.00483	-0.361582	-0.710005	-1.2897	-1.30511
205303_at	potassium inwardly-rectifying channel, subfamily J, member 8	KCNJ8	0	-1.26377	-0.385758	-1.64345	-0.656307	-0.838835	-1.37113	-0.150821	-1.34647	-0.705649	-0.75212	-0.4342	-0.783851	-2.05514	-1.87368	-1.93354
205304_s_at	potassium inwardly-rectifying channel, subfamily J, member 8	KCNJ8	0	-1.13989	-0.250546	-1.57068	-0.669562	-0.865038	-1.37396	-0.16413	-1.64952	-0.718268	-0.953264	-1.07287	-0.773134	-2.19751	-2.02419	-2.08966
208647_at	farnesyl-diphosphate farnesyltransferase 1	FDFT1	0	-0.48375	-0.418888	-1.23762	-0.695488	-0.719603	-0.846235	-0.065308	-1.4404	-0.367038	-0.74704	-0.679305	-0.426702	-1.34287	-1.24652	-0.972245
210950_s_at	farnesyl-diphosphate farnesyltransferase 1	FDFT1	0	-0.515324	-0.473917	-1.25395	-0.653425	-0.541679	-0.770189	0.055495	-1.54723	-0.416488	-0.765718	-0.750971	-0.434336	-1.42107	-1.34482	-1.0855
203417_at	microfibrillar-associated protein 2	MFAP2	0	-0.478935	-0.542211	-0.711909	-0.574438	-0.901099	-0.925433	0.159173	-1.22995	-0.184824	-0.808364	-1.26949	-0.965275	-1.1297	-1.3561	-0.400732
201128_s_at	ATP citrate lyase	ACLY	0	-0.48359	-0.1871	-0.324485	-0.512335	-0.460093	-0.85877	0.020608	-0.794615	-0.203428	-0.6169	-0.995032	-0.37215	-0.901335	-0.81771	-0.377887
201127_s_at	ATP citrate lyase	ACLY	0	-0.504764	-0.1177	-0.286094	-0.495978	-0.438616	-0.846973	0.034687	-0.78834	-0.270849	-0.806358	-1.00803	-0.483761	-0.920472	-0.900996	-0.57748
210337_s_at	ATP citrate lyase	ACLY	0	-0.612036	-0.187105	-0.250415	-0.63662	-0.470306	-0.972725	0.011145	-0.889873	-0.304703	-0.867225	-1.12042	-0.471974	-0.921114	-1.11025	-0.643088
209109_s_at	tetraspanin 6 /// zinc finger protein 444	TSPAN6 /// ZNF444	0	-0.396118	-0.496317	-0.176181	-0.499309	-0.564499	-1.02033	0.027407	-0.909579	-0.430347	-0.602542	-0.917354	-0.243598	-0.642343	-0.864003	-0.450054
210220_at	frizzled homolog 2 (Drosophila)	FZD2	0	-0.254925	-0.347153	-0.150507	-0.385325	-0.687056	-0.40899	-0.070515	-0.807428	-0.169979	-0.947445	-0.57407	-0.4379	-0.913064	-0.852566	-0.716146
203188_at	UDP-GlcNAc:betaGal beta-1,3-N-acetylglucosaminyltransferase 1	B3GNT1	0	-0.265163	-0.640455	-0.537247	-0.447796	-0.886396	-0.573277	-0.070418	-1.37434	-0.316735	-0.90707	-0.854766	-0.341436	-1.06441	-0.92502	-0.573831
212915_at	PDZ domain containing RING finger 3	PDZRN3	0	-0.29655	-0.635545	-0.558904	-0.424831	-0.630743	-0.672799	0.013552	-1.19456	-0.223029	-1.17608	-0.720773	-0.380987	-0.83825	-1.01336	-0.403279
207430_s_at	microseminoprotein, beta-	MSMB	0	-0.361182	-0.863814	-0.93408	-0.651656	-0.891462	-1.35552	-0.161142	-1.90346	-0.346695	-1.72151	-1.74667	-0.593406	-1.79742	-2.06657	-1.30018
210297_s_at	microseminoprotein, beta-	MSMB	0	-0.340494	-0.817288	-0.855232	-0.50243	-0.84253	-1.30628	-0.129991	-1.5544	-0.249808	-1.47664	-1.72666	-0.562707	-1.45019	-1.74268	-1.30319
208687_x_at	heat shock 70kDa protein 8	HSPA8	0	0.043202	-0.455523	-0.35658	-0.563815	-0.636158	-0.343363	-0.02495	-0.867315	-0.42574	-1.34104	-1.081	-0.498845	-1.09339	-0.940318	-0.698778
210338_s_at	heat shock 70kDa protein 8	HSPA8	0	-0.042632	-0.490042	-0.43915	-0.740507	-0.721368	-0.420045	-0.02481	-0.997337	-0.533597	-1.45752	-1.19623	-0.54145	-1.20546	-1.12546	-0.918172
202950_at	crystallin, zeta (quinone reductase)	CRYZ	0	-0.151844	-0.361072	-0.81046	-0.648021	-0.825653	-0.484668	0.013319	-0.936938	-0.268908	-1.34888	-0.96418	-0.48278	-0.674252	-0.546412	-0.610045
218025_s_at	peroxisomal D3,D2-enoyl-CoA isomerase	PECI	0	-0.337806	-0.576632	-1.03641	-0.767908	-0.916195	-0.841782	0.019318	-1.34865	-0.487375	-1.51982	-1.78565	-0.686982	-1.31521	-1.06094	-1.04476
212266_s_at	splicing factor, arginine/serine-rich 5	SFRS5	0	-0.068578	-0.323462	-0.826955	-0.720075	-0.563518	-0.827395	-0.115063	-0.755777	-0.327877	-1.23523	-0.922488	-0.19681	-0.806898	-0.968163	-0.711475
221249_s_at	family with sequence similarity 117, member A /// family with sequence similarity 117, member A	FAM117A	0	-0.077383	-0.394859	-0.29028	-0.594035	-0.320418	-0.792263	0.113867	-0.947957	-0.069544	-1.31807	-0.939745	-0.357319	-1.10821	-0.844415	-0.679038
200827_at	procollagen-lysine 1, 2-oxoglutarate 5-dioxygenase 1	PLOD1	0	-0.540986	-0.788205	-0.48174	-0.718469	-1.01234	-0.809251	-0.035487	-0.962773	-0.363449	-0.824773	-0.721151	-0.624672	-0.851322	-0.717922	-0.4789
206100_at	carboxypeptidase M	CPM	0	-0.340212	-0.863841	-0.866612	-1.00981	-1.16994	-0.810236	-0.281983	-1.04348	-0.610819	-0.795601	-0.740478	-0.781135	-0.558143	-0.932158	-1.01449
205083_at	aldehyde oxidase 1	AOX1	0	-0.679752	-0.91659	-1.18073	-1.15955	-0.282356	-1.08692	-0.10906	-1.08106	-0.316371	-1.26599	-0.95258	-0.762642	-1.09127	-1.10661	-0.778603
204252_at	cyclin-dependent kinase 2 /// beta-carotene dioxygenase 2	CDK2 /// BCDO2	0	-0.50791	-0.484546	-1.49368	-1.43942	-0.613554	-0.944822	0.00624	-0.902944	-0.519998	-0.424387	-2.00631	-0.712042	-1.23637	-1.33011	-1.66813
202735_at	emopamil binding protein (sterol isomerase)	EBP	0	-0.509721	-0.478679	-0.853113	-1.06727	-0.403581	-0.752599	-0.113651	-0.72579	-0.495059	-0.237487	-0.892793	-0.789611	-0.946539	-0.681964	-0.860407
213787_s_at	emopamil binding protein (sterol isomerase)	EBP	0	-0.484068	-0.45153	-0.8835	-1.23377	-0.385345	-0.766119	-0.010641	-0.827862	-0.528811	-0.303167	-1.20504	-0.760942	-1.01573	-0.734764	-0.854136
201313_at	enolase 2 (gamma, neuronal)	ENO2	0	-0.565913	-0.79719	-1.26323	-0.621777	-0.995842	-0.562934	-0.018933	-1.44381	-0.663845	-0.886201	-1.53125	-0.84573	-0.871763	-0.707256	-0.979102
204158_s_at	T-cell, immune regulator 1, ATPase, H+ transporting, lysosomal V0 subunit A3	TCIRG1	0	-0.49439	-0.532393	-0.624798	-0.621085	-0.733001	-0.565376	0.143844	-1.30181	-0.314624	-0.492378	-1.15031	-0.411728	-0.862561	-0.628864	-0.880381
205534_at	BH-protocadherin (brain-heart)	PCDH7	0	-0.94063	-0.939467	-1.1091	-1.07624	-1.17359	-1.44684	-0.006555	-1.00668	-0.753233	-0.874392	-0.970686	-0.722387	-0.617532	-1.83007	-1.23893
206348_s_at	pyruvate dehydrogenase kinase, isozyme 3	PDK3	0	-0.688464	-0.625148	-0.686606	-0.739809	-0.669251	-1.12174	-0.021024	-0.71502	-0.492579	-0.970252	-0.877396	-0.683191	-0.792825	-1.2886	-1.0142
203401_at	phosphoribosyl pyrophosphate synthetase 2	PRPS2	0	-0.616523	-0.677831	-1.05824	-0.800111	-1.12254	-0.801602	-0.023537	-0.962372	-0.231423	-0.99501	-1.35641	-0.256428	-1.05757	-0.986405	-0.671306
201528_at	replication protein A1, 70kDa	RPA1	0	-0.719748	-0.26469	-0.72759	-0.861383	-1.16295	-0.970321	-0.108238	-1.08688	-0.235118	-0.6261	-1.10933	-0.567681	-0.604648	-0.913161	-0.836135
201529_s_at	replication protein A1, 70kDa	RPA1	0	-0.803959	-0.256238	-0.71985	-0.934097	-1.16143	-1.02259	-0.099843	-1.1086	-0.235682	-0.610786	-1.06815	-0.612618	-0.670697	-0.888229	-1.01504
201111_at	CSE1 chromosome segregation 1-like (yeast)	CSE1L	0	-0.866367	-0.401137	-0.89425	-0.882663	-0.793508	-1.03256	-0.112305	-0.530913	-0.431375	-0.790783	-1.44929	-0.839917	-0.7707	-0.89718	-0.525837
203960_s_at	chromosome 1 open reading frame 41 /// interleukin 17 receptor B	C1orf41 /// IL17RB	0	-0.794616	-0.340605	-0.698419	-0.914214	-0.967483	-1.00208	-0.029023	-0.80809	-0.202282	-0.780625	-1.39826	-0.745499	-0.919971	-0.718861	-0.588733
215691_x_at	interleukin 17 receptor B	IL17RB	0	-0.767281	-0.301654	-0.718669	-0.798946	-0.95863	-1.0539	-0.023974	-0.828923	-0.222929	-0.765754	-1.38831	-0.85961	-1.0426	-0.722403	-0.601472
206453_s_at	NDRG family member 2	NDRG2	0	-0.543444	-0.340747	-0.636143	-0.441516	-0.839336	-0.687326	0.084704	-0.710606	-0.342311	-0.773187	-1.31085	-0.891543	-0.706012	-0.913028	-0.448188
201202_at	proliferating cell nuclear antigen	PCNA	0	-0.519367	-0.595337	-0.906015	-1.39648	-1.09071	-1.13306	-0.026117	-0.747822	-0.471513	-0.68231	-1.8138	-0.70023	-1.09096	-1.37369	-1.42601
201555_at	MCM3 minichromosome maintenance deficient 3 (S. cerevisiae)	MCM3	0	-0.815583	-0.605295	-1.36301	-1.55594	-0.97619	-1.56719	-0.063643	-0.679399	-0.32093	-1.39982	-1.63312	-0.627695	-1.17014	-1.32218	-1.36051
202245_at	lanosterol synthase (2,3-oxidosqualene-lanosterol cyclase)	LSS	0	-0.670112	-0.466577	-0.831753	-0.889315	-0.641223	-1.04494	0.06416	-0.741083	-0.455987	-0.745165	-1.04754	-0.22171	-0.840889	-0.973834	-1.01443
202107_s_at	MCM2 minichromosome maintenance deficient 2, mitotin (S. cerevisiae)	MCM2	0	-0.880418	-1.03309	-1.226	-1.54799	-1.21283	-1.48998	0.0216	-1.01541	-0.424957	-0.956219	-2.17187	-0.455078	-0.888732	-1.36992	-1.30747
201930_at	minichromosome maintenance deficient 6 homolog (S. cerevisiae)	MCM6	0	-0.842657	-0.734167	-1.92684	-1.71037	-0.990804	-1.74904	-0.002758	-1.13763	-0.37843	-1.04692	-2.1673	-0.892068	-1.27828	-1.39524	-1.08288
204441_s_at	polymerase (DNA directed), alpha 2 (70kD subunit)	POLA2	0	-0.914379	-0.633054	-1.5328	-1.25231	-0.39785	-1.21872	-0.105475	-0.859347	-0.631348	-0.890771	-2.12523	-0.882883	-0.946828	-1.43852	-1.34467
212320_at	tubulin, beta	TUBB	0	-0.561865	-0.674297	-1.3587	-1.07489	-0.7268	-1.39168	-0.068675	-0.797643	-0.585935	-0.931063	-2.00413	-0.46183	-0.99409	-1.06643	-1.37563
204695_at	cell division cycle 25 homolog A (S. cerevisiae)	CDC25A	0	-1.10323	-0.652327	-1.16092	-1.12481	-0.698129	-0.955899	0.014314	-0.715331	-0.643477	-0.510205	-1.84436	-0.915146	-0.745214	-0.937142	-1.0721
218115_at	ASF1 anti-silencing function 1 homolog B (S. cerevisiae)	ASF1B	0	-1.28581	-0.755392	-1.74159	-1.69739	-1.18112	-1.34248	0.03755	-0.964629	-0.475295	-0.689017	-2.05145	-0.76307	-1.14608	-1.11354	-1.45855
204126_s_at	CDC45 cell division cycle 45-like (S. cerevisiae)	CDC45L	0	-1.28234	-0.28417	-1.57266	-1.69373	-0.771399	-1.37278	-0.100954	-1.47635	-0.374067	-1.52061	-2.70631	-0.782025	-0.560759	-1.09139	-1.69138
202338_at	thymidine kinase 1, soluble	TK1	0	-1.24405	-0.635509	-1.71487	-2.03503	-0.8167	-1.6312	-0.102325	-1.13782	-0.785687	-1.70623	-2.57169	-0.816575	-0.919705	-1.61538	-1.47692
219512_at	DSN1, MIND kinetochore complex component, homolog (S. cerevisiae)	DSN1	0	-0.7784	-0.366976	-0.995525	-1.45759	-0.817285	-1.11139	-0.219153	-0.890269	-0.784828	-1.3273	-1.65195	-0.80394	-0.495897	-1.00869	-1.34077
213007_at	KIAA1794	KIAA1794	0	-0.670065	-0.302026	-1.04769	-1.37098	-1.02441	-1.2485	-0.094028	-0.935384	-0.293024	-0.932176	-2.03323	-0.72311	-0.757505	-1.03837	-1.26356
213008_at	KIAA1794	KIAA1794	0	-0.715117	-0.194258	-1.03295	-1.42605	-0.91686	-1.26758	-0.150855	-0.874788	-0.290481	-1.04016	-1.86703	-0.705109	-0.721212	-0.936059	-1.34316
204558_at	RAD54-like (S. cerevisiae)	RAD54L	0	-1.11018	-0.763788	-1.05574	-1.36996	-0.938581	-1.11741	0.071876	-1.11662	-0.612522	-1.05283	-1.49686	-0.670447	-0.684245	-1.02249	-1.21731
212789_at	non-SMC condensin II complex, subunit D3	NCAPD3	0	-0.872293	-0.636749	-0.936466	-1.03637	-0.594694	-0.872538	-0.064429	-0.713162	-0.625978	-0.722987	-1.21808	-0.787844	-0.655056	-0.490422	-0.887176
203805_s_at	Fanconi anemia, complementation group A /// Fanconi anemia, complementation group A	FANCA	0	-0.714419	-0.631359	-0.960092	-1.20977	-0.752631	-1.00686	-0.109542	-1.05888	-0.616862	-0.96459	-1.13422	-0.810131	-0.874897	-0.835372	-1.36786
204835_at	polymerase (DNA directed), alpha 1	POLA1	0	-0.81815	-0.31806	-1.0803	-1.14012	-0.631338	-1.09462	-0.067835	-1.04792	-0.448301	-0.720197	-1.40811	-0.819834	-0.98441	-0.823176	-1.30179
220651_s_at	MCM10 minichromosome maintenance deficient 10 (S. cerevisiae)	MCM10	0	-1.66425	-1.00762	-1.91445	-2.17209	-0.956487	-2.1366	-0.079561	-1.60548	-1.14318	-0.954542	-1.88282	-1.19062	-1.34134	-1.24636	-2.43794
201275_at	farnesyl diphosphate synthase (farnesyl pyrophosphate synthetase, dimethylallyltranstransferase, geranyltranstransferase)	FDPS	0	-0.527185	-0.457948	-1.17626	-1.04955	-1.07081	-1.1701	-0.085205	-1.4775	-0.431933	-1.5627	-1.53604	-0.799105	-0.690165	-1.46055	-1.03173
204044_at	quinolinate phosphoribosyltransferase (nicotinate-nucleotide pyrophosphorylase (carboxylating))	QPRT	0	-0.76145	-0.562282	-0.92132	-0.909081	-0.737514	-0.889456	0.051351	-1.80854	-0.461153	-1.39471	-1.47816	-0.935202	-0.892675	-1.07081	-0.946937
209179_s_at	leukocyte receptor cluster (LRC) member 4	LENG4	0	-0.317099	-0.369107	-0.609717	-0.529355	-0.770981	-0.618874	-0.007942	-1.00398	-0.27845	-0.990042	-0.872831	-0.683523	-0.920035	-1.15455	-0.892008
202068_s_at	low density lipoprotein receptor (familial hypercholesterolemia)	LDLR	0	-0.537513	-0.592136	-0.906632	-1.41762	-1.15916	-1.39499	-0.015509	-1.05163	-0.360264	-1.42128	-1.55516	-0.595229	-1.40475	-1.47171	-1.00694
201625_s_at	insulin induced gene 1	INSIG1	0	-0.55402	-0.639911	-0.955175	-1.38554	-1.2042	-1.58877	0.016151	-1.67104	-0.534183	-1.57972	-1.63316	-0.830709	-1.64328	-1.825	-1.68957
201626_at	insulin induced gene 1	INSIG1	0	-0.470654	-0.570459	-1.03839	-1.42136	-1.28779	-1.63126	0.042818	-1.49375	-0.494024	-1.51517	-1.52288	-0.418061	-1.92382	-1.75484	-1.67911
201627_s_at	insulin induced gene 1	INSIG1	0	-0.530978	-0.640163	-0.997221	-1.41156	-1.21395	-1.67343	-0.047907	-1.44065	-0.558505	-1.48528	-1.4499	-0.483225	-1.88553	-1.80386	-1.73129
202067_s_at	low density lipoprotein receptor (familial hypercholesterolemia)	LDLR	0	-0.530434	-0.54767	-0.929468	-1.26451	-0.881294	-1.19503	-0.005453	-0.990931	-0.423578	-1.19628	-1.25012	-0.624246	-1.28048	-1.22539	-1.19454
217173_s_at	low density lipoprotein receptor (familial hypercholesterolemia)	LDLR	0	-0.461395	-0.530645	-0.641552	-1.05831	-0.771826	-0.937447	0.080871	-0.770285	-0.21331	-1.00044	-1.09086	-0.57086	-1.05702	-1.04194	-1.16466
219429_at	fatty acid 2-hydroxylase	FA2H	0	-0.288757	-0.755546	-0.554354	-0.795632	-0.953453	-1.24923	0.024359	-0.971608	-0.595218	-1.02534	-1.43647	-0.485703	-1.2457	-1.25216	-1.43407
219278_at	mitogen-activated protein kinase kinase kinase 6	MAP3K6	0	-0.643675	-0.430901	-0.704291	-0.941639	-0.712446	-1.01257	-0.038516	-1.06851	-0.230029	-0.627424	-1.41161	-0.575183	-1.16534	-1.08306	-1.03428
204081_at	neurogranin (protein kinase C substrate, RC3)	NRGN	0	-0.734651	-0.471873	-0.686579	-0.928844	-0.620302	-0.897209	0.065921	-0.851676	-0.368778	-1.15397	-1.35367	-0.662544	-0.787861	-1.15406	-0.957759
205229_s_at	coagulation factor C homolog, cochlin (Limulus polyphemus)	COCH	0	-1.34007	-1.0084	-1.12799	-1.12246	-1.70418	-1.47217	-0.016675	-1.27589	-0.438873	-1.83692	-2.50868	-1.11501	-1.23896	-1.82908	-1.41721
203625_x_at	melanoma cell adhesion molecule	MCAM	0	-0.71663	-0.64622	-1.06654	-1.35696	-1.36983	-1.03359	-0.044865	-1.66528	-0.75462	-1.18028	-1.76572	-0.625962	-1.02809	-1.14527	-1.30924
211042_x_at	melanoma cell adhesion molecule /// melanoma cell adhesion molecule	MCAM	0	-0.476315	-0.422613	-0.698095	-0.823836	-0.912884	-0.67823	0.010454	-1.07186	-0.492044	-0.822229	-1.13272	-0.461815	-0.738819	-0.831233	-0.925791
210567_s_at	S-phase kinase-associated protein 2 (p45)	SKP2	0	-0.980644	-0.970669	-1.96917	-1.74347	-1.52826	-1.49324	-0.079863	-1.76131	-1.1616	-1.67806	-2.00426	-1.01434	-1.06204	-1.43866	-1.73107
200832_s_at	stearoyl-CoA desaturase (delta-9-desaturase)	SCD	0	-0.69799	-0.552338	-1.42671	-1.53538	-1.296	-1.38013	-0.007275	-1.78948	-0.24323	-1.31974	-1.81693	-0.930623	-1.21279	-1.53667	-0.993838
200831_s_at	stearoyl-CoA desaturase (delta-9-desaturase)	SCD	0	-1.0708	-0.713349	-1.57715	-1.7438	-1.37034	-1.63925	0.046468	-1.94147	-0.392702	-1.71622	-1.761	-1.29864	-1.34826	-1.79109	-1.43759
211708_s_at	stearoyl-CoA desaturase (delta-9-desaturase) /// stearoyl-CoA desaturase (delta-9-desaturase)	SCD	0	-1.00399	-0.738379	-1.29015	-1.64651	-1.25403	-1.47586	-0.009085	-1.57701	-0.264638	-1.23727	-1.37103	-1.20286	-1.15974	-1.5289	-1.15413
211162_x_at	stearoyl-CoA desaturase (delta-9-desaturase)	SCD	0	-1.01605	-0.700097	-1.19131	-1.29624	-1.04974	-1.27344	-0.156471	-1.41396	-0.517875	-1.04521	-1.02941	-1.05472	-1.10273	-1.40095	-1.0819
204730_at	regulating synaptic membrane exocytosis 3	RIMS3	0	-0.895307	-0.488465	-0.976131	-1.28618	-0.881857	-1.0433	-0.183137	-1.16639	-0.520657	-1.26625	-1.31142	-0.757206	-1.25232	-1.12032	-0.781103
205698_s_at	mitogen-activated protein kinase kinase 6	MAP2K6	0	-0.630799	-0.383916	-0.765782	-0.600324	-0.757501	-0.942018	0.067169	-0.909837	-0.39163	-1.21451	-1.24908	-0.743861	-0.943253	-0.953053	-0.996693
211219_s_at	LIM homeobox 2	LHX2	0	-0.416247	-0.527362	-0.684846	-0.679036	-0.601896	-0.923899	0.077694	-0.753753	-0.378014	-0.915089	-0.984437	-0.810193	-0.965457	-0.909783	-0.96939
202022_at	aldolase C, fructose-bisphosphate	ALDOC	0	-0.829036	-0.840105	-1.15056	-1.18345	-1.21459	-1.14848	-0.17376	-1.38964	-0.463796	-1.27817	-1.84558	-0.860684	-0.925028	-1.37052	-1.02178
205184_at	guanine nucleotide binding protein (G protein), gamma 4	GNG4	0	-0.607278	-0.700735	-0.758996	-0.819727	-0.723435	-0.568463	-0.020868	-0.874458	-0.435546	-0.670241	-1.18517	-0.857276	-0.677984	-0.835641	-0.883735
207264_at	KDEL (Lys-Asp-Glu-Leu) endoplasmic reticulum protein retention receptor 3	KDELR3	0	-0.619445	-0.618545	-0.974846	-0.953052	-0.883366	-0.858293	-0.251789	-0.953915	-0.411957	-0.757297	-1.25244	-0.951711	-0.806132	-1.14081	-1.01586
206140_at	LIM homeobox 2	LHX2	0	-1.51692	-1.36761	-1.77928	-1.94368	-1.7281	-2.21507	-0.28094	-2.12628	-1.09031	-1.89247	-2.95438	-1.72471	-2.40408	-2.45135	-2.13245
39966_at	chondroitin sulfate proteoglycan 5 (neuroglycan C)	CSPG5	0	-0.850409	-0.711703	-0.923928	-1.0533	-1.09476	-0.904375	-0.318231	-0.998422	-0.52115	-1.18719	-1.18618	-1.0671	-0.932885	-1.04999	-0.907246
207590_s_at	centromere protein I	CENPI	0	-1.22857	-0.770973	-1.20224	-1.37708	-1.13322	-1.61637	-0.10214	-1.16844	-1.05375	-1.38349	-1.54548	-1.48772	-1.31024	-1.24429	-1.56367
218678_at	nestin	NES	0	-1.11713	-0.804416	-1.11814	-1.31699	-1.1064	-1.44179	0.095298	-1.57464	-0.747043	-1.1722	-1.67209	-1.51264	-1.29947	-1.33057	-1.43066
214279_s_at	NDRG family member 2	NDRG2	0	-0.732126	-0.606198	-0.663227	-0.631721	-1.00574	-0.805359	0.014563	-0.772571	-0.586807	-0.817242	-1.15874	-0.951543	-0.675727	-0.917324	-0.888422
211968_s_at	heat shock protein 90kDa alpha (cytosolic), class A member 1	HSP90AA1	0	-0.47166	-0.43952	-0.802638	-0.697717	-0.731753	-0.50301	-0.033135	-0.91068	-0.540153	-0.746807	-0.906972	-0.797795	-0.817375	-0.913417	-0.81592
205031_at	ephrin-B3	EFNB3	0	-0.391079	-0.480433	-0.77312	-0.437111	-0.871414	-0.823881	0.054035	-1.13813	-0.340277	-0.868467	-1.10366	-0.846531	-0.960321	-0.774473	-0.665346
213075_at	olfactomedin-like 2A	OLFML2A	0	-0.375869	-0.550319	-0.747873	-0.613611	-0.822766	-0.789781	0.025741	-0.936365	-0.248658	-0.827004	-1.1372	-0.598699	-0.9394	-0.866858	-0.812998
213283_s_at	sal-like 2 (Drosophila)	SALL2	0	-0.761699	-0.933738	-0.902702	-0.995448	-1.06997	-1.11186	0.003878	-1.70293	-0.476838	-1.27574	-1.69163	-1.12275	-1.61473	-1.32649	-1.04427
209608_s_at	acetyl-Coenzyme A acetyltransferase 2 (acetoacetyl Coenzyme A thiolase)	ACAT2	0	-1.07709	-0.660188	-1.2828	-0.975075	-1.05509	-1.18144	-0.130053	-1.52445	-0.63134	-0.924854	-1.59043	-1.23777	-1.43169	-0.914031	-1.21503
219279_at	dedicator of cytokinesis 10	DOCK10	0	-0.31334	-0.793376	-0.996653	-1.0474	-1.04799	-0.985936	-0.14215	-0.931115	-0.523306	-0.923975	-1.15019	-0.811488	-0.908434	-0.941616	-1.06996
37512_at	hydroxysteroid (17-beta) dehydrogenase 6 homolog (mouse)	HSD17B6	0	-0.652971	-0.500501	-0.747124	-0.60462	-0.845449	-0.562541	-0.079408	-0.886892	-0.048567	-0.758593	-1.25659	-0.667293	-0.804901	-0.799052	-0.730285
206857_s_at	FK506 binding protein 1B, 12.6 kDa	FKBP1B	0	-0.790018	-0.714657	-0.777862	-0.632802	-0.878574	-0.894987	-0.119445	-0.897745	-0.574298	-0.818713	-0.82416	-0.467424	-0.970438	-0.767595	-0.895354
205904_at	MHC class I polypeptide-related sequence A	MICA	0	-0.630818	-0.620146	-0.848147	-0.885946	-0.700956	-0.792404	-0.12404	-1.44912	-0.388047	-0.466549	-0.773768	-0.774613	-1.10908	-0.987113	-1.19361
205905_s_at	MHC class I polypeptide-related sequence A /// MHC class I polypeptide-related sequence B	MICA /// MICB	0	-0.618433	-0.564085	-0.82441	-0.76142	-0.594808	-0.828492	-0.072728	-1.10425	-0.443512	-0.505945	-0.624721	-0.757027	-0.948963	-0.831704	-1.19325
206247_at	MHC class I polypeptide-related sequence B	MICB	0	-1.31459	-1.16759	-1.83259	-1.76052	-1.45252	-1.51983	-0.082246	-2.00454	-0.9063	-1.15809	-1.55985	-1.08362	-1.73032	-1.33779	-1.80322
213520_at	RecQ protein-like 4	RECQL4	0	-0.838093	-0.775493	-1.002	-1.019	-0.812197	-0.83321	-0.107731	-1.3259	-0.636977	-0.629922	-1.07905	-0.758738	-0.901924	-1.05062	-1.15751
217562_at	family with sequence similarity 5, member C	FAM5C	0	-1.08518	-1.02209	-1.08291	-1.08876	-0.759429	-1.02451	-0.199452	-1.42402	-0.779094	-0.789314	-0.694023	-0.758931	-1.4775	-1.18728	-1.23145
212135_s_at	ATPase, Ca++ transporting, plasma membrane 4	ATP2B4	0	-0.406699	-0.546118	-0.627754	-0.767797	-0.658204	-0.867545	-0.036	-1.248	-0.633326	-0.940063	-0.959687	-0.774025	-1.22257	-0.930097	-0.868198
219489_s_at	nucleoredoxin	NXN	0	-0.989362	-0.860958	-0.892302	-0.96541	-0.927959	-1.06083	-0.170949	-1.58913	-0.891906	-1.24043	-1.0815	-1.06699	-1.21446	-1.48748	-1.13149
219663_s_at	transmembrane protein 121	TMEM121	0	-0.767469	-0.859372	-0.698218	-0.5271	-0.846068	-0.828787	-0.163484	-1.63602	-0.804393	-0.985332	-0.727452	-0.928852	-1.15607	-1.1885	-0.937457
218530_at	formin homology 2 domain containing 1	FHOD1	0	-0.624538	-0.433995	-0.793174	-0.802037	-0.767649	-0.745923	-0.042641	-1.27087	-0.390194	-0.794582	-0.666757	-0.846278	-1.06629	-0.674753	-0.710426
212372_at	myosin, heavy chain 10, non-muscle	MYH10	0	-0.565911	-0.529808	-0.834538	-0.728677	-0.653061	-0.445	-0.086059	-0.83161	-0.250086	-0.849271	-0.740098	-0.418788	-0.736375	-0.991757	-0.661405
213067_at	myosin, heavy chain 10, non-muscle	MYH10	0	-0.590743	-0.455278	-0.823931	-0.809263	-0.664143	-0.38471	-0.162937	-1.02314	-0.226673	-0.749263	-0.636141	-0.3595	-0.645003	-0.962246	-0.812332
204579_at	fibroblast growth factor receptor 4	FGFR4	0	-0.804596	-0.276712	-0.297003	-0.946338	-0.707829	-0.934229	0.028216	-1.06368	-0.1898	-1.11793	-1.42217	-0.538301	-0.840324	-0.838758	-0.990976
221521_s_at	GINS complex subunit 2 (Psf2 homolog)	GINS2	0	-1.5826	-0.713409	-0.978324	-1.67489	-1.16134	-1.24386	-0.116495	-1.17217	-0.55464	-1.80934	-1.92877	-0.999283	-1.32462	-1.18778	-1.51254
211767_at	GINS complex subunit 4 (Sld5 homolog) /// GINS complex subunit 4 (Sld5 homolog)	GINS4	0	-0.536593	-0.459526	-1.03835	-0.979588	-0.819213	-0.779749	-0.114327	-0.874624	-0.640832	-0.623764	-1.37728	-0.635962	-0.61282	-1.09303	-0.595256
209421_at	mutS homolog 2, colon cancer, nonpolyposis type 1 (E. coli)	MSH2	0	-0.435839	-0.783749	-1.00624	-1.23146	-0.743912	-0.994345	-0.073637	-0.681817	-0.377795	-0.885261	-1.11856	-0.843231	-1.33699	-0.877996	-0.969594
202911_at	mutS homolog 6 (E. coli)	MSH6	0	-0.564295	-0.450584	-0.990401	-1.17782	-0.822774	-0.874911	-0.044115	-0.951975	-0.294484	-0.912164	-0.520612	-0.750806	-0.672907	-0.866783	-0.651412
211450_s_at	mutS homolog 6 (E. coli)	MSH6	0	-0.585406	-0.43411	-1.08293	-1.28675	-0.780401	-0.893604	0.015785	-1.00253	-0.37099	-1.07713	-0.682986	-0.728425	-0.602536	-0.910464	-0.816997
201755_at	MCM5 minichromosome maintenance deficient 5, cell division cycle 46 (S. cerevisiae)	MCM5	0	-0.970652	-0.688678	-1.48667	-1.84381	-1.21746	-1.07691	-0.00876	-1.34262	-0.422507	-1.30428	-1.17043	-0.535247	-0.745207	-1.3861	-1.18234
216237_s_at	MCM5 minichromosome maintenance deficient 5, cell division cycle 46 (S. cerevisiae)	MCM5	0	-1.08267	-0.740634	-1.59778	-2.20787	-1.42179	-1.1974	-0.126118	-1.71499	-0.547145	-1.54559	-1.63731	-0.573391	-0.793241	-1.70669	-1.22999
212141_at	MCM4 minichromosome maintenance deficient 4 (S. cerevisiae)	MCM4	0	-0.762045	-0.608406	-1.21988	-1.58899	-0.785209	-0.88642	-0.099622	-0.868657	-0.428907	-1.16411	-0.913266	-0.750917	-1.20364	-1.16619	-1.15764
222036_s_at	Solute carrier family 12 (potassium/chloride transporters), member 4	SLC12A4	0	-0.670025	-0.429066	-1.05709	-1.48293	-0.839513	-0.674133	-0.026586	-0.645438	-0.307489	-0.88044	-0.826962	-0.559568	-1.09822	-0.921828	-0.766046
222037_at	MCM4 minichromosome maintenance deficient 4 (S. cerevisiae)	MCM4	0	-0.687079	-0.611306	-1.16854	-1.61033	-0.792083	-0.849343	0.063218	-0.67505	-0.255134	-0.968103	-0.841897	-0.592572	-0.972711	-0.895988	-0.887868
214426_x_at	chromatin assembly factor 1, subunit A (p150)	CHAF1A	0	-0.586714	-0.392339	-0.840617	-1.16541	-0.541837	-0.684773	0.043312	-0.919321	-0.421322	-0.618887	-0.552915	-0.383022	-0.607398	-0.623594	-0.981592
214315_x_at	calreticulin	CALR	0	-0.71348	-0.59938	-0.963839	-1.27687	-0.833979	-0.812077	0.21779	-0.841302	0.089497	-0.800956	-0.63464	-0.526389	-0.684561	-0.674765	-1.027
202260_s_at	syntaxin binding protein 1	STXBP1	0	-0.462568	-0.549642	-0.865827	-0.660046	-0.463493	-0.570435	-0.077267	-0.829894	-0.422237	-1.11306	-1.70073	-0.496597	-0.629784	-1.09421	-0.999629
200884_at	creatine kinase, brain	CKB	0	-0.459376	-0.555114	-0.819402	-0.490637	-0.587735	-0.585858	-0.082272	-0.852944	-0.194523	-0.479631	-1.55714	-0.535924	-0.737603	-0.941322	-0.601878
204017_at	KDEL (Lys-Asp-Glu-Leu) endoplasmic reticulum protein retention receptor 3	KDELR3	0	-0.400481	-0.877786	-0.997575	-1.00247	-0.779317	-0.713745	-0.027932	-1.33192	-0.611834	-0.827071	-2.4802	-0.948519	-1.22855	-1.67645	-1.11071
207265_s_at	KDEL (Lys-Asp-Glu-Leu) endoplasmic reticulum protein retention receptor 3	KDELR3	0	-0.448065	-0.708746	-0.885656	-0.950352	-0.678361	-0.655517	0.056238	-1.14506	-0.578117	-0.805147	-2.21366	-0.872978	-0.992211	-1.45846	-1.05772
205347_s_at	thymosin-like 8	TMSL8	0	-0.956292	-1.03999	-1.2742	-1.2701	-0.832281	-1.333	-0.250018	-1.19876	-0.783972	-0.825344	-2.18112	-1.35344	-0.951534	-1.61578	-1.33076
214804_at	---	---	0	-1.00252	-0.798704	-1.05721	-0.990334	-0.886824	-1.00509	0.029381	-0.837335	-0.806081	-0.923299	-2.41901	-1.18684	-1.27475	-1.24136	-1.50347
213534_s_at	PAS domain containing serine/threonine kinase	PASK	0	-0.585141	-0.332539	-0.471292	-0.823571	-0.243269	-0.548036	-0.00568	-0.924387	-0.71985	-0.346691	-1.46749	-0.785155	-0.826524	-1.07522	-0.901828
216945_x_at	PAS domain containing serine/threonine kinase	PASK	0	-0.71202	-0.353418	-0.414805	-0.759018	-0.318799	-0.504676	-0.031666	-0.636472	-0.651999	-0.402925	-1.3301	-0.824068	-0.962346	-0.850188	-0.759176
218350_s_at	geminin, DNA replication inhibitor	GMNN	0	-0.845369	-0.395703	-0.694124	-1.07611	-0.51946	-1.09454	-0.11297	-1.24376	-0.972169	-0.938102	-1.77418	-1.03638	-1.02988	-1.10008	-1.03473
221957_at	pyruvate dehydrogenase kinase, isozyme 3	PDK3	0	-0.531682	-0.410567	-0.463572	-0.470934	-0.395796	-0.674302	-0.06589	-0.652524	-0.346782	-0.507263	-1.26743	-0.450948	-0.800296	-1.18535	-0.848676
212809_at	nuclear factor of activated T-cells, cytoplasmic, calcineurin-dependent 2 interacting protein	NFATC2IP	0	-0.355173	-0.552708	-0.410935	-0.80545	-0.227324	-0.633386	-0.045358	-0.932151	-0.503164	-0.932447	-1.33545	-1.06814	-0.995576	-1.07135	-0.812192
207030_s_at	cysteine and glycine-rich protein 2	CSRP2	0	-0.91001	-0.815435	-0.933636	-1.62034	-0.678846	-1.56272	-0.300463	-1.13548	-1.25269	-1.29706	-1.94636	-1.42092	-1.105	-1.87848	-1.28824
211126_s_at	cysteine and glycine-rich protein 2	CSRP2	0	-0.431424	-0.389972	-0.552816	-0.805122	-0.201229	-0.947305	-0.075522	-0.53312	-0.664586	-0.752827	-0.947325	-0.661658	-0.526934	-1.02161	-0.705851
209083_at	coronin, actin binding protein, 1A	CORO1A	0	-0.600653	-0.24329	-0.772125	-1.09512	-0.73066	-0.471077	0.032241	-0.831243	-0.628949	-0.567028	-1.2827	-0.528452	-1.0957	-0.919809	-0.637277
213564_x_at	lactate dehydrogenase B	LDHB	0	-0.693597	-0.600459	-1.03353	-0.388968	-0.637097	-0.753943	-0.191503	-0.94782	-0.577778	-0.924184	-1.11254	-0.705485	-0.758088	-0.863476	-0.55415
200632_s_at	N-myc downstream regulated gene 1	NDRG1	0	-0.440815	-1.12874	-0.563618	-0.87405	-0.917674	-1.24971	-0.46928	-1.124	-0.594469	-1.10128	-0.793425	-0.540534	-1.39502	-1.44628	-0.805706
200862_at	24-dehydrocholesterol reductase	DHCR24	0	-0.610203	-0.992418	-0.644621	-0.787735	-0.690484	-1.00377	-0.097588	-0.931936	-0.214184	-0.800212	-0.4178	-0.890882	-1.08777	-1.09188	-0.61791
201599_at	ornithine aminotransferase (gyrate atrophy)	OAT	0	-0.374545	-0.626524	-0.404792	-0.538946	-0.7827	-1.09133	-0.059913	-0.808908	-0.306842	-0.841164	-0.417814	-0.528248	-1.39619	-0.848708	-0.853617
204615_x_at	isopentenyl-diphosphate delta isomerase 1	IDI1	0	-0.6707	-0.516845	-0.735648	-1.00432	-0.703731	-1.10426	-0.092533	-0.749679	-0.36696	-0.861043	-0.326788	-0.5791	-1.00907	-1.01998	-1.00486
208881_x_at	isopentenyl-diphosphate delta isomerase 1	IDI1	0	-0.683998	-0.5079	-0.756068	-1.10478	-0.735065	-1.10865	-0.105385	-0.801493	-0.357532	-0.878025	-0.384875	-0.55572	-1.07787	-0.965314	-1.0558
205968_at	potassium voltage-gated channel, delayed-rectifier, subfamily S, member 3	KCNS3	0	-1.05903	-0.794743	-1.20363	-1.38433	-1.01037	-1.13184	-0.024445	-1.16055	-0.594797	-1.02823	-0.195915	-0.957508	-1.71433	-1.49506	-1.59295
205733_at	Bloom syndrome	BLM	0	-0.959708	-0.713891	-1.13911	-1.48221	-0.568703	-1.19115	-0.200972	-0.954919	-0.455058	-1.27358	-0.629335	-0.757482	-1.11681	-1.18136	-1.06
212953_x_at	calreticulin	CALR	0	-0.663552	-0.582601	-0.773212	-0.989852	-0.602911	-0.734843	-0.02818	-0.79817	-0.160148	-0.894422	-0.50065	-0.655837	-0.816925	-0.824968	-1.07027
212142_at	MCM4 minichromosome maintenance deficient 4 (S. cerevisiae)	MCM4	0	-0.708008	-0.457288	-1.01419	-1.71089	-0.51027	-0.86454	-0.001972	-0.81056	-0.567566	-1.04374	-0.464369	-0.614144	-1.1624	-1.3589	-1.55391
211538_s_at	heat shock 70kDa protein 2	HSPA2	0	-0.848956	-1.40812	-1.30095	-1.64329	-1.56017	-1.60722	-0.140618	-2.08132	-1.23175	-1.95221	-0.288764	-1.21778	-2.00687	-2.27809	-2.34794
209146_at	sterol-C4-methyl oxidase-like	SC4MOL	0	-0.452952	-0.804577	-1.21545	-0.831474	-0.937899	-0.849729	-0.186977	-0.91061	-0.625736	-1.23167	-0.607107	-0.600887	-0.90317	-0.985701	-1.2737
213570_at	eukaryotic translation initiation factor 4E family member 2	EIF4E2	0	-0.443803	-0.047204	-0.822431	-0.802523	-0.614058	-0.826205	-0.16741	-0.60557	-0.372677	-0.738132	-0.167878	-0.345848	-0.839403	-0.642555	-0.719089
209218_at	squalene epoxidase	SQLE	0	-0.432167	-0.457255	-0.987522	-0.54074	-0.796316	-1.06334	-0.0757	-0.742465	-0.273917	-0.826187	-0.608248	-0.597128	-1.13608	-0.708673	-0.757946
213577_at	squalene epoxidase	SQLE	0	-0.329815	-0.371565	-0.814159	-0.393403	-0.550254	-0.905743	-0.071065	-0.673861	-0.269307	-0.814105	-0.664104	-0.531083	-1.01957	-0.711906	-0.576001
213562_s_at	squalene epoxidase	SQLE	0	-0.613248	-0.575994	-1.07007	-0.67522	-0.836912	-1.15017	-0.07128	-0.783766	-0.444464	-1.10314	-0.723881	-0.691338	-1.2181	-0.910748	-1.09924
217989_at	hydroxysteroid (17-beta) dehydrogenase 11	HSD17B11	0	-0.095012	-0.400509	-0.792438	-0.607391	-0.66224	-0.633484	-0.219564	-0.693562	-0.485071	-0.841697	-0.887368	-0.549211	-1.1006	-0.878257	-0.92727
218384_at	calcium regulated heat stable protein 1, 24kDa	CARHSP1	0	-0.487959	-0.406029	-0.839656	-0.694777	-1.1176	-0.879763	-0.102365	-0.866137	-0.516977	-1.06633	-0.726903	-1.11968	-1.36026	-1.43099	-1.24583
212105_s_at	DEAH (Asp-Glu-Ala-His) box polypeptide 9	DHX9	0	-0.823071	-0.612241	-0.345952	-1.01639	-0.655968	-1.089	-0.272342	-0.75838	-0.674598	-0.762162	-0.805702	-0.873201	-1.35731	-1.46659	-1.16754
212107_s_at	DEAH (Asp-Glu-Ala-His) box polypeptide 9	DHX9	0	-0.960547	-0.588805	-0.499908	-0.998745	-0.713082	-1.11888	-0.448072	-0.92893	-0.73343	-0.908792	-0.796369	-1.05716	-1.60016	-1.49544	-1.30935
204603_at	exonuclease 1	EXO1	0	-1.05588	-0.446165	-0.796933	-0.893995	-0.361888	-1.23531	-0.130162	-0.711549	-0.162258	-0.566797	-0.615661	-0.857543	-0.542727	-0.817234	-1.11966
200753_x_at	splicing factor, arginine/serine-rich 2	SFRS2	0	-0.907282	-0.516275	-0.880601	-0.704481	-0.435983	-0.725131	-0.011758	-0.864136	-0.372933	-0.482347	-0.568342	-0.622205	-0.372267	-1.06367	-0.985885
200754_x_at	splicing factor, arginine/serine-rich 2	SFRS2	0	-0.949632	-0.51997	-0.996505	-0.601235	-0.515285	-0.771308	-0.093632	-0.667122	-0.379373	-0.428993	-0.385317	-0.51166	-0.3268	-0.810693	-0.861788
214882_s_at	splicing factor, arginine/serine-rich 2	SFRS2	0	-0.951305	-0.51038	-0.87429	-0.5675	-0.48442	-0.715945	-0.056318	-0.608975	-0.357085	-0.329345	-0.341415	-0.584032	-0.243155	-0.894957	-0.885007
205519_at	WD repeat domain 76	WDR76	0	-0.827282	-0.572549	-1.11322	-0.961777	-0.843202	-1.01374	-0.133305	-0.927945	-0.426332	-0.493913	-0.788643	-0.649213	-0.567199	-0.92215	-1.21682
203967_at	cell division cycle 6 homolog (S. cerevisiae)	CDC6	0	-1.35692	-0.47688	-1.4324	-1.61351	-0.889694	-0.762744	-0.115252	-1.01139	-0.68964	-0.559922	-1.08636	-0.967405	-0.633484	-0.906296	-1.1131
203968_s_at	cell division cycle 6 homolog (S. cerevisiae)	CDC6	0	-1.39317	-0.577816	-1.43964	-1.76605	-1.04972	-0.941347	-0.090486	-1.25123	-0.861273	-0.840406	-1.08117	-1.04895	-0.907038	-0.98903	-1.32878
219510_at	polymerase (DNA directed), theta	POLQ	0	-0.844384	-0.483982	-0.838339	-0.838174	-0.548465	-0.645898	-0.108858	-0.401562	-0.445821	-0.267631	-0.609024	-0.360019	-0.39583	-0.520771	-0.805938
209191_at	tubulin, beta 6	TUBB6	0	-1.2224	-1.01334	-1.31764	-1.03179	-0.340884	-1.23089	-0.020712	-0.875387	-0.99379	-0.769988	-1.01147	-1.51655	-1.04849	-1.05313	-1.08892
212242_at	tubulin, alpha 1	TUBA1	0	-0.814006	-0.519086	-0.994724	-0.749182	-0.5728	-1.00177	-0.027474	-0.704901	-0.54563	-0.644719	-0.6503	-0.947813	-0.788423	-0.892716	-0.894035
219588_s_at	non-SMC condensin II complex, subunit G2	NCAPG2	0	-0.684999	-0.141059	-0.907007	-0.927692	-0.469844	-0.943712	-0.020175	-0.627821	-0.43131	-0.648047	-0.792704	-0.696595	-0.199374	-0.576976	-0.839106
205282_at	low density lipoprotein receptor-related protein 8, apolipoprotein e receptor	LRP8	0	-1.64773	-1.05541	-1.81313	-1.57115	-1.55914	-1.50857	-0.060947	-0.965869	-0.44564	-1.69372	-0.719377	-1.46904	-1.35036	-1.21918	-0.830969
208433_s_at	low density lipoprotein receptor-related protein 8, apolipoprotein e receptor	LRP8	0	-1.56435	-1.03666	-1.90666	-1.68197	-1.72618	-1.8791	-0.10574	-0.929991	-0.373597	-1.78783	-0.910057	-1.55296	-1.48435	-1.35329	-0.970552
203255_at	F-box protein 11	FBXO11	0	-0.543276	-0.42639	-0.827459	-0.981246	-0.79096	-0.824724	-0.139519	-0.8074	-0.500568	-0.743509	-0.306138	-0.604362	-0.668099	-0.696035	-0.373985
206347_at	pyruvate dehydrogenase kinase, isozyme 3	PDK3	0	-0.860556	-0.664133	-0.84804	-0.908298	-0.826492	-0.920713	-0.121759	-0.676146	-0.610415	-0.978886	-0.670802	-0.726238	-0.536873	-0.730348	-0.698138
219650_at	FLJ20105 protein	FLJ20105	0	-0.887057	-0.696614	-1.17135	-1.04317	-0.880687	-1.08491	-0.126577	-0.982924	-0.664671	-0.766552	-0.483633	-0.882537	-0.746864	-0.730907	-0.942018
213262_at	spastic ataxia of Charlevoix-Saguenay (sacsin)	SACS	0	-0.802628	-0.444166	-0.835034	-0.47142	-1.00591	-1.03785	-0.176217	-0.467955	-0.223897	-0.745241	-0.61223	-0.597319	-0.627375	-0.55999	-0.707319
45633_at	GINS complex subunit 3 (Psf3 homolog)	GINS3	0	-0.836452	-0.354095	-0.838117	-1.04312	-0.69881	-0.858105	-0.152789	-0.355881	-0.178919	-0.486647	-0.202352	-0.671952	-0.372516	-0.5223	-0.761761
209753_s_at	thymopoietin	TMPO	0	-0.937084	-0.186823	-0.683389	-0.415544	-0.891319	-1.09875	-0.06134	-0.835124	-0.488215	-0.964183	-1.04854	-0.905204	-0.589177	-0.912616	-0.748963
210074_at	cathepsin L2	CTSL2	0	-0.648273	-0.196993	-0.568121	-0.444439	-0.550938	-0.83842	-0.095564	-1.00171	-0.467593	-0.840352	-0.880587	-0.424037	-0.218963	-0.692582	-0.679795
201578_at	podocalyxin-like	PODXL	0	-0.635535	-0.210143	-0.967962	-0.896099	-0.659744	-0.667173	-0.059885	-1.13898	-0.28293	-0.457981	-0.633475	-0.503545	-0.626335	-0.888978	-0.744709
221750_at	3-hydroxy-3-methylglutaryl-Coenzyme A synthase 1 (soluble)	HMGCS1	0	-0.398188	-0.17127	-1.01097	-0.89909	-0.890321	-0.424898	-0.08153	-0.790519	-0.218966	-0.47631	-0.470578	-0.291229	-0.48475	-0.932074	-0.757341
202330_s_at	uracil-DNA glycosylase	UNG	0	-0.715137	-0.756214	-0.776013	-0.762994	-0.826054	-0.981652	-0.075605	-0.558362	-0.179295	-1.206	-1.72274	-0.398402	-0.545878	-0.665496	-0.895896
201710_at	v-myb myeloblastosis viral oncogene homolog (avian)-like 2	MYBL2	0	-0.634504	-0.579032	-0.43086	-1.10698	-0.316596	-0.488877	-0.051617	-0.486346	-0.348284	-0.946292	-1.52381	-0.613894	-0.725421	-0.490398	-0.98279
201970_s_at	nuclear autoantigenic sperm protein (histone-binding)	NASP	0	-0.409909	-0.34325	-0.405438	-1.06213	-0.836101	-0.461257	0.074925	-0.512903	-0.397202	-1.18293	-1.5972	-0.605313	-0.747915	-0.683002	-0.908497
214430_at	galactosidase, alpha	GLA	0	-0.528315	-0.529715	-0.785415	-1.06843	-0.358322	-0.848513	0.03001	-1.02451	-0.246608	-1.55559	-1.60791	-0.743992	-1.01048	-0.64522	-1.40109
209891_at	spindle pole body component 25 homolog (S. cerevisiae)	SPBC25	0	-1.0426	-0.309708	-1.13783	-1.97521	-0.896964	-1.26563	0.043551	-0.749418	-0.507242	-1.82929	-2.20613	-0.500148	-0.711747	-1.35615	-0.782293
215708_s_at	primase, polypeptide 2A, 58kDa	PRIM2A	0	-0.64732	-0.20801	-0.48847	-1.16472	-0.307953	-0.746135	-0.005231	-0.457765	-0.463504	-0.962044	-1.33059	-0.435358	-0.389199	-1.06033	-0.936582
219294_at	centromere protein Q	CENPQ	0	-0.622168	-0.603245	-0.945372	-1.2875	-0.739639	-0.858181	0.01318	-0.145552	-0.460646	-0.830662	-1.84196	-0.557949	-0.847249	-1.03517	-0.924212
211715_s_at	3-hydroxybutyrate dehydrogenase, type 1 /// 3-hydroxybutyrate dehydrogenase, type 1	BDH1	0	-0.493079	-0.40869	-1.1334	-1.1154	-1.02392	-0.843067	-0.046953	-0.934108	-0.236923	-1.46009	-1.9073	-0.324218	-1.08433	-0.703224	-0.522507
201470_at	glutathione S-transferase omega 1	GSTO1	0	-0.438765	-0.690678	-0.892818	-0.597216	-0.913935	-1.68675	-0.123778	-0.876184	-0.562481	-0.731321	-1.36191	-0.320018	-1.55667	-1.42649	-0.968013
219649_at	asparagine-linked glycosylation 6 homolog (S. cerevisiae, alpha-1,3-glucosyltransferase)	ALG6	0	-0.442904	-0.29248	-0.521115	-0.453582	-0.761206	-1.12964	-0.147632	-0.617027	-0.4716	-0.542338	-0.941828	-0.515731	-0.718456	-1.04061	-1.22086
219232_s_at	egl nine homolog 3 (C. elegans)	EGLN3	0	-0.713697	-0.709837	-0.577891	-0.829948	-0.593486	-0.873921	-0.344025	-0.34299	-0.302001	-0.556311	-0.65764	-0.353419	-0.676505	-0.876647	-0.827668
205395_s_at	MRE11 meiotic recombination 11 homolog A (S. cerevisiae)	MRE11A	0	-0.39962	-0.33041	-0.446405	-0.629745	-0.865253	-0.697403	0.009548	-1.26226	-0.272404	-0.760042	-1.25042	-0.195445	-0.85645	-0.208774	-0.980052
212032_s_at	prostate tumor overexpressed gene 1	PTOV1	0	-0.28566	-0.31018	-0.832866	-0.608637	-0.546403	-0.522726	0.156973	-0.958777	-0.127991	-0.758645	-1.12378	-0.288919	-0.618613	-0.435854	-1.20662
210191_s_at	putative homeodomain transcription factor 1	PHTF1	0	-0.428911	-0.694365	-0.803565	-0.697005	-0.949788	-0.661139	-0.086203	-1.36678	-0.26041	-0.652054	-0.938361	-0.680469	-0.900162	-0.694554	-1.46488
215285_s_at	putative homeodomain transcription factor 1	PHTF1	0	-0.418718	-0.741662	-0.800205	-0.934554	-1.11121	-0.611063	-0.004739	-1.45715	-0.221375	-0.656484	-1.02279	-0.684951	-0.653919	-0.543524	-1.57449
202532_s_at	dihydrofolate reductase	DHFR	0	-0.823573	-0.342929	-2.2021	-1.41872	-1.40408	-2.09404	0.013522	-0.469274	-0.041148	-1.08789	-1.21992	-0.605841	-0.611244	-1.10611	-1.09786
202534_x_at	dihydrofolate reductase	DHFR	0	-0.772591	-0.290509	-2.10014	-1.39521	-1.29076	-1.96451	-0.035237	-0.595116	-0.137118	-1.09143	-1.36137	-0.565134	-0.627824	-1.09183	-0.995208
48808_at	dihydrofolate reductase	DHFR	0	-0.825978	-0.316989	-2.11436	-1.35565	-1.22202	-2.00203	-0.110291	-0.585004	-0.184544	-1.1383	-1.29756	-0.607026	-0.608616	-1.13269	-1.04272
203856_at	vaccinia related kinase 1	VRK1	0	-0.58263	-0.203805	-1.07948	-0.450696	-0.639746	-0.963457	-0.015329	-0.430214	-0.246916	-0.914718	-1.29852	-0.197913	-0.093715	-0.475335	-0.389592
202309_at	methylenetetrahydrofolate dehydrogenase (NADP+ dependent) 1, methenyltetrahydrofolate cyclohydrolase, formyltetrahydrofolate synthetase	MTHFD1	0	-0.60634	-0.361582	-1.00235	-0.686675	-0.78061	-1.19873	-0.099562	-0.24272	-0.222685	-0.91334	-1.89722	-0.579252	-0.60328	-0.918652	-0.705257
202533_s_at	dihydrofolate reductase /// similar to Dihydrofolate reductase	DHFR /// LOC643509	0	-0.794195	-0.280963	-1.95777	-0.977586	-0.867669	-1.6192	0.002919	-0.704733	-0.28113	-0.847163	-2.1883	-0.758651	-0.680579	-1.46945	-1.12668
219204_s_at	serine racemase	SRR	0	-0.655697	-0.286178	-1.23752	-0.784987	-0.943294	-0.691432	-0.015122	-0.591186	-0.089619	-0.815853	-1.32487	-0.279679	-0.463608	-0.759502	-0.710041
219205_at	serine racemase	SRR	0	-0.62529	-0.258609	-1.22	-0.725337	-1.07054	-0.674715	-0.053054	-0.592878	-0.090495	-0.812645	-1.26924	-0.275295	-0.37241	-0.689756	-0.608653
218885_s_at	UDP-N-acetyl-alpha-D-galactosamine:polypeptide N-acetylgalactosaminyltransferase 12 (GalNAc-T12)	GALNT12	0	-0.399069	-0.223247	-1.28978	-0.681538	-1.37986	-1.13205	0.120461	-0.570531	-0.271885	-0.842262	-1.9336	-0.369944	-1.20275	-1.0625	-1.11618
205085_at	origin recognition complex, subunit 1-like (yeast)	ORC1L	0	-0.899016	-0.663018	-1.59564	-1.53843	-0.853032	-1.41917	0.076052	-0.925805	-0.555383	-1.12643	-1.09099	-0.479342	-0.977299	-0.563041	-1.31227
204531_s_at	breast cancer 1, early onset	BRCA1	0	-0.768681	-0.699441	-1.23032	-1.0075	-0.793916	-0.952559	-0.087772	-0.516451	-0.43957	-0.743208	-1.32575	-0.60681	-0.40642	-0.178175	-0.767918
211851_x_at	breast cancer 1, early onset	BRCA1	0	-0.611071	-0.477635	-0.834307	-0.87193	-0.371148	-0.67358	-0.086821	-0.422161	-0.258073	-0.485198	-0.87586	-0.458344	-0.263556	-0.070673	-0.805316
218585_s_at	denticleless homolog (Drosophila)	DTL	0	-0.840763	-0.161454	-1.75764	-1.6973	-1.07838	-0.841491	-0.093746	-1.17987	-0.327189	-0.980155	-1.12325	-0.521628	-0.534227	-0.287545	-1.063
215286_s_at	putative homeodomain transcription factor 2	PHTF2	0	-0.586102	-0.576918	-0.988905	-1.07261	-0.879881	-1.0171	-0.006848	-0.545526	-0.152316	-0.829245	-1.2477	0.055122	-0.045407	-0.494405	-0.460431
213017_at	abhydrolase domain containing 3	ABHD3	0	-0.27183	-0.620641	-0.774121	-0.918191	-1.05041	-0.69626	-0.04187	-0.705298	-0.890138	-0.701577	-0.577998	-0.59141	-1.14055	-0.895908	-0.778652
208107_s_at	exonuclease NEF-sp /// exonuclease NEF-sp	LOC81691	0	-0.810925	-0.295063	-0.919143	-0.650961	-0.115433	-1.10758	-0.127513	-0.434571	-0.200707	-0.434175	-1.43143	-0.380234	-0.509702	-0.513967	-0.503547
203209_at	replication factor C (activator 1) 5, 36.5kDa	RFC5	0	-0.832997	-0.478824	-0.752073	-1.26455	-0.80898	-1.31973	-0.062236	-1.0562	-0.364763	-0.179058	-1.00232	-0.55313	-0.665676	-0.509691	-0.904951
203210_s_at	replication factor C (activator 1) 5, 36.5kDa	RFC5	0	-0.840413	-0.360864	-0.620164	-1.12115	-0.70323	-1.05396	-0.020818	-0.981374	-0.479558	-0.189208	-1.10077	-0.602903	-0.545853	-0.436395	-0.782351
212218_s_at	fatty acid synthase	FASN	0	-0.84012	-0.547865	-0.737587	-0.945206	-0.941847	-0.991219	0.16923	-0.792012	-0.107052	-0.262032	-1.22538	-0.581185	-0.77295	-0.608971	-0.953879
205393_s_at	CHK1 checkpoint homolog (S. pombe)	CHEK1	0	-0.61177	-0.324724	-0.563506	-0.863746	-0.549356	-1.05055	-0.004569	-0.534596	-0.571184	-0.101398	-1.58796	-0.478017	0.0329	-0.845622	-1.20246
205394_at	CHK1 checkpoint homolog (S. pombe)	CHEK1	0	-0.571877	-0.36854	-0.53244	-0.833739	-0.408635	-0.869853	0.011763	-0.411247	-0.407772	0.151699	-1.28835	-0.373661	0.155494	-0.610226	-1.10776
202899_s_at	splicing factor, arginine/serine-rich 3	SFRS3	0	-0.654896	-0.346081	-0.670801	-1.07999	-0.5916	-0.814827	0.096919	-0.786986	-0.198764	-0.183471	-1.3707	-0.16962	-0.293577	-0.529134	-0.820078
213647_at	DNA2 DNA replication helicase 2-like (yeast)	DNA2L	0	-0.607948	-0.12568	-0.836158	-0.923553	-0.480068	-0.993163	-0.136718	-0.602142	-0.437157	-0.266639	-1.53504	-0.166736	-0.500879	-0.544435	-0.582352
205909_at	polymerase (DNA directed), epsilon 2 (p59 subunit)	POLE2	0	-0.948819	-0.624006	-1.3735	-1.24639	-1.11951	-1.87985	-0.031295	-0.985278	-0.249997	-0.317656	-2.31541	-0.841316	-0.533784	-1.15541	-1.24951
209773_s_at	ribonucleotide reductase M2 polypeptide	RRM2	0	-0.581233	-0.605395	-1.16429	-1.24123	-0.868707	-1.67141	-0.074625	-1.01696	-0.794945	0.05309	-2.6729	-0.740188	-0.278355	-1.0497	-1.27615
206102_at	GINS complex subunit 1 (Psf1 homolog)	GINS1	0	-0.633874	-0.712386	-1.15088	-0.989316	-0.406775	-1.15898	-0.11354	-0.513475	-0.82028	-0.084562	-2.03932	-1.073	-0.44993	-0.950209	-1.30615
205034_at	cyclin E2	CCNE2	0	-1.15699	-0.711729	-1.28085	-1.818	-0.575473	-1.38504	-0.084911	-0.812725	-0.483752	-0.429237	-2.92723	-1.04498	-0.950914	-1.26888	-1.64306
220085_at	helicase, lymphoid-specific	HELLS	0	-0.818666	-0.788374	-1.18014	-1.30717	-0.638415	-1.20696	-0.162798	-0.636206	-0.376643	-0.194146	-2.40191	-0.964856	-0.465075	-0.770726	-1.09164
219000_s_at	defective in sister chromatid cohesion homolog 1 (S. cerevisiae)	DCC1	0	-1.07121	-0.584812	-1.22506	-1.37998	-0.785994	-0.671005	-0.054713	-1.17697	-0.751933	-0.588951	-2.28741	-0.69157	-0.742851	-0.973202	-1.29512
211814_s_at	cyclin E2	CCNE2	0	-1.26433	-0.712513	-1.22262	-1.88505	-0.253027	-1.36573	0.100981	-0.69189	-0.564398	-0.447179	-2.768	-0.992516	-0.927234	-1.39868	-2.63401
204728_s_at	WD repeat and HMG-box DNA binding protein 1	WDHD1	0	-0.605413	-0.122602	-0.61023	-0.93484	-0.452753	-1.20564	0.032539	-0.224702	-0.337717	-0.491968	-1.56616	-0.607853	-0.62399	-0.6433	-1.06566
216228_s_at	WD repeat and HMG-box DNA binding protein 1	WDHD1	0	-0.779725	-0.130252	-0.770131	-1.08831	-0.813828	-1.60946	-0.10908	-0.748776	-0.367907	-0.73709	-1.67346	-0.938005	-0.978383	-0.916122	-1.41322
208795_s_at	MCM7 minichromosome maintenance deficient 7 (S. cerevisiae)	MCM7	0	-0.682337	-0.417212	-1.49178	-1.18132	-0.308215	-1.2148	-0.046795	-0.764853	-0.306667	0.150888	-1.32778	-0.608313	-0.987388	-0.550493	-1.20547
210983_s_at	MCM7 minichromosome maintenance deficient 7 (S. cerevisiae)	MCM7	0	-0.748475	-0.420337	-1.59586	-1.33205	-0.34571	-1.29921	-0.008855	-0.805697	-0.27061	0.116932	-1.48113	-0.627545	-1.04412	-0.622633	-1.4189
219494_at	RAD54 homolog B (S. cerevisiae)	RAD54B	0	-0.921809	-0.127144	-0.961599	-0.869352	-0.309536	-1.14827	-0.13132	-0.759495	-0.434992	-0.1897	-1.15979	-0.692719	-0.810875	-0.501341	-0.687722
201491_at	AHA1, activator of heat shock 90kDa protein ATPase homolog 1 (yeast)	AHSA1	0	-0.246133	-0.293925	-0.479495	-0.313568	-0.401438	-0.937013	-0.078687	-0.577647	-0.4166	-0.5839	-0.729815	-0.802488	-1.01189	-0.867565	-0.466055
207714_s_at	serpin peptidase inhibitor, clade H (heat shock protein 47), member 1, (collagen binding protein 1)	SERPINH1	0	-0.487538	-0.545617	-0.396622	-0.54488	-0.611268	-0.447476	-0.168965	-0.740758	-0.656389	-0.738686	-0.879374	-1.10518	-1.30519	-0.956989	-1.11367
221261_x_at	melanoma antigen family D, 4 /// melanoma antigen family D, 4	MAGED4	0	-0.258595	-0.397359	-0.279887	-0.200907	-0.373306	-0.559499	0.075715	-0.537564	-0.413333	-0.97089	-1.26924	-0.838335	-1.18305	-1.05096	-1.2992
205024_s_at	RAD51 homolog (RecA homolog, E. coli) (S. cerevisiae)	RAD51	0	-0.566288	-0.287359	-1.06602	-1.73537	-0.648096	-1.30939	-0.045941	-0.296581	-0.252088	-0.394732	-1.41359	-0.570168	-1.11747	-1.55951	-0.772264
219493_at	SHC SH2-domain binding protein 1	SHCBP1	0	-0.854136	-0.360733	-0.806273	-0.823328	-0.622635	-0.667631	0.039583	-0.02766	-0.533427	-0.079629	-1.04579	-0.30698	-0.526261	-0.78547	-0.586802
208771_s_at	leukotriene A4 hydrolase	LTA4H	0	0.07323	-0.229518	-0.287973	-0.36514	-0.462457	-0.540327	-0.004924	-0.186027	-0.061273	-0.373222	-1.59601	-0.008892	-0.894377	-0.819039	-1.16024
203046_s_at	timeless homolog (Drosophila)	TIMELESS	0	-0.672079	-0.548607	-0.913628	-0.955598	-0.387225	-0.866766	-0.011177	-0.752653	-0.311349	-0.61076	-2.82075	-0.412355	-0.426736	-0.64549	-0.842859
202503_s_at	KIAA0101	KIAA0101	0	-0.3888	-0.320107	-0.702015	-1.1367	-0.459917	-0.770343	-0.058807	-0.519223	-0.32319	-0.78055	-2.9775	-0.176177	-1.15213	-1.07939	-0.939237
211713_x_at	KIAA0101 /// KIAA0101	KIAA0101	0	-0.492774	-0.477084	-0.783313	-1.30307	-0.611159	-1.09292	-0.078443	-0.487486	-0.262738	-0.817011	-2.30679	-0.115005	-0.957035	-0.977564	-1.11348
207522_s_at	ATPase, Ca++ transporting, ubiquitous	ATP2A3	0	-0.245977	-0.390073	-0.23667	-0.50732	-0.454108	-0.828086	0.030927	-0.746042	0.071759	-0.155978	-1.22848	0.133814	-0.869385	-1.00242	-0.604293
201818_at	acyltransferase like 2	AYTL2	0	-0.686257	-0.53332	-0.471218	-0.58043	-0.524598	-1.08586	-0.09194	-0.891356	-0.27671	-1.06834	-2.12145	-0.236255	-0.987514	-1.20235	-1.0018
209014_at	melanoma antigen family D, 1	MAGED1	0	-0.337838	-0.191878	-0.58226	-0.389945	-0.348328	-0.85384	-0.030298	-0.960392	-0.119035	-0.742985	-1.82737	-0.330145	-1.2386	-0.798875	-0.954936
214404_x_at	SAM pointed domain containing ets transcription factor	SPDEF	0	-0.51137	-0.189759	-0.228135	-0.550958	-0.495309	-0.88986	-0.0765	-0.542422	-0.166952	-0.7509	-1.45486	0.061786	-1.16286	-1.28604	-0.710579
220192_x_at	SAM pointed domain containing ets transcription factor	SPDEF	0	-0.58472	-0.21615	-0.229712	-0.571819	-0.504907	-0.899181	0.033645	-0.494387	-0.106028	-0.695272	-1.51048	0.197268	-1.15435	-1.26761	-0.758552
213455_at	family with sequence similarity 114, member A1	FAM114A1	0	-0.095204	-0.639545	-0.661639	-0.830253	-0.551303	-0.683539	-0.013842	-0.824814	-0.446489	-1.01245	-1.405	-0.102769	-1.45077	-0.976011	-0.544861
218729_at	latexin	LXN	0	-0.2556	-0.72616	-0.276705	-0.43046	-0.146205	-0.62787	-0.227277	-0.361658	-0.183988	-0.96548	-1.9369	-0.3722	-1.20702	-0.543835	-1.31003
209987_s_at	achaete-scute complex homolog 1 (Drosophila)	ASCL1	0	-0.25309	-0.079209	-1.87829	-1.85586	-1.38203	-1.25874	-0.26168	-2.25352	-0.947428	-1.87814	-1.32768	-1.05446	-0.38745	-1.19573	-1.12108
209988_s_at	achaete-scute complex homolog 1 (Drosophila)	ASCL1	0	-0.128078	0.035975	-2.04277	-1.98867	-1.40073	-1.3952	-0.224195	-2.36277	-0.969984	-1.97345	-1.44059	-1.07651	-0.47449	-1.36055	-1.16642
213768_s_at	achaete-scute complex homolog 1 (Drosophila)	ASCL1	0	-0.20401	0.288224	-1.20708	-1.096	-0.712028	-0.739459	-0.062825	-0.867181	-0.561971	-0.910766	-0.638412	-0.586308	-0.239142	-0.631987	-0.676176
206526_at	RIB43A domain with coiled-coils 2	RIBC2	0	-0.527999	-0.581747	-1.51784	-1.31679	0.056685	-0.600306	-0.058626	-1.07373	-0.353809	-0.893229	-0.708985	-0.687563	-0.32788	-0.335633	-0.671587
218883_s_at	MLF1 interacting protein	MLF1IP	0	-0.864285	-0.167802	-1.39948	-1.14352	-0.376074	-0.746425	0.003519	-0.773174	-0.386889	-1.52374	-1.07341	-0.532316	-0.310978	-0.686878	-0.467819
201714_at	tubulin, gamma 1	TUBG1	0	-0.844846	-0.441078	-1.49107	-1.38513	-0.97818	-0.624235	-0.012288	-0.390348	-0.530726	-1.07555	-0.50529	-1.14738	-0.932871	-1.19782	-0.940182
204767_s_at	flap structure-specific endonuclease 1	FEN1	0	-0.807917	-1.0641	-1.83351	-1.97389	-0.671863	-0.994986	-0.09021	-0.860025	-0.700337	-0.790805	-0.056525	-0.86144	-0.726645	-0.790945	-1.52205
204768_s_at	flap structure-specific endonuclease 1	FEN1	0	-0.878031	-1.11092	-1.97063	-2.17062	-0.5776	-0.991377	-0.054163	-0.902035	-0.770494	-0.871651	-0.045302	-0.901668	-0.714574	-0.810246	-1.7028
203390_s_at	kinesin family member 3C	KIF3C	0	-0.234993	-0.370367	-0.50379	-0.542528	-0.398316	-0.72731	0.104678	-0.922414	-0.26018	-0.712028	0.289811	-0.848487	-1.17647	-0.900342	-0.533845
202154_x_at	tubulin, beta 3	TUBB3	0	-0.394363	-0.610718	-0.976668	-0.866545	-0.271002	-1.04959	-0.016563	-0.871382	-0.624795	-0.70986	0.052637	-0.981758	-1.04169	-1.05999	-1.08184
213476_x_at	tubulin, beta 3	TUBB3	0	-0.41741	-0.571457	-0.990322	-0.885175	-0.267885	-0.980448	0.005055	-0.89258	-0.622217	-0.654045	-0.040048	-1.02316	-1.10986	-1.03441	-1.16119
208977_x_at	tubulin, beta 2C	TUBB2C	0	-0.379657	-0.612457	-1.07954	-0.86302	-0.289563	-0.848137	-0.033943	-0.87976	-0.676878	-0.798725	0.20004	-0.976888	-0.921373	-1.10222	-1.05818
213726_x_at	tubulin, beta 2C	TUBB2C	0	-0.38967	-0.616742	-1.09873	-0.833363	-0.29047	-0.848805	-0.038285	-0.890275	-0.686763	-0.825782	0.230153	-1.02492	-0.96369	-1.134	-1.08042
210640_s_at	G protein-coupled receptor 30	GPR30	0	-0.690134	-0.788814	-1.02695	-0.502937	-0.801281	-1.07719	-0.034468	-1.2403	-0.424704	-0.273918	-0.077939	-0.505373	-1.73945	-1.43105	-1.15905
211829_s_at	G protein-coupled receptor 30	GPR30	0	-0.616656	-0.512339	-0.783717	-0.524481	-0.559693	-0.957031	0.082513	-0.745487	-0.358671	-0.097373	0.031953	-0.417065	-1.19277	-1.02321	-1.11765
213325_at	poliovirus receptor-related 3	PVRL3	0	-0.752795	-0.773104	-0.943046	-0.665438	-0.928554	-1.24287	-0.146591	-1.19307	-0.401249	-0.103576	-0.421662	-0.317886	-0.793574	-1.45036	-0.965808
214830_at	solute carrier family 38, member 6	SLC38A6	0	-0.406937	-0.474248	-0.941285	-0.563362	-0.853623	-1.03227	0.133567	-1.15475	-0.343812	-0.6738	-0.284897	-0.51058	-0.718652	-1.03814	-0.859881
218210_at	fructosamine-3-kinase-related protein	FN3KRP	0	-0.965485	-0.9189	-0.719419	-0.847282	-0.647381	-1.19235	-0.086156	-0.906408	-0.578929	-0.678305	-0.150171	-0.52698	-0.705372	-1.34745	-1.34026
219694_at	family with sequence similarity 105, member A	FAM105A	0	-0.512007	-0.773952	-0.636778	-0.747737	-0.166096	-0.806814	-0.202976	-0.767699	-0.52535	-0.58138	-0.376091	-0.188817	-1.00522	-1.11072	-0.85246
218493_at	chromosome 16 open reading frame 33	C16orf33	0	-1.18757	-0.576928	-0.922822	-0.86044	-1.08989	-0.871155	-0.088845	-1.29675	-0.61431	-0.912915	-0.453317	-1.00967	-1.435	-1.16961	-0.739155
209260_at	stratifin	SFN	0	-0.412844	-0.589606	-0.695222	-1.11714	-0.46228	-0.600527	0.010815	-0.596739	-0.599167	0.120501	0.261875	-0.720529	-1.17066	-1.12882	-1.0705
33322_i_at	stratifin	SFN	0	-0.378738	-0.522658	-0.681333	-1.06716	-0.531138	-0.546465	-0.152383	-0.748633	-0.762857	0.024307	0.172365	-0.840355	-1.32181	-1.34424	-1.03319
33323_r_at	stratifin	SFN	0	-0.359517	-0.606367	-0.787083	-1.2341	-0.517975	-0.550928	-0.098155	-0.86808	-0.887343	0.052727	0.182155	-0.893475	-1.42627	-1.39549	-1.10517
213506_at	coagulation factor II (thrombin) receptor-like 1	F2RL1	0	-0.639356	-0.880428	-0.760131	-0.93318	-1.24517	-0.52475	-0.103029	-0.829637	-0.401082	-0.878085	0.428793	-0.584438	-0.802046	-1.10675	-0.684837
219212_at	heat shock 70kDa protein 14	HSPA14	0	-0.798084	-0.548075	-1.24575	-0.878864	-1.18946	-0.910257	-0.019276	-1.13865	-0.395944	-0.648366	0.002058	-0.826765	-0.558516	-0.723332	-0.305636
207245_at	UDP glucuronosyltransferase 2 family, polypeptide B17	UGT2B17	0	-0.821517	0.119706	-0.997772	-0.876194	-0.666027	-0.883973	-0.217127	-1.08839	-0.341975	-1.19144	-0.588257	-0.468529	-0.31003	-1.32252	-1.2212
207392_x_at	UDP glucuronosyltransferase 2 family, polypeptide B15 /// UDP glucuronosyltransferase 2 family, polypeptide B17 /// similar to UDP-glucuronosyltransferase 2B15 precursor (UDPGT) (UDPGTh-3) (HLUG4)	UGT2B15 /// UGT2B17 /// LOC728160	0	-0.175436	-0.166897	-0.545111	-0.590571	-0.507546	-0.653006	-0.085683	-1.0351	-0.385071	-1.30486	-0.365596	-0.68932	-0.653786	-1.37248	-1.01063
216687_x_at	UDP glucuronosyltransferase 2 family, polypeptide B15	UGT2B15	0	-0.121505	-0.044303	-0.39126	-0.502864	-0.398029	-0.500194	-0.012097	-1.01404	-0.291492	-1.1814	-0.235491	-0.64497	-0.695881	-1.17385	-0.961724
221290_s_at	melanoma associated antigen (mutated) 1	MUM1	0	-0.32908	-0.310889	-0.78643	-0.572446	-0.545234	-0.871606	0.10298	-1.26156	-0.733286	-1.15611	-0.147341	-0.613383	-0.825944	-1.08343	-0.908656
202990_at	phosphorylase, glycogen; liver (Hers disease, glycogen storage disease type VI)	PYGL	0	-0.794025	-0.907154	-1.15097	-0.613956	-1.00406	-0.92519	-0.179474	-0.246164	-0.451484	-0.491795	-1.33165	-1.12316	-1.01785	-0.375341	-0.678811
220441_at	hypothetical protein FLJ13236	FLJ13236	0	-0.54545	-0.604319	-0.68278	-0.236282	-0.84507	-0.60695	-0.065985	-0.005768	-0.068401	-0.604461	-1.18509	-0.398396	-1.22965	-0.857737	-0.46663
201801_s_at	solute carrier family 29 (nucleoside transporters), member 1	SLC29A1	0	-0.80724	-0.883659	-0.905082	-0.884162	-0.567223	-0.583149	0.178598	-0.500776	-0.26001	0.277016	-1.10677	-0.779672	-0.470592	-0.352843	-1.04126
207891_s_at	UCHL5 interacting protein	UCHL5IP	0	-0.452071	-0.713682	-0.161752	-1.13655	-0.553583	-0.697625	-0.063078	-0.374293	-0.506343	-0.359533	-1.10088	-1.00781	-0.413048	-0.154975	-0.996664
213334_x_at	UCHL5 interacting protein	UCHL5IP	0	-0.467886	-0.636055	-0.241493	-1.11364	-0.719028	-0.66955	-0.096724	-0.25982	-0.505084	-0.349467	-0.980749	-1.01882	-0.49839	-0.207214	-0.960768
220840_s_at	chromosome 1 open reading frame 112	C1orf112	0	-0.801758	-0.542382	-0.583151	-1.10132	-0.288782	-0.90969	-0.301272	-0.434364	-1.12737	-0.055447	-1.20811	-1.33579	-0.653474	-0.922195	-1.04038
205879_x_at	ret proto-oncogene (multiple endocrine neoplasia and medullary thyroid carcinoma 1, Hirschsprung disease)	RET	0	-0.82898	-0.374331	-1.07158	-0.611137	-0.209789	-0.895182	0.099049	-1.28847	-0.082581	-0.310732	-0.922803	-0.171415	-0.398158	-0.960257	-0.589853
215771_x_at	ret proto-oncogene (multiple endocrine neoplasia and medullary thyroid carcinoma 1, Hirschsprung disease)	RET	0	-0.687485	-0.321669	-1.01977	-0.669722	-0.157289	-0.772654	0.171781	-1.23346	0.000163	-0.22817	-0.903815	-0.189671	-0.243952	-0.891381	-0.613913
213054_at	---	---	0	0.051605	-0.70722	-1.12737	-1.44064	-0.947015	-0.845311	0.104665	-0.847164	-0.026938	-1.27927	-0.763986	-4.7e-05	-0.751182	-0.204813	-0.838222
209394_at	acetylserotonin O-methyltransferase-like	ASMTL	0	-0.525562	-0.360637	-0.881092	-0.768074	-0.877007	-0.914068	0.012825	-0.286759	-0.030632	-1.13794	-0.552593	-0.138358	-0.370993	-0.45856	-0.266658
36554_at	acetylserotonin O-methyltransferase-like	ASMTL	0	-0.518888	-0.329091	-0.895539	-0.888312	-0.939382	-0.916048	0.075004	-0.303989	0.014626	-1.13976	-0.603076	-0.120369	-0.326632	-0.420354	-0.287502
36553_at	acetylserotonin O-methyltransferase-like	ASMTL	0	-0.467094	-0.369582	-0.936797	-0.840404	-0.980633	-0.976685	0.0804	-0.376088	0.014619	-1.11738	-0.619809	-0.156697	-0.421838	-0.421335	-0.233715
218646_at	chromosome 4 open reading frame 27	C4orf27	0	-0.380945	-0.026666	-0.71419	-0.890079	0.01819	-1.17693	-0.061953	-0.590463	-0.087667	-1.24885	-1.02377	0.100487	-0.640331	-0.793813	-0.772743
218961_s_at	polynucleotide kinase 3'-phosphatase	PNKP	0	-0.312403	-0.225244	-0.628243	-0.805676	-0.877678	-1.20894	0.039244	-0.783466	-0.210198	-1.83119	-0.386532	0.267145	-0.629618	-0.589571	-0.823217
219008_at	chromosome 2 open reading frame 43	C2orf43	0	-0.340113	0.017178	-0.551748	-0.401574	-0.486024	-0.980308	-0.109089	-0.862366	-0.407077	-0.907644	-0.14751	0.1363	-0.76585	-0.613517	-0.832995
203360_s_at	c-myc binding protein	MYCBP	0	-0.067614	-0.362965	-0.32227	-0.546252	-0.337541	-0.316262	0.030547	-1.15045	-0.320601	-0.822395	-1.06732	-0.547083	-0.539509	-1.13473	-0.588931
213268_at	calmodulin binding transcription activator 1	CAMTA1	0	-0.362134	-0.64286	0.158735	-0.871066	-0.245109	-0.213337	-0.032817	-1.16261	-0.465522	-0.816336	-1.58201	-0.322398	-0.721221	-0.623264	-0.490651
42361_g_at	coiled-coil alpha-helical rod protein 1	CCHCR1	0	-0.317831	-0.104533	-0.242087	-0.8153	-0.152169	0.232891	-0.110186	-1.1135	-0.457219	-0.938484	-1.45145	-0.526656	-0.524555	-0.451906	-0.782489
218905_at	integrator complex subunit 8	INTS8	0	-0.337162	-0.424663	-0.340105	-0.414623	-0.25112	-0.159071	-0.203739	-0.855264	-0.734884	-0.550299	-0.911423	-1.11496	-0.82428	-0.538786	-0.339146
204617_s_at	adrenocortical dysplasia homolog (mouse)	ACD	0	-0.200662	-0.574754	-0.422165	-1.21644	-1.03308	-0.461033	-0.126482	-0.694472	-0.418114	-0.459438	-0.320109	-0.873018	-0.86313	-0.318572	-0.785176
215722_s_at	small nuclear ribonucleoprotein polypeptide A'	SNRPA1	0	-0.467907	-0.288352	-0.802703	-0.967364	-0.83767	-0.148968	-0.12603	-1.46128	-0.394945	-0.511334	-0.580969	-0.769983	-0.301661	-0.39241	-0.551584
206632_s_at	apolipoprotein B mRNA editing enzyme, catalytic polypeptide-like 3B	APOBEC3B	0	-0.072411	-0.017251	-0.382175	-1.1012	-0.690877	-1.03503	0.002454	-0.593409	-0.039748	0.166706	-0.910026	-0.047802	-0.431102	-0.800644	-1.73866
211804_s_at	cyclin-dependent kinase 2 /// beta-carotene dioxygenase 2	CDK2 /// BCDO2	0	-0.22468	-0.17336	-1.04609	-1.16005	-0.212053	-0.542952	0.125051	-0.556941	-0.385448	-0.267696	-1.43186	-0.442611	-0.955407	-0.985242	-1.95937
204547_at	RAB40B, member RAS oncogene family	RAB40B	0	-0.099161	-0.202616	-0.249209	-0.019795	-0.840959	-0.714935	0.078013	-1.02957	0.162705	-0.912304	-0.628933	0.261157	-0.933272	-0.737796	-0.221768
207469_s_at	pirin (iron-binding nuclear protein)	PIR	0	0.084151	-0.731306	-0.469714	-0.220115	-0.9873	-1.09525	0.042431	-0.757313	-0.157705	-1.14754	-1.3239	-0.520297	-0.661368	-0.81705	-0.348572
210964_s_at	glycogenin 2	GYG2	0	0.092531	-0.291069	-0.294484	-0.148422	-0.869479	-0.526589	0.171763	-0.7057	-0.048494	-0.898653	-1.07952	-0.181704	-0.880293	-0.674289	-0.237142
217846_at	glutaminyl-tRNA synthetase	QARS	0	0.153385	-0.30554	-0.157505	-0.314185	-0.744653	-0.367022	0.00443	-0.877464	-0.029545	-1.0357	-1.42456	0.097212	-0.964491	-0.589173	-0.605453
219529_at	chloride intracellular channel 3 /// rabaptin, RAB GTPase binding effector protein 1	CLIC3 /// RABEP1	0	-0.35659	-0.439663	-0.552045	-1.04723	-0.216385	-1.2051	0.003883	-1.59039	-0.742988	0.048228	-0.77662	-0.425255	-0.416872	-1.16248	-0.12957
214822_at	family with sequence similarity 5, member B	FAM5B	0	-0.231092	-0.105924	-1.14498	-0.745231	-0.316816	0.263696	-0.065632	-0.552283	-0.285966	-0.369957	-2.12397	-1.01623	-0.593932	-1.10109	-1.0919
210026_s_at	caspase recruitment domain family, member 10	CARD10	0	-0.57109	-0.400445	-0.940009	-0.910388	-1.06962	-0.240511	-0.088647	-0.694733	-0.279886	0.159997	-1.12936	-0.598168	0.318838	-0.021002	-0.302574
217028_at	chemokine (C-X-C motif) receptor 4	CXCR4	0	-0.681523	0.174318	0.452214	-0.301705	0.107845	-0.684589	0.031391	-0.955825	0.069128	-1.30105	-0.149687	-0.99822	-1.31193	-1.44501	-0.654427
219703_at	meiosis-specific nuclear structural 1	MNS1	0	-0.604164	-0.35858	-0.624081	-1.12777	-0.088917	-0.784793	0.17076	-0.96665	0.055275	-1.36794	-0.434064	0.50273	0.619153	-0.800281	-0.474607
208290_s_at	eukaryotic translation initiation factor 5	EIF5	0	-1.29457	-0.752626	-0.32037	-0.609969	0.252525	-0.633112	-0.109115	-1.33707	-1.35641	-1.19354	1.15881	-1.60284	0.491943	-0.331197	-0.057427
208708_x_at	eukaryotic translation initiation factor 5	EIF5	0	-1.27425	-0.735545	-0.334502	-0.683823	0.170305	-0.649585	-0.128332	-1.30753	-1.34114	-1.1678	1.06909	-1.65804	0.450282	-0.374333	-0.109373
208705_s_at	eukaryotic translation initiation factor 5	EIF5	0	-0.994188	-0.570917	-0.278058	-0.549335	0.168805	-0.563773	-0.131717	-1.02923	-1.13915	-1.09899	0.774018	-1.32675	0.426453	-0.15548	-0.022963
208706_s_at	eukaryotic translation initiation factor 5	EIF5	0	-0.997397	-0.586137	-0.493493	-0.833047	0.010167	-0.752803	-0.167533	-0.959626	-1.06317	-0.987403	0.340297	-1.20608	0.343502	-0.122365	-0.320317
204178_s_at	RNA binding motif protein 14	RBM14	0	-1.37577	-0.746777	-1.48893	-1.09692	-0.769887	-1.33458	-0.062621	-0.902891	-0.682901	-0.482054	0.725619	-0.786116	0.364212	-0.946033	-1.18582
221845_s_at	ClpB caseinolytic peptidase B homolog (E. coli)	CLPB	0	-1.013	-0.56827	-0.841961	-0.943706	-0.214326	-0.717131	-0.043505	-0.98996	-0.398615	-1.23839	0.726722	-0.520508	-0.150482	-0.821141	-0.749913
214141_x_at	splicing factor, arginine/serine-rich 7, 35kDa	SFRS7	0	-1.07972	-0.25222	-0.687195	-0.400485	-0.574085	-0.319385	-0.0552	-1.14485	-0.16594	-0.315005	0.198735	-0.820013	0.03758	-1.1369	-0.272093
215629_s_at	deleted in lymphocytic leukemia 2-like	DLEU2L	0	-1.35872	-0.632492	-1.00305	-0.203695	0.126277	-0.606923	0.089344	0.859714	-0.254181	0.230384	0.243086	-0.774907	1.27662	0.32008	0.265658
214963_at	nucleoporin 160kDa	NUP160	0	-0.45862	-0.450823	-0.655643	-0.979051	-0.854521	-1.12795	-0.122572	0.252642	-0.03583	-0.378186	0.954539	0.198602	0.441149	0.402527	-0.303622
222309_at	Chromosome 6 open reading frame 62	C6orf62	0	0.639467	0.144657	0.431276	-0.845969	-1.38469	-0.7753	0.070432	0.401784	0.154983	0.762314	1.31756	-0.568958	0.348826	1.08587	-0.58252
204942_s_at	aldehyde dehydrogenase 3 family, member B2	ALDH3B2	0	0.49503	0.708597	1.02631	-0.23553	0.825697	-0.213501	0.137629	0.778916	0.681335	0.394738	-0.99261	0.872313	-0.150825	0.521432	0.886162
205239_at	amphiregulin (schwannoma-derived growth factor) /// similar to Amphiregulin precursor (AR) (Colorectum cell-derived growth factor) (CRDGF)	AREG /// LOC727738	0	-0.168935	0.329804	0.291782	0.096282	0.445864	0.946187	0.130277	0.935429	-0.112231	0.247219	-1.32544	-0.225459	0.877194	0.576912	0.038773
205549_at	Purkinje cell protein 4	PCP4	0	-0.272953	0.082352	-0.034417	-0.009516	0.329256	0.352299	0.067059	0.894866	-0.105635	0.819257	-1.41585	-0.256806	1.11057	0.831486	0.816364
210562_at	GREB1 protein	GREB1	0	1.00795	0.216337	0.348343	0.282843	0.9657	0.790396	0.074579	0.433704	0.516664	1.63182	-1.35481	-0.474342	0.679423	0.426418	-0.144379
202858_at	U2 small nuclear RNA auxiliary factor 1	U2AF1	0	0.261117	0.399324	0.815238	0.429377	1.16623	0.374306	-0.101695	1.82181	0.08787	0.486151	1.69702	-0.484163	0.37362	0.06734	0.188246
201510_at	E74-like factor 3 (ets domain transcription factor, epithelial-specific )	ELF3	0	0.119177	0.005222	0.394029	0.468365	0.311382	0.824712	-0.052446	1.09464	0.029172	0.99486	0.271412	1.07402	0.287957	0.033798	0.480846
212298_at	neuropilin 1	NRP1	0	-0.034474	0.396212	0.293494	0.398375	0.29904	0.733606	-0.272358	1.2233	-0.091944	1.13688	0.85005	0.95518	0.014647	0.712107	0.135948
208813_at	glutamic-oxaloacetic transaminase 1, soluble (aspartate aminotransferase 1)	GOT1	0	0.171812	0.519935	-0.387624	1.03296	0.31435	0.807378	0.033756	1.26454	0.318587	0.905612	0.318728	-0.063043	1.22111	0.756812	0.638513
202770_s_at	cyclin G2	CCNG2	0	0.880544	0.816777	0.81028	0.480857	0.282961	0.496874	0.185366	0.783489	0.745112	0.323016	0.812502	1.14844	0.086883	0.427519	0.376242
211559_s_at	cyclin G2	CCNG2	0	0.937419	0.913639	1.03803	0.674984	0.452288	0.585904	0.191865	0.785541	0.67665	0.274129	0.846585	1.27168	0.040397	0.298849	0.116592
202149_at	neural precursor cell expressed, developmentally down-regulated 9	NEDD9	0	0.668274	0.008325	0.585414	0.326158	0.884753	0.129829	0.090317	1.03138	0.084152	0.26343	1.14877	0.971249	-0.121184	-0.020912	0.115498
222068_s_at	leucine rich repeat containing 50	LRRC50	0	0.555029	0.627157	0.482472	0.780704	0.982622	0.357156	-0.057953	0.934871	0.249686	0.772397	1.45375	0.936268	0.096311	-0.253392	0.216755
203665_at	heme oxygenase (decycling) 1	HMOX1	0	1.1257	-0.121179	1.96074	0.44067	1.17284	0.555446	0.018785	1.03262	1.84829	0.847283	1.77804	0.523025	1.062	0.41024	0.875572
204472_at	GTP binding protein overexpressed in skeletal muscle	GEM	0	0.600497	0.01063	1.5022	0.428836	1.67426	0.994593	0.046393	0.484951	0.000722	0.569393	1.52644	0.318327	0.73224	0.609417	0.437973
206346_at	prolactin receptor	PRLR	0	0.472689	0.699541	1.23951	0.3903	0.854339	0.433206	0.162633	0.427926	0.428176	0.103679	1.14993	0.052831	0.87815	0.428679	0.097895
204341_at	tripartite motif-containing 16 /// tripartite motif-containing 16-like	TRIM16 /// TRIM16L	0	0.875673	0.384048	0.537298	0.299046	0.736926	0.211168	-0.07975	0.866066	0.023284	0.554613	1.68464	-0.006677	1.03841	0.508536	0.524378
202074_s_at	optineurin	OPTN	0	0.405209	0.444146	0.731768	0.726036	0.810285	0.680921	-0.125058	0.921022	0.006863	1.1258	1.52018	0.111016	0.596078	0.807799	0.530455
201473_at	jun B proto-oncogene	JUNB	0	0.456092	0.237822	1.27207	0.574647	0.891598	0.622711	0.063539	1.22268	0.464867	0.825542	1.87008	0.555101	0.954971	0.635976	0.591745
202637_s_at	intercellular adhesion molecule 1 (CD54), human rhinovirus receptor	ICAM1	0	0.360692	0.758624	1.0772	0.985079	1.23375	0.676485	0.025568	1.3568	0.359183	0.787138	2.28607	0.255732	0.482284	0.414968	0.39078
202638_s_at	intercellular adhesion molecule 1 (CD54), human rhinovirus receptor	ICAM1	0	0.517627	0.894999	1.56475	1.3569	1.63211	0.980035	-0.033609	1.77742	0.526694	1.24987	2.95088	0.494047	0.703054	0.654896	0.720587
201502_s_at	nuclear factor of kappa light polypeptide gene enhancer in B-cells inhibitor, alpha	NFKBIA	0	0.453738	0.54702	1.2638	0.731707	1.10998	0.682965	0.059812	0.955335	0.246045	0.924453	2.10136	0.221743	0.65164	0.693515	0.518455
202644_s_at	tumor necrosis factor, alpha-induced protein 3	TNFAIP3	0	0.918578	1.08499	1.76594	1.17737	1.74125	1.07333	-0.016297	1.52753	0.549737	1.3426	3.3372	0.238827	1.2287	1.16346	0.993568
202643_s_at	tumor necrosis factor, alpha-induced protein 3	TNFAIP3	0	1.18485	1.28095	2.54827	1.52212	2.18413	1.50422	0.109459	1.71017	0.704201	1.51449	3.64556	0.400513	1.52664	1.27292	1.22822
205205_at	v-rel reticuloendotheliosis viral oncogene homolog B, nuclear factor of kappa light polypeptide gene enhancer in B-cells 3 (avian)	RELB	0	0.830256	0.789434	1.19717	1.00305	1.10938	0.769791	0.13596	1.23815	0.423648	1.1328	2.77875	0.35794	1.10867	0.996444	0.829237
207113_s_at	tumor necrosis factor (TNF superfamily, member 2)	TNF	0	0.40601	0.521903	1.04536	0.520321	1.02025	0.438833	0.044808	0.801166	0.308751	0.746777	2.09587	0.142986	0.500553	0.513611	0.464212
206753_at	retinol dehydrogenase 16 (all-trans)	RDH16	0	0.394929	0.476144	1.16505	0.852184	1.18524	0.680081	0.325282	0.829438	0.208648	0.590793	2.03194	0.263294	0.663366	0.975498	0.742485
202023_at	ephrin-A1	EFNA1	0	0.87491	0.570712	1.5909	1.08276	1.26007	0.84419	-0.033143	0.982163	0.438713	0.937146	2.27536	0.65465	0.638736	0.572265	1.02888
220266_s_at	Kruppel-like factor 4 (gut)	KLF4	0	0.776385	0.536522	1.33514	0.566573	0.994873	0.849918	0.152387	0.973343	0.375037	0.75848	1.67906	0.612337	0.737481	0.597988	0.6129
208436_s_at	interferon regulatory factor 7	IRF7	0	0.856696	0.55906	1.57149	0.628504	0.869772	0.72828	0.054528	1.12232	0.114281	1.22444	2.28822	0.358684	0.886621	1.11546	0.571423
204908_s_at	B-cell CLL/lymphoma 3	BCL3	0	0.070595	0.219191	1.04659	0.481397	0.866729	0.431183	0.03757	0.749321	0.254477	1.02235	1.84218	0.036251	0.716471	0.478118	0.47217
211676_s_at	interferon gamma receptor 1 /// interferon gamma receptor 1	IFNGR1	0	0.337739	0.447779	0.623346	0.537682	0.546891	0.847742	0.04488	0.961273	0.207412	0.603339	2.08861	0.145009	0.819319	0.661861	0.472384
214696_at	hypothetical protein MGC14376	MGC14376	0	0.806326	0.082257	1.18754	0.379276	1.14283	0.844497	0.044685	0.450701	0.008569	1.05863	2.29585	0.353469	0.924525	0.662437	0.857661
203153_at	interferon-induced protein with tetratricopeptide repeats 1 /// interferon-induced protein with tetratricopeptide repeats 1	IFIT1	0	1.34683	2.01831	1.53767	0.759188	1.96742	0.524532	0.144017	2.16797	0.766515	1.13593	4.45422	1.31525	1.56584	1.27268	1.76132
203882_at	interferon-stimulated transcription factor 3, gamma 48kDa	ISGF3G	0	0.551005	0.817837	0.640527	0.29498	0.989982	0.448	0.093058	1.08441	0.45064	0.757322	1.72035	0.699527	0.63658	0.437747	0.735635
204972_at	2'-5'-oligoadenylate synthetase 2, 69/71kDa	OAS2	0	0.300681	0.810741	0.501987	0.260464	1.1116	0.403586	0.070196	1.73994	0.367261	0.511297	1.93031	0.591914	0.342257	0.739291	0.39549
202531_at	interferon regulatory factor 1	IRF1	0	0.502966	0.911581	1.14602	0.588589	1.33517	0.630776	-0.062093	1.7226	0.182717	1.35918	3.18965	0.482318	0.726692	0.942168	0.486403
202868_s_at	processing of precursor 4, ribonuclease P/MRP subunit (S. cerevisiae)	POP4	0	0.760868	1.03674	0.821654	0.600657	1.23936	0.39372	-0.034488	1.61231	-0.015443	1.11409	2.95846	0.641057	0.153184	0.668856	0.705586
205552_s_at	2',5'-oligoadenylate synthetase 1, 40/46kDa	OAS1	0	0.840688	1.19978	1.02994	0.837035	1.34586	0.689315	0.190487	1.90678	0.137224	1.29565	3.17621	0.833197	0.26846	0.796733	0.887909
205476_at	chemokine (C-C motif) ligand 20	CCL20	0	0.809961	1.24876	1.52615	1.31883	1.50877	0.836008	0.11131	3.20332	0.734042	1.17584	4.11999	0.826924	1.09132	0.830819	1.00652
219209_at	interferon induced with helicase C domain 1	IFIH1	0	0.294402	1.03232	0.492043	0.432259	1.23567	0.357949	0.065471	1.60575	-0.036352	0.566889	2.80829	0.83047	0.663512	0.851788	0.557269
205306_x_at	kynurenine 3-monooxygenase (kynurenine 3-hydroxylase)	KMO	0	0.575015	0.846486	0.690906	0.890401	0.873958	0.020739	0.177927	1.92318	0.575353	1.04622	2.45285	0.96357	1.19214	0.722576	0.892659
205660_at	2'-5'-oligoadenylate synthetase-like	OASL	0	0.282621	0.482449	0.658505	0.480841	0.899397	0.4721	0.007199	1.55568	0.073382	0.723003	3.36382	0.208705	0.861065	1.00938	0.962148
203595_s_at	interferon-induced protein with tetratricopeptide repeats 5	IFIT5	0	0.562713	0.715164	0.282158	0.266966	0.907799	0.351269	0.089455	1.26626	0.367287	0.283677	2.60451	0.405903	0.863537	0.419903	0.727061
203596_s_at	interferon-induced protein with tetratricopeptide repeats 5	IFIT5	0	0.529127	0.779856	0.211668	0.249111	0.855998	0.260464	0.111944	1.37297	0.284885	0.320238	3.00824	0.526019	0.83464	0.535691	0.937116
219691_at	sterile alpha motif domain containing 9	SAMD9	0	0.679898	0.694592	0.256481	0.44115	1.12651	0.215011	0.19357	1.93676	0.128336	0.636184	3.68037	0.560276	0.895532	1.0114	0.238435
209969_s_at	signal transducer and activator of transcription 1, 91kDa	STAT1	0	0.267896	0.572426	0.196845	0.218992	0.906458	0.049522	0.108134	0.957465	0.14004	0.04281	2.72734	0.452379	0.731039	1.12139	0.536836
218943_s_at	DEAD (Asp-Glu-Ala-Asp) box polypeptide 58	DDX58	0	0.439928	0.711062	0.844376	0.724664	1.58566	-0.047795	-0.03885	1.79317	0.456163	0.540193	2.63715	0.560897	0.962225	1.56275	0.836405
209761_s_at	SP110 nuclear body protein	SP110	0	0.543329	0.633297	0.658698	0.661928	0.822523	0.865084	0.122077	1.03849	0.036378	0.760936	2.35129	0.425812	0.368074	1.05996	0.956297
209762_x_at	SP110 nuclear body protein	SP110	0	0.420658	0.548588	0.624119	0.608973	0.764884	0.868588	0.04758	0.754618	-0.173888	0.617982	2.24784	0.148935	0.241898	1.01946	1.00556
202130_at	RIO kinase 3 (yeast) /// RIO kinase 3 (yeast)	RIOK3	0	0.15808	0.503149	0.355982	0.672535	0.466839	0.179612	-0.12744	0.953419	0.493256	0.891895	1.87279	0.491581	1.05823	0.77437	0.887172
202131_s_at	RIO kinase 3 (yeast) /// RIO kinase 3 (yeast)	RIOK3	0	0.225899	0.49488	0.365034	0.592538	0.333197	0.330227	-0.038988	0.931791	0.481876	0.903435	1.76269	0.436742	1.05936	0.819912	0.729224
202073_at	optineurin	OPTN	0	0.459425	0.37691	0.475531	0.595036	0.619279	0.719124	0.037742	1.41575	0.181154	1.23734	2.24324	0.59336	0.776713	1.36018	0.777735
203504_s_at	ATP-binding cassette, sub-family A (ABC1), member 1	ABCA1	0	0.593602	0.381553	1.14635	0.705439	0.491328	0.432527	0.022422	0.924194	0.422289	1.08185	2.2912	1.11685	0.853175	1.12935	1.20736
203505_at	ATP-binding cassette, sub-family A (ABC1), member 1	ABCA1	0	0.485949	0.483599	0.853361	0.792503	0.37896	0.451713	0.069533	0.884219	0.495592	0.992553	1.94944	0.794268	0.548072	0.98451	1.09874
204523_at	zinc finger protein 140	ZNF140	0	0.671983	0.443695	0.562457	0.682459	0.868067	0.619513	0.00255	0.846568	0.598294	0.589046	2.04592	0.689643	0.4943	0.871232	1.00409
206652_at	zinc finger, MYM-type 5	ZMYM5	0	0.390632	0.352863	0.733133	0.614733	0.909062	0.706133	-0.021884	0.530524	0.502194	0.780704	1.73066	0.645156	0.745528	1.11651	0.9268
212195_at	Interleukin 6 signal transducer (gp130, oncostatin M receptor)	IL6ST	0	0.555485	0.604703	0.599452	0.86145	0.2516	0.603931	-0.043127	0.770542	0.372511	1.07666	1.83554	0.260838	0.74359	0.97173	0.666099
212196_at	Interleukin 6 signal transducer (gp130, oncostatin M receptor)	IL6ST	0	0.751848	0.563068	0.73054	0.870054	0.452362	0.690832	0.132217	0.910471	0.50417	1.11154	1.45765	0.228567	0.973658	1.05601	0.667563
218247_s_at	ring finger and KH domain containing 2	RKHD2	0	0.573201	0.618016	0.854847	0.8271	0.219445	0.692316	0.113366	0.800239	0.704964	1.09762	1.32626	0.529099	0.449691	0.938736	1.14667
206724_at	chromobox homolog 4 (Pc class homolog, Drosophila)	CBX4	0	0.420333	0.603725	1.07788	0.76906	0.627196	0.583112	0.561127	1.78989	1.29496	1.55599	2.07252	1.12851	1.35173	1.72688	1.65528
218251_at	MID1 interacting protein 1 (gastrulation specific G12 homolog (zebrafish))	MID1IP1	0	0.776804	0.77802	0.823785	0.697315	0.736434	0.519634	0.300192	1.5767	1.07958	1.08556	1.90096	1.21448	1.3412	0.810968	1.28322
202510_s_at	tumor necrosis factor, alpha-induced protein 2	TNFAIP2	0	0.225426	0.757339	0.649477	0.579774	0.870333	0.057798	0.153797	1.25621	0.406833	1.26738	1.67676	0.262556	0.519235	0.448025	0.538956
204279_at	proteasome (prosome, macropain) subunit, beta type, 9 (large multifunctional peptidase 2)	PSMB9	0	0.335734	0.841449	0.279263	0.847028	0.971565	0.610793	0.034777	1.19866	0.050416	1.67312	1.59744	0.160864	0.783465	0.530309	0.510399
219211_at	ubiquitin specific peptidase 18 /// similar to ubiquitin specific peptidase 18 /// similar to ubiquitin specific peptidase 18 /// similar to ubiquitin specific peptidase 18	USP18 /// LOC727996 /// LOC728216 /// LOC728438	0	0.16322	0.582152	0.448669	0.345153	0.734165	0.357974	0.035466	1.07519	0.174681	0.992729	1.56358	0.333963	1.1067	0.743399	0.329537
208576_s_at	histone cluster 1, H3b	HIST1H3B	0	-0.10021	0.976592	0.90136	0.778415	0.345744	0.136456	-0.085679	0.752984	0.29826	0.486727	2.8973	0.40507	0.61443	0.574019	1.02626
205871_at	plasminogen-like B2 /// plasminogen-like B1	PLGLB2 /// PLGLB1	0	0.438121	0.464535	0.675652	0.530868	0.066509	0.592904	0.122271	0.300671	0.198859	0.363883	2.56607	1.08318	0.322945	0.80744	0.893382
214079_at	dehydrogenase/reductase (SDR family) member 2	DHRS2	0	0.750814	0.580624	0.456751	0.887436	0.913551	0.660212	-0.026542	0.976587	0.732873	0.453633	4.01157	0.856293	0.811332	0.769876	1.56519
215071_s_at	histone cluster 1, H2ac	HIST1H2AC	0	0.691372	1.03599	0.063718	0.573195	0.530944	-0.206778	0.005723	0.823294	0.314663	0.723649	2.59795	1.01163	0.585973	0.778977	1.17509
36711_at	v-maf musculoaponeurotic fibrosarcoma oncogene homolog F (avian)	MAFF	0	0.419756	-0.17499	1.41614	0.611218	1.43758	0.711643	0.130009	1.73331	0.340326	0.563663	2.27129	0.345627	1.02091	0.487537	0.730821
220606_s_at	chromosome 17 open reading frame 48	C17orf48	0	0.686845	0.094665	0.602629	0.912957	0.370142	0.191309	-0.012725	0.936005	0.258096	0.022829	1.85609	0.634245	0.780865	0.477757	1.06671
214455_at	histone cluster 1, H2bg /// histone cluster 1, H2bc	HIST1H2BG /// HIST1H2BC	0	0.511058	0.85656	0.467685	0.530457	0.914761	-0.199467	0.054137	0.156265	0.350554	0.930391	2.24485	0.646104	0.731995	0.315968	0.579154
221582_at	histone cluster 3, H2a	HIST3H2A	0	0.638689	0.29499	0.502671	0.389406	1.09425	-0.054415	-0.012047	0.740389	0.305198	1.29858	1.55525	1.01479	0.50845	0.517491	0.468047
218400_at	2'-5'-oligoadenylate synthetase 3, 100kDa	OAS3	0	-0.040778	0.912515	0.322049	0.127185	0.940925	0.197144	0.139958	1.81212	0.093312	0.947566	2.26321	0.327383	0.428883	0.961507	0.045431
209567_at	RRS1 ribosome biogenesis regulator homolog (S. cerevisiae)	RRS1	0	0.11196	0.177645	0.341658	0.455987	0.37324	0.724485	-0.089079	0.719257	0.269908	-0.008633	1.65588	-0.060429	0.896103	0.843522	0.853023
206744_s_at	zinc finger, MYM-type 5	ZMYM5	0	0.571466	0.280243	0.272775	0.523509	0.601882	0.288533	0.266393	0.589048	0.375493	0.411218	2.56726	0.421909	1.42478	1.3899	0.939936
215948_x_at	zinc finger, MYM-type 5	ZMYM5	0	0.336759	-0.013026	-0.033479	0.358977	0.327615	0.176519	0.004001	0.096794	0.109524	0.133768	2.0962	0.110666	1.0332	1.02871	0.971421
214748_at	CG016	RP11-298P3.3	0	0.226235	0.619349	0.882653	0.922297	0.48364	0.34759	0.06586	0.524684	0.387036	0.279202	1.51819	0.665909	0.164681	0.932159	1.13525
218187_s_at	chromosome 8 open reading frame 33	C8orf33	0	0.053692	0.822327	0.909162	1.0174	0.598736	0.594302	0.018942	0.290426	0.549234	0.024577	1.38885	0.621466	0.961029	1.27053	0.758003
208502_s_at	paired-like homeodomain transcription factor 1	PITX1	0	-0.054829	-0.23672	0.636219	0.254621	0.319435	0.288298	0.168759	0.447437	0.118183	1.06526	1.35532	-0.01592	1.10667	0.367014	1.00409
204807_at	transmembrane protein 5	TMEM5	0	-0.02478	0.16966	-0.09196	0.568535	0.01388	0.691947	-0.079495	0.505351	0.242343	0.831269	0.864216	0.005333	0.860736	0.819087	0.700672
204346_s_at	Ras association (RalGDS/AF-6) domain family 1	RASSF1	0	0.11704	0.004415	0.222212	0.336807	0.978715	0.88947	0.008388	0.953928	0.145796	1.0246	1.3765	0.291092	1.33933	1.20084	1.12909
219130_at	coiled-coil domain containing 76	CCDC76	0	0.115012	0.185141	0.07081	0.418712	0.813437	1.00372	0.045163	0.816619	0.028244	0.654631	1.17147	-0.111558	1.07092	1.06487	1.11837
213649_at	splicing factor, arginine/serine-rich 7, 35kDa	SFRS7	0	0.306536	0.333091	0.433884	0.934765	0.6345	0.405974	0.271628	0.303636	-0.154932	1.15035	1.05028	0.120637	1.20793	0.640578	0.732778
213558_at	piccolo (presynaptic cytomatrix protein)	PCLO	0	0.811392	0.698401	0.707662	0.034001	0.605585	0.577853	-0.282737	0.656112	0.324553	1.51099	1.32149	0.203241	0.903513	1.38074	0.919624
208961_s_at	Kruppel-like factor 6	KLF6	0	0.085157	0.504208	0.441964	0.762149	0.8203	0.81439	-0.052815	0.950401	0.005564	0.866579	0.82818	0.218547	0.733988	0.464448	0.480652
203543_s_at	Kruppel-like factor 9	KLF9	0	0.870091	0.439992	0.885864	0.307337	0.513534	0.739203	0.163464	1.10252	0.578209	0.665074	0.550572	0.923516	0.496902	0.070094	0.394356
201060_x_at	stomatin	STOM	0	0.528272	-0.01389	0.89094	0.458552	0.770607	0.490512	-0.042541	0.87176	0.065637	0.828184	0.885045	0.635642	0.335792	0.188228	0.390817
201061_s_at	stomatin	STOM	0	0.617835	0.161499	0.991979	0.475982	0.845206	0.495692	-0.08224	1.08035	0.242644	0.779504	1.06299	0.788716	0.379638	0.265504	0.598908
202819_s_at	transcription elongation factor B (SIII), polypeptide 3 (110kDa, elongin A)	TCEB3	0	0.30144	0.234877	0.892088	0.426784	0.65594	0.73517	0.0355	1.04352	0.177904	0.805174	1.10422	0.699408	0.463718	0.575395	0.746305
202935_s_at	SRY (sex determining region Y)-box 9 (campomelic dysplasia, autosomal sex-reversal)	SOX9	0	0.464307	0.306057	1.42791	0.781149	1.4143	0.847946	-0.250281	1.01466	0.340577	1.44456	0.94545	1.02325	0.529763	0.427978	0.250602
202936_s_at	SRY (sex determining region Y)-box 9 (campomelic dysplasia, autosomal sex-reversal)	SOX9	0	0.461525	0.382429	1.23844	0.796141	1.23157	0.771759	-0.130649	0.913442	0.306474	1.24485	0.908434	1.00689	0.475459	0.330161	0.521538
221985_at	kelch-like 24 (Drosophila)	KLHL24	0	1.35077	0.641454	2.15138	1.05947	1.41606	1.3431	0.133973	0.725048	0.6488	0.649602	2.21299	1.31194	0.8701	0.687229	0.897526
221986_s_at	kelch-like 24 (Drosophila)	KLHL24	0	1.58593	0.744037	2.41312	1.1414	1.58709	1.40883	0.200561	0.869947	0.824955	0.783246	2.50501	1.75699	1.09221	0.949651	0.940985
215719_x_at	Fas (TNF receptor superfamily, member 6)	FAS	0	0.55163	-0.126723	1.45557	0.502387	0.339946	1.10273	0.109547	0.994215	-0.133402	1.00135	1.23057	0.921786	1.13802	0.498403	0.760569
216252_x_at	Fas (TNF receptor superfamily, member 6)	FAS	0	0.445271	0.084685	1.08276	0.559213	0.315788	0.920957	0.240629	0.770883	0.084918	0.813851	0.802258	0.775659	0.99601	0.36998	0.484118
202148_s_at	pyrroline-5-carboxylate reductase 1	PYCR1	0	0.730102	0.58172	0.829321	0.763689	0.270259	1.00486	0.034721	1.19233	0.909813	0.70252	-0.51318	0.405267	1.00909	0.825703	1.18772
205938_at	protein phosphatase 1E (PP2C domain containing)	PPM1E	0	1.4512	1.58053	1.24949	0.854999	0.821403	1.41008	0.155583	1.67899	1.10368	1.57132	0.192375	0.182398	1.87671	1.09308	1.30275
200920_s_at	B-cell translocation gene 1, anti-proliferative	BTG1	0	0.67866	0.78774	0.44245	0.949425	0.570995	0.784663	0.01455	1.20574	0.330718	0.210558	1.25912	0.804185	0.51679	0.223807	0.64843
200921_s_at	B-cell translocation gene 1, anti-proliferative	BTG1	0	0.781003	0.944315	0.44985	0.951875	0.63931	0.895328	0.186123	1.23847	0.403615	0.47149	1.39497	0.879167	0.545845	0.42938	0.779715
208180_s_at	histone cluster 1, H4h	HIST1H4H	0	0.748092	1.63558	0.917554	1.45444	1.09346	0.628288	0.012509	0.899586	0.836343	0.845875	1.59858	1.3697	0.781927	0.765653	1.21204
209006_s_at	chromosome 1 open reading frame 63	C1orf63	0	0.556713	0.683896	0.908488	0.81103	0.899165	0.617941	0.389602	0.77013	0.511542	0.229339	1.016	1.30979	0.650078	0.691249	0.53293
203140_at	B-cell CLL/lymphoma 6 (zinc finger protein 51) /// B-cell CLL/lymphoma 6 (zinc finger protein 51)	BCL6	0	0.587974	0.963601	1.04242	0.683267	1.02908	0.77166	0.14954	1.22754	0.672373	0.454344	1.12186	1.14386	0.765596	0.417057	0.942977
215990_s_at	B-cell CLL/lymphoma 6 (zinc finger protein 51)	BCL6	0	0.378017	0.5836	1.04669	0.43003	1.01302	0.682796	0.135418	0.967659	0.517033	0.467325	1.05861	0.847841	0.628454	0.451085	0.471284
213517_at	Poly(rC) binding protein 2	PCBP2	0	0.659106	0.870543	0.69394	1.03862	0.948998	0.848808	0.452603	0.604531	0.292377	0.217889	0.574645	0.878657	0.741817	0.655083	0.612984
213672_at	methionine-tRNA synthetase	MARS	0	0.773502	1.70379	1.17653	1.55936	1.17136	1.49825	0.356367	1.20327	1.01909	0.479467	1.41687	1.22242	1.42791	0.968626	1.39643
205399_at	doublecortin and CaM kinase-like 1	DCAMKL1	0	1.01809	1.11868	1.84995	1.59339	1.19201	1.33522	0.123399	1.35271	0.550836	1.12563	-0.162776	1.01142	0.956831	1.70218	2.00176
205632_s_at	phosphatidylinositol-4-phosphate 5-kinase, type I, beta	PIP5K1B	0	1.12102	0.793069	1.65617	0.978665	0.874086	0.972291	0.078181	0.858985	0.687612	0.686392	0.292582	1.1324	0.833032	0.842249	1.43743
201063_at	reticulocalbin 1, EF-hand calcium binding domain	RCN1	0	0.689206	0.728413	0.742322	1.24533	0.063043	0.897908	0.085242	2.01413	0.888553	0.574543	0.201654	0.461284	0.809163	0.694254	1.8695
209409_at	growth factor receptor-bound protein 10	GRB10	0	0.71133	1.07496	0.975835	1.39959	0.314625	1.00497	0.038717	1.64428	0.94099	0.611124	-0.116975	0.927426	1.04113	0.995762	1.9578
215465_at	ATP-binding cassette, sub-family A (ABC1), member 12	ABCA12	0	0.279973	0.455163	0.720947	1.09929	0.20386	0.567568	0.087657	1.26121	0.793094	0.141449	0.177491	0.526727	1.05124	0.658787	1.01163
203439_s_at	stanniocalcin 2	STC2	0	0.654936	0.681319	1.22301	1.28156	0.54469	0.681826	0.141982	1.58751	1.39267	1.16136	0.850646	0.282243	1.39827	0.661387	1.71636
209205_s_at	LIM domain only 4	LMO4	0	0.414213	1.25843	1.25737	0.864464	0.520926	0.33938	0.215296	1.42624	1.03	1.26566	0.794051	0.813462	1.52601	1.07383	1.97298
201397_at	phosphoglycerate dehydrogenase	PHGDH	0	2.67875	2.46957	2.43315	1.74539	0.851355	1.75085	0.410268	2.49174	2.46324	0.95344	-0.100465	2.31391	1.71687	1.72114	2.4133
202846_s_at	phosphatidylinositol glycan anchor biosynthesis, class C	PIGC	0	1.59265	1.92508	1.78778	1.13825	0.470227	0.680688	0.314447	1.70097	2.01919	1.13541	0.014896	1.52135	1.7482	1.21171	2.22983
205048_s_at	phosphoserine phosphatase	PSPH	0	1.33102	1.72791	1.09986	1.15706	0.556122	1.0664	0.573263	1.98367	1.63425	1.33705	-0.181878	1.0459	1.18545	1.13166	1.62059
205194_at	phosphoserine phosphatase	PSPH	0	1.11245	1.44017	0.903246	0.888093	0.367291	0.726263	0.285481	1.60959	1.34631	1.11735	-0.336083	0.741871	0.908399	0.750561	1.51571
209610_s_at	solute carrier family 1 (glutamate/neutral amino acid transporter), member 4	SLC1A4	0	1.09381	1.61331	1.28344	1.22603	0.236218	1.07046	0.293917	2.12933	2.19561	0.902335	-0.483411	1.37857	1.54188	1.25242	2.58735
212811_x_at	solute carrier family 1 (glutamate/neutral amino acid transporter), member 4	SLC1A4	0	0.807424	1.27249	0.978132	0.996535	0.17781	0.797974	0.182904	1.78192	1.80422	0.673207	-0.436823	1.06087	1.22057	0.970205	2.10211
212810_s_at	solute carrier family 1 (glutamate/neutral amino acid transporter), member 4	SLC1A4	0	1.00356	1.30749	1.07045	1.09166	0.361658	1.0577	0.273066	1.87995	1.85335	0.805364	0.149051	1.02055	1.04726	1.06974	2.13336
212816_s_at	cystathionine-beta-synthase	CBS	0	1.43978	1.22654	1.0201	0.922457	0.532452	0.858644	0.398475	1.78491	1.64793	1.13617	-0.005795	1.67569	0.852566	1.14723	1.18872
204906_at	ribosomal protein S6 kinase, 90kDa, polypeptide 2	RPS6KA2	0	0.644227	0.653119	0.746489	0.827359	0.500763	0.630322	0.037542	0.997694	0.727992	0.51783	-0.331118	0.919779	0.462255	0.670069	1.03112
212912_at	ribosomal protein S6 kinase, 90kDa, polypeptide 2	RPS6KA2	0	1.61893	1.55942	1.76363	1.69777	1.22082	1.61124	0.321119	2.01451	1.67348	1.24658	-0.714616	2.19049	1.21188	1.66012	2.24716
202557_at	stress 70 protein chaperone, microsome-associated, 60kDa	STCH	0	0.551153	0.797374	0.805221	0.697993	-0.09888	0.962433	0.032227	0.832251	0.603874	0.164292	0.574012	0.537134	0.789846	0.519945	1.08159
208916_at	solute carrier family 1 (neutral amino acid transporter), member 5	SLC1A5	0	0.733432	0.912452	0.886997	0.873702	0.047347	0.635689	0.210407	1.16982	1.00791	0.304174	0.938872	0.657972	0.958879	0.335234	0.916804
209230_s_at	nuclear protein 1	NUPR1	0	1.29458	1.98399	1.43906	1.99434	0.48783	1.23368	0.422343	1.96522	1.82762	0.600737	0.986817	1.42546	0.965611	0.809121	2.61769
210587_at	inhibin, beta E	INHBE	0	2.26209	3.63766	2.81575	3.42973	0.557485	2.32254	0.32952	4.15793	3.5428	1.12727	2.39721	0.962284	2.82239	2.24217	5.23665
200628_s_at	tryptophanyl-tRNA synthetase	WARS	0	1.04738	0.78644	0.847622	1.51042	0.855599	1.28929	0.095449	1.49137	1.01282	0.575568	0.495365	0.848394	1.27998	1.62256	1.74145
200629_at	tryptophanyl-tRNA synthetase	WARS	0	1.21791	0.883034	0.961394	1.64792	0.962114	1.36857	-0.02591	1.57232	1.09461	0.610004	0.494054	0.969789	1.31598	1.74204	2.01561
201000_at	alanyl-tRNA synthetase	AARS	0	0.815198	0.811535	1.00149	0.982633	0.782658	1.18973	0.086445	0.862812	0.898	0.77698	0.261333	0.986515	1.30845	1.18459	1.25846
203831_at	R3H domain containing 2	R3HDM2	0	0.687206	0.543003	0.768174	0.84064	0.535748	0.81602	0.166458	0.743787	0.461585	0.770876	0.049955	0.860433	0.855352	0.855208	0.710085
202566_s_at	supervillin	SVIL	0	0.42556	0.561715	0.733808	0.786458	0.473916	0.770307	0.183143	0.84117	0.57102	0.429046	-0.131429	0.605495	0.914602	0.962455	0.823767
218330_s_at	neuron navigator 2	NAV2	0	0.647351	0.734032	0.616849	0.842743	0.694938	0.991524	0.069019	1.07082	0.657965	0.847832	-0.010913	0.645347	1.34421	0.994348	1.42036
218553_s_at	potassium channel tetramerisation domain containing 15	KCTD15	0	0.653278	0.77742	1.01781	1.11483	0.588885	0.974312	0.20485	1.25615	0.847563	1.05973	0.2319	0.494596	1.20737	0.870892	1.40007
204332_s_at	aspartylglucosaminidase	AGA	0	0.777704	1.04015	0.864442	1.30533	0.976556	0.805894	0.057417	1.32678	0.784138	0.626475	-0.134494	0.887813	1.07	0.692578	1.10578
216064_s_at	aspartylglucosaminidase	AGA	0	0.893168	1.19893	1.0725	1.51212	1.22511	0.928487	0.166923	1.48858	0.937601	0.739494	0.063934	1.07251	1.31198	0.947327	1.29506
204333_s_at	aspartylglucosaminidase	AGA	0	0.643802	1.02525	0.720758	1.08395	0.928525	0.672281	0.011364	1.44106	0.807435	0.836793	0.219818	1.07027	1.05173	1.00873	1.25958
221268_s_at	sphingosine-1-phosphate phosphatase 1 /// sphingosine-1-phosphate phosphatase 1	SGPP1	0	0.443444	0.629132	0.494148	0.913765	0.790737	0.542717	0.146467	0.993952	0.656521	0.972733	0.193186	0.882308	0.915569	0.736757	0.827861
212551_at	CAP, adenylate cyclase-associated protein, 2 (yeast)	CAP2	0	0.710862	0.897519	0.540892	1.11567	0.547691	0.885929	0.126514	0.838453	0.572693	0.516364	-0.137645	0.645543	0.992282	0.852644	0.653044
212554_at	CAP, adenylate cyclase-associated protein, 2 (yeast)	CAP2	0	0.706811	0.91927	0.447483	1.07204	0.388772	0.875132	0.095159	0.894839	0.636953	0.608797	-0.220531	0.719388	1.00497	0.951677	0.754549
201300_s_at	prion protein (p27-30) (Creutzfeldt-Jakob disease, Gerstmann-Strausler-Scheinker syndrome, fatal familial insomnia)	PRNP	0	0.726401	0.482826	0.812219	0.85891	0.096215	0.904778	0.091225	1.30337	0.742475	0.754117	0.414144	0.434812	0.863388	0.781355	1.1956
209883_at	glycosyltransferase 25 domain containing 2	GLT25D2	0	0.577787	0.728543	0.791096	0.754027	0.324241	0.662308	0.154514	1.27789	0.864561	0.689159	0.626091	0.43045	0.822581	0.706654	1.17638
201961_s_at	ring finger protein 41	RNF41	0	0.371749	0.451818	0.608422	0.645074	0.055751	0.923522	0.05735	0.941633	0.811971	0.664528	0.209841	0.684713	1.11608	0.952273	1.14328
221865_at	chromosome 9 open reading frame 91	C9orf91	0	0.65698	0.847532	0.959133	0.83534	0.323221	1.04962	0.203782	1.61058	1.13822	1.08943	0.48885	0.964772	1.44	1.19495	1.60246
208693_s_at	glycyl-tRNA synthetase	GARS	0	1.24445	1.17429	1.12539	1.39645	0.293548	0.420198	0.385833	1.56904	1.6124	0.907377	0.82803	1.3406	1.60353	0.669767	1.69172
203438_at	stanniocalcin 2	STC2	0	1.16569	1.00154	1.1102	1.03876	0.404523	1.09861	0.021479	1.68799	1.49828	1.00985	1.11384	0.8308	0.764653	0.629022	1.72534
201263_at	threonyl-tRNA synthetase	TARS	0	0.884728	1.17129	1.18815	0.958973	0.371827	0.763668	0.170077	0.89103	0.961307	0.986875	1.32801	0.812233	1.15345	0.568485	0.95408
202402_s_at	cysteinyl-tRNA synthetase	CARS	0	1.10906	1.16075	1.25953	1.07867	0.691968	0.871845	0.345446	0.894288	1.25821	0.248014	0.678235	1.2682	1.36769	0.671141	1.0574
212971_at	cysteinyl-tRNA synthetase	CARS	0	1.09255	1.17112	1.2172	1.14239	0.767061	0.920431	0.368276	0.923107	1.24927	0.302854	0.737896	1.3074	1.40141	0.737824	1.24372
201475_x_at	methionine-tRNA synthetase	MARS	0	1.25147	1.53192	1.22546	1.20886	0.921673	1.5191	0.225344	1.50989	1.25923	0.92147	1.25126	0.976505	1.51966	1.33668	0.889843
213671_s_at	methionine-tRNA synthetase	MARS	0	1.28105	1.5511	1.24592	1.28374	0.848441	1.54862	0.290886	1.57081	1.31719	1.00761	1.27827	0.978645	1.48992	1.36474	0.901475
200779_at	activating transcription factor 4 (tax-responsive enhancer element B67)	ATF4	0	1.24447	1.14088	1.28956	1.11925	0.904875	1.16489	0.058542	1.03487	0.991038	0.619578	1.65372	1.19043	1.29622	0.835545	1.42816
200802_at	seryl-tRNA synthetase	SARS	0	1.20805	0.92193	1.03639	1.19296	0.966688	0.987627	0.199113	1.5945	0.973993	0.681148	1.31297	1.48836	1.44251	1.20274	1.41691
221899_at	Phosphonoformate immuno-associated protein 5	PFAAP5	0	0.87662	0.966387	0.951095	0.879947	0.672935	0.735059	0.321152	0.95748	0.741691	0.352142	1.16002	1.41235	1.01368	0.81138	0.966822
207528_s_at	solute carrier family 7, (cationic amino acid transporter, y+ system) member 11	SLC7A11	0	1.24291	1.28393	1.4988	1.06603	0.489233	0.768875	0.220272	1.81658	1.51778	0.87273	1.08156	1.06526	1.53712	0.748852	0.932028
201761_at	methylenetetrahydrofolate dehydrogenase (NADP+ dependent) 2, methenyltetrahydrofolate cyclohydrolase	MTHFD2	0	1.08938	1.25016	1.01422	1.03455	0.447682	1.14865	0.313958	1.30453	1.29282	0.817398	0.37052	1.20216	1.08655	0.79841	1.40005
201962_s_at	ring finger protein 41	RNF41	0	0.74274	0.748783	0.603262	0.851065	0.340221	0.835688	0.164686	0.905628	0.872445	0.714832	-0.017999	0.72315	0.953171	0.70707	1.09582
221539_at	eukaryotic translation initiation factor 4E binding protein 1	EIF4EBP1	0	0.964832	1.21831	1.34437	1.33801	0.451194	1.19987	0.158267	1.77647	1.51971	0.686233	0.236927	1.2787	1.4037	1.25154	1.8931
207076_s_at	argininosuccinate synthetase 1	ASS1	0	1.75759	1.63765	2.03954	1.94507	1.27418	1.45363	0.232715	1.98731	1.65643	1.31379	0.395375	1.4887	1.50149	1.46367	2.19434
202886_s_at	protein phosphatase 2 (formerly 2A), regulatory subunit A (PR 65), beta isoform	PPP2R1B	0	1.60801	1.86807	2.31526	1.66623	1.07726	1.35855	0.199459	1.9442	2.37497	0.980283	1.73791	1.54489	1.30519	1.73817	2.71125
201560_at	chloride intracellular channel 4	CLIC4	0	0.804445	1.10797	1.22936	0.885672	1.06738	1.25246	0.14513	1.2373	0.934765	1.06924	1.07681	1.05879	0.96048	0.505455	1.25115
207001_x_at	TSC22 domain family, member 3	TSC22D3	0	0.917903	1.47063	1.50605	1.06807	1.23385	1.42664	0.369078	1.74916	1.20625	1.19778	0.818814	1.50473	1.21598	0.971256	1.33395
208763_s_at	TSC22 domain family, member 3	TSC22D3	0	1.15674	1.6188	1.74368	1.31745	1.39455	1.44275	0.203613	1.85275	1.44947	1.4391	1.08365	1.69233	1.41368	1.21974	1.85
217168_s_at	homocysteine-inducible, endoplasmic reticulum stress-inducible, ubiquitin-like domain member 1	HERPUD1	0	0.827447	0.936073	1.30357	0.984192	0.693436	0.959086	0.197919	1.26722	1.20312	1.04728	0.738641	1.52647	1.15655	0.775895	1.44137
212321_at	---	---	0	0.663769	0.775421	0.898144	0.633895	0.150794	0.562087	-0.048373	0.888512	0.687489	0.482104	0.655092	0.802354	0.785558	0.688763	1.12698
205047_s_at	asparagine synthetase	ASNS	0	3.08148	3.01319	2.45919	2.57798	1.32826	1.73262	0.775334	3.36712	3.05974	1.77133	1.96271	2.86197	3.10992	2.17119	3.16323
209921_at	solute carrier family 7, (cationic amino acid transporter, y+ system) member 11	SLC7A11	0	3.01374	3.09784	3.14229	2.70955	1.45372	2.40544	0.942143	3.73749	3.33612	2.54673	2.89608	2.85003	3.207	2.62928	3.30295
217678_at	solute carrier family 7, (cationic amino acid transporter, y+ system) member 11	SLC7A11	0	2.97815	3.11675	3.09792	2.70287	1.46653	2.42731	0.828798	3.77047	3.28668	2.68381	2.9838	2.86383	3.20663	2.67763	3.22814
212290_at	solute carrier family 7 (cationic amino acid transporter, y+ system), member 1	SLC7A1	0	0.866053	0.912046	1.3254	1.1097	0.52918	0.755895	0.105449	1.564	1.20012	1.11584	0.973168	0.925953	1.12724	0.97126	1.29675
212295_s_at	solute carrier family 7 (cationic amino acid transporter, y+ system), member 1	SLC7A1	0	1.07038	1.1489	1.25895	1.15098	0.501803	0.934793	0.222942	1.61641	1.32084	1.13148	0.657403	1.05215	1.20311	1.14704	1.51024
219437_s_at	ankyrin repeat domain 11	ANKRD11	0	0.781292	0.801675	1.12211	0.742839	0.540488	0.856121	0.061522	1.20081	0.914361	0.868348	0.31244	0.799455	0.976026	0.814133	1.10229
219270_at	ChaC, cation transport regulator homolog 1 (E. coli)	CHAC1	0	1.92248	2.9091	2.74083	2.17448	1.38305	1.76493	0.387395	3.1226	2.97483	2.03914	2.67016	2.05518	2.65746	2.07912	3.65461
219029_at	chromosome 5 open reading frame 28	C5orf28	0	0.702256	0.962645	0.617948	0.860819	0.291564	0.716664	0.15659	0.940167	0.724334	0.965026	0.787242	0.869176	0.933701	0.869386	1.16821
217915_s_at	chromosome 15 open reading frame 15	C15orf15	0	0.775608	1.10301	1.08079	0.906338	0.392788	0.899273	0.213062	1.40204	1.15078	0.677565	0.605572	1.15007	0.904062	1.0112	0.740012
214095_at	serine hydroxymethyltransferase 2 (mitochondrial)	SHMT2	0	1.08506	1.59458	1.12356	1.32178	0.232962	1.61272	0.265824	1.15624	1.60176	0.950222	1.15105	1.41745	1.78882	1.82415	2.1684
214096_s_at	serine hydroxymethyltransferase 2 (mitochondrial)	SHMT2	0	0.960545	1.27995	0.901115	0.960775	0.14415	1.18914	0.16361	0.721572	1.21674	0.574645	0.49959	1.02681	1.20688	1.20917	1.49818
214437_s_at	serine hydroxymethyltransferase 2 (mitochondrial)	SHMT2	0	1.10441	1.47891	1.04195	1.04393	0.127675	1.43348	0.193606	0.902394	1.45305	0.759677	0.624939	1.20996	1.40969	1.35706	1.50906
202284_s_at	cyclin-dependent kinase inhibitor 1A (p21, Cip1)	CDKN1A	0	0.727183	0.13558	1.27668	0.461573	0.809548	0.696765	-0.027411	0.86179	0.213048	0.597978	1.10754	0.497255	1.28602	0.601655	0.363338
205542_at	six transmembrane epithelial antigen of the prostate 1	STEAP1	0	0.182001	0.461072	1.68678	1.02285	1.18434	1.42163	-0.113498	1.71063	0.290194	0.880798	1.39246	0.535381	1.73978	0.90874	0.815632
201236_s_at	BTG family, member 2	BTG2	0	0.874272	0.470453	1.64195	1.19773	0.979048	0.699254	0.114731	1.01523	0.61202	1.10298	1.22344	1.60704	1.10722	0.992989	1.17501
200878_at	endothelial PAS domain protein 1	EPAS1	0	0.58541	0.438613	1.36252	0.790046	1.35487	0.844351	0.015107	1.52654	0.327058	0.988704	0.97668	0.955732	0.941986	0.721661	1.45738
201926_s_at	CD55 molecule, decay accelerating factor for complement (Cromer blood group)	CD55	0	0.682142	0.685993	1.0761	1.06643	0.700496	0.6576	0.054074	1.24644	0.35946	0.530992	0.764326	0.764276	0.529052	0.544854	0.985348
202481_at	dehydrogenase/reductase (SDR family) member 3	DHRS3	0	0.718725	0.684007	1.24967	1.2455	1.04274	0.911129	0.02015	1.16726	0.524677	1.11484	0.99655	1.03955	0.821041	0.726741	1.48664
202719_s_at	testis derived transcript (3 LIM domains)	TES	0	0.593342	0.370594	0.964077	0.62387	0.718058	0.34911	-0.067982	1.36806	0.442738	0.486009	0.867975	0.664624	0.66482	0.090233	0.851472
202720_at	testis derived transcript (3 LIM domains)	TES	0	0.718367	0.483094	0.973702	0.714984	0.734769	0.521029	0.059192	1.46374	0.628619	0.599232	0.789642	0.821557	0.778914	0.361397	1.29744
204351_at	S100 calcium binding protein P	S100P	0	1.13538	0.59481	1.43315	1.15423	0.987748	0.819372	-0.014948	1.28921	0.85957	0.793617	1.22017	0.8079	0.603683	0.199962	1.30125
201008_s_at	thioredoxin interacting protein	TXNIP	0	1.16679	1.77629	1.61399	1.56322	2.05436	1.89823	0.162523	2.47681	1.46262	2.25767	1.80973	0.954332	1.84219	1.94498	1.43684
201009_s_at	thioredoxin interacting protein	TXNIP	0	0.989915	1.58281	1.40679	1.30086	1.77172	1.62903	0.05197	2.19861	1.20778	1.99851	1.58489	0.75303	1.64005	1.82972	1.24592
201010_s_at	thioredoxin interacting protein	TXNIP	0	0.946812	1.46364	1.25268	1.28264	1.50937	1.47682	0.080852	2.04146	1.21222	1.7741	1.53851	0.756185	1.57111	1.71529	1.48449
201147_s_at	TIMP metallopeptidase inhibitor 3 (Sorsby fundus dystrophy, pseudoinflammatory)	TIMP3	0	1.22072	0.905459	1.73623	1.3946	1.57773	1.47992	0.248699	1.61965	0.786469	1.42843	0.962978	0.820368	1.2689	1.10599	1.18938
201149_s_at	TIMP metallopeptidase inhibitor 3 (Sorsby fundus dystrophy, pseudoinflammatory)	TIMP3	0	1.06022	0.730694	1.44562	1.10777	1.44734	1.36719	0.119763	1.46793	0.647428	1.03867	0.536839	0.651446	1.09593	0.884571	1.06993
201150_s_at	TIMP metallopeptidase inhibitor 3 (Sorsby fundus dystrophy, pseudoinflammatory)	TIMP3	0	1.20956	0.902082	1.55541	1.27084	1.58541	1.71242	0.093577	1.71008	0.697405	1.26404	0.516999	0.656818	1.33352	1.05746	1.32553
214775_at	Nedd4 binding protein 3	N4BP3	0	0.917253	0.550463	1.1381	1.25322	1.47378	1.24542	0.321001	1.18759	0.95742	1.36943	0.878039	0.937472	0.769323	1.10179	1.07472
212848_s_at	chromosome 9 open reading frame 3	C9orf3	0	0.332908	0.495986	0.88703	1.06971	1.01463	0.823448	0.018676	0.98347	0.287727	0.923096	0.372664	0.240954	0.739755	0.803495	0.745121
203914_x_at	hydroxyprostaglandin dehydrogenase 15-(NAD)	HPGD	0	0.699194	0.696131	0.622463	0.756204	1.05689	0.923449	-0.131162	1.21393	0.153649	0.775138	0.40139	0.447423	0.875388	1.17314	0.802888
211548_s_at	hydroxyprostaglandin dehydrogenase 15-(NAD)	HPGD	0	0.878585	1.01743	0.838706	0.974623	1.31801	1.1928	0.108763	1.50701	0.364888	1.06068	0.5975	0.759506	1.17903	1.46052	0.97443
203913_s_at	hydroxyprostaglandin dehydrogenase 15-(NAD)	HPGD	0	0.931387	0.863896	0.867429	0.943329	1.3046	1.17103	0.085271	1.47897	0.437243	1.1734	-0.080899	0.579659	1.10756	1.40819	1.01774
211549_s_at	hydroxyprostaglandin dehydrogenase 15-(NAD)	HPGD	0	0.679915	0.636665	0.650716	0.871015	1.29745	0.914047	0.029206	1.15462	0.116837	0.944541	-0.048044	0.324307	0.940889	0.943653	0.772436
220755_s_at	chromosome 6 open reading frame 48	C6orf48	0	0.783285	0.712225	1.13143	1.25804	0.769475	1.09605	-0.07342	1.50003	0.459885	1.69525	0.649937	0.99733	1.32603	1.54167	0.678095
205139_s_at	uronyl-2-sulfotransferase	UST	0	0.512501	0.502232	0.886995	0.620389	0.573609	0.645766	0.199108	1.14471	0.691771	0.777644	0.856731	1.0417	0.735663	1.15798	0.777493
202173_s_at	vascular endothelial zinc finger 1	VEZF1	0	0.560156	0.449759	0.819836	0.507134	0.557119	0.694621	0.105812	0.800166	0.433004	1.01219	0.945324	0.563056	0.687504	0.663899	0.380704
201170_s_at	basic helix-loop-helix domain containing, class B, 2	BHLHB2	0	0.273178	0.23963	0.552135	0.495271	0.743685	0.530938	0.070075	1.32889	0.384929	1.10804	1.66968	0.517264	0.985104	0.634862	0.706415
202393_s_at	Kruppel-like factor 10	KLF10	0	0.430424	0.637432	0.92858	0.662955	1.34642	1.10979	0.086258	1.66223	0.674432	1.72285	2.15687	0.485532	1.28399	1.50018	0.87858
202912_at	adrenomedullin	ADM	0	0.344832	0.397654	0.9274	0.45089	0.898614	0.311478	-0.054416	1.28017	0.470519	1.27002	1.76727	0.438722	0.845337	1.15675	0.964449
201466_s_at	jun oncogene	JUN	0	0.404707	0.348789	0.869191	0.880784	1.08587	1.20308	-0.023301	1.45905	0.756065	1.79365	2.18974	0.934757	1.63282	1.90029	1.49172
201328_at	v-ets erythroblastosis virus E26 oncogene homolog 2 (avian)	ETS2	0	0.231296	0.661091	0.730572	0.602863	0.685512	0.892493	0.081909	1.1721	0.546894	0.817585	1.7107	0.526742	1.03381	1.04122	1.20268
205251_at	period homolog 2 (Drosophila)	PER2	0	0.330997	0.399582	0.722834	0.550811	0.6491	0.715768	-0.020723	1.19109	0.592701	0.972274	1.29432	0.371869	1.33778	1.06414	1.45594
203574_at	nuclear factor, interleukin 3 regulated	NFIL3	0	0.82821	0.198459	1.43791	1.20668	1.14089	1.42948	-0.011303	1.56058	0.525469	0.693292	2.43491	0.287934	1.58192	1.45192	1.52635
207147_at	distal-less homeobox 2	DLX2	0	0.625732	0.532888	1.58411	1.11746	1.07359	0.896345	0.039337	1.79892	0.391559	1.18721	2.80046	0.603191	1.82785	1.60392	1.65675
209295_at	tumor necrosis factor receptor superfamily, member 10b	TNFRSF10B	0	0.717466	0.103375	1.21484	0.735581	0.462358	0.965915	0.057654	1.04825	0.246603	0.67298	1.42688	0.487574	1.27459	1.03185	1.04688
202014_at	protein phosphatase 1, regulatory (inhibitor) subunit 15A	PPP1R15A	0	0.886643	0.763427	1.60712	0.81379	1.38761	1.40113	0.218387	1.38915	0.48639	1.06878	2.48859	0.881352	1.41944	1.65729	1.13266
37028_at	protein phosphatase 1, regulatory (inhibitor) subunit 15A	PPP1R15A	0	0.739919	0.651702	1.3559	0.608927	1.12684	1.18146	-0.027108	1.11447	0.393252	0.877911	2.21664	0.582377	1.17538	1.28611	0.825653
218064_s_at	A kinase (PRKA) anchor protein 8-like	AKAP8L	0	0.49245	0.178056	0.850947	0.453105	1.07373	0.588421	0.066957	0.662284	-0.015328	0.822406	1.40858	0.225464	0.757812	0.798107	0.526554
218611_at	immediate early response 5	IER5	0	0.802431	0.189066	1.51095	1.14013	1.37845	1.24811	-0.006335	1.17683	0.147213	1.27121	1.97757	0.707465	1.19364	1.13255	1.02255
201925_s_at	CD55 molecule, decay accelerating factor for complement (Cromer blood group)	CD55	0	0.718273	0.884975	1.30735	1.22661	0.69822	1.09861	0.098039	1.91621	0.580957	0.900502	1.38622	0.95407	1.05104	1.14974	1.52104
213554_s_at	CDV3 homolog (mouse)	CDV3	0	0.404913	0.365263	0.769428	0.701205	0.333481	0.861799	0.124796	0.911255	0.232333	0.605346	0.843213	0.437979	0.661305	0.400827	0.824779
206864_s_at	harakiri, BCL2 interacting protein (contains only BH3 domain)	HRK	0	0.638311	0.459745	0.87054	0.937967	0.692951	0.884662	0.06571	1.59322	0.26408	1.17787	1.09326	0.483148	1.04807	0.770567	1.4802
202841_x_at	opioid growth factor receptor	OGFR	0	0.777679	0.364849	1.16976	0.893122	0.90286	1.20096	0.039677	0.642318	0.220354	0.744478	1.02362	0.809349	1.02539	0.814719	0.944866
202842_s_at	DnaJ (Hsp40) homolog, subfamily B, member 9	DNAJB9	0	0.726254	0.317862	0.851183	0.750027	0.632796	1.3053	0.028522	0.780245	0.330449	0.868718	0.96523	0.819531	1.13799	0.964289	0.968646
202672_s_at	activating transcription factor 3	ATF3	0	1.2847	1.13598	2.00951	1.61843	1.74561	1.87671	0.362236	2.68279	0.982967	1.56904	2.18883	1.20097	2.56909	2.02533	2.34245
208786_s_at	microtubule-associated protein 1 light chain 3 beta	MAP1LC3B	0	0.742461	0.491296	1.14228	0.835091	0.623579	0.953531	0.166416	1.57347	0.587119	1.14057	1.22294	0.966864	1.66007	1.22886	1.26164
202021_x_at	eukaryotic translation initiation factor 1	EIF1	0	0.684078	0.898297	1.32219	0.98049	0.894415	1.10116	0.13857	1.44425	0.65111	0.907698	1.5042	1.0937	1.36237	1.15237	1.10032
212130_x_at	eukaryotic translation initiation factor 1	EIF1	0	0.665535	0.877593	1.29344	0.970928	0.90519	1.07802	0.147783	1.39026	0.642382	0.88259	1.4503	1.06267	1.32005	1.13668	1.06405
212227_x_at	eukaryotic translation initiation factor 1	EIF1	0	0.717415	0.91707	1.34149	1.00625	0.91577	1.1139	0.16157	1.46791	0.685547	0.939847	1.48387	1.09065	1.37417	1.18935	1.11336
209211_at	Kruppel-like factor 5 (intestinal)	KLF5	0	0.61625	0.78857	0.866765	0.869343	0.741148	0.988492	0.136365	1.63827	0.875969	1.13403	1.34849	0.902508	1.12716	0.83669	1.12363
209212_s_at	Kruppel-like factor 5 (intestinal)	KLF5	0	0.47082	0.564724	0.937785	0.706707	0.85861	0.792396	0.058527	1.50505	0.570561	0.773364	1.2714	0.779049	1.07705	0.584911	0.815263
213668_s_at	SRY (sex determining region Y)-box 4	SOX4	0	0.54583	0.629544	1.15874	0.584521	0.936178	1.01164	0.222726	1.36858	0.649224	1.13368	1.06408	0.696021	1.15575	0.691347	0.87161
200924_s_at	solute carrier family 3 (activators of dibasic and neutral amino acid transport), member 2	SLC3A2	0	1.68259	1.68919	2.05234	1.76085	1.47693	1.72625	0.16946	1.98415	1.59831	1.88139	2.55673	1.69059	1.92987	1.56187	2.0078
201195_s_at	solute carrier family 7 (cationic amino acid transporter, y+ system), member 5	SLC7A5	0	1.78671	1.85	2.23825	2.02861	1.60346	2.04868	0.353435	2.10657	1.94549	1.78653	2.05052	1.73222	2.25835	1.95002	2.327
204744_s_at	isoleucine-tRNA synthetase	IARS	0	0.830838	0.776162	0.934937	0.95872	0.52666	1.03625	0.096202	0.87082	0.79478	0.70881	0.999742	0.842855	1.14966	0.837827	0.773485
212048_s_at	tyrosyl-tRNA synthetase	YARS	0	1.23918	1.41363	1.25116	1.17608	0.784471	1.42037	0.247393	1.80616	1.27837	0.974931	1.57123	1.37737	1.64972	1.62169	1.59347
212160_at	exportin, tRNA (nuclear export receptor for tRNAs)	XPOT	0	1.01579	0.898845	1.18116	1.26415	0.832475	1.22443	0.24198	1.25466	0.865803	1.32696	0.661235	0.776432	1.28967	1.31697	1.18976
210513_s_at	vascular endothelial growth factor A	VEGFA	0	1.13961	0.978417	1.7489	1.41202	1.04546	1.75906	0.227949	1.57615	1.16173	1.43203	1.58828	0.998186	1.8701	1.56797	1.56077
211527_x_at	vascular endothelial growth factor A	VEGFA	0	1.43588	1.23503	2.0958	1.83883	1.26861	2.22302	0.404118	2.02206	1.42243	1.56165	1.6209	1.19173	2.29039	1.94733	2.06942
210512_s_at	vascular endothelial growth factor A	VEGFA	0	1.79184	1.67962	2.25105	2.22531	1.31543	2.62118	0.385634	2.59463	1.83993	2.10243	1.94639	1.61461	2.67405	2.59401	2.98264
212171_x_at	vascular endothelial growth factor A	VEGFA	0	1.43626	1.2692	1.91974	1.79004	1.15839	2.01814	0.405005	2.02055	1.42133	1.5387	1.44993	1.20939	2.21151	2.00735	2.29265
218145_at	tribbles homolog 3 (Drosophila)	TRIB3	0	1.5804	1.00059	1.82421	1.3097	1.29888	1.83434	0.293376	1.5795	1.10791	1.37746	1.30787	1.1622	2.09045	1.60563	1.68057
213146_at	jumonji domain containing 3	JMJD3	0	0.508444	0.297032	1.06769	0.54381	0.618919	0.812488	0.204969	0.882319	0.700755	0.863487	0.890376	0.744659	1.08644	1.06039	0.823355
41386_i_at	jumonji domain containing 3	JMJD3	0	0.470599	0.312768	0.846524	0.56374	0.688478	0.757564	0.217275	0.708423	0.621197	0.866909	0.71837	0.521413	0.877278	0.962675	0.741828
200758_s_at	nuclear factor (erythroid-derived 2)-like 1	NFE2L1	0	0.626728	0.599578	0.932948	0.877113	0.384206	0.716261	0.083998	0.784033	0.647303	0.410091	1.2486	0.542881	1.17439	0.962078	1.13881
200759_x_at	nuclear factor (erythroid-derived 2)-like 1	NFE2L1	0	0.5556	0.4892	0.993753	0.873803	0.36817	0.758045	-0.010803	0.77603	0.60786	0.451705	1.36373	0.560535	1.14852	0.948468	1.18427
214179_s_at	nuclear factor (erythroid-derived 2)-like 1	NFE2L1	0	0.592546	0.499791	1.06338	0.890783	0.413826	0.758711	-0.024566	0.745261	0.550926	0.398338	1.40691	0.543866	1.14722	0.908208	1.1825
204203_at	CCAAT/enhancer binding protein (C/EBP), gamma	CEBPG	0	1.04563	0.993344	1.794	1.50056	1.00143	1.62019	0.237804	1.5046	1.04887	1.34048	2.35417	0.989628	1.61342	1.82633	1.96697
212501_at	CCAAT/enhancer binding protein (C/EBP), beta	CEBPB	0	0.684028	0.583765	1.23266	1.02962	0.785595	1.10529	0.211858	1.14898	0.8478	0.83132	1.55143	0.651355	1.35648	1.15178	1.34046
209017_s_at	lon peptidase 1, mitochondrial	LONP1	0	0.650953	0.285867	0.775464	0.581388	0.514457	0.849432	-0.03583	0.660932	0.390694	0.40906	1.05942	0.740996	1.01685	0.680219	1.01757
221577_x_at	growth differentiation factor 15	GDF15	0	1.59218	0.449472	2.05225	1.28408	1.23633	1.62136	0.023408	1.62081	0.880452	1.11133	2.51094	1.40349	1.76281	1.42054	1.80579
221827_at	RanBP-type and C3HC4-type zinc finger containing 1	RBCK1	0	1.0985	0.49516	1.09641	1.06008	0.808635	1.33484	-0.00402	0.90369	0.494372	0.816547	1.46001	0.528995	1.22105	1.46311	1.38546
201465_s_at	jun oncogene	JUN	0	0.54278	0.319945	1.37039	0.694008	0.976628	0.877166	-0.008546	0.805683	0.55632	1.24519	1.68379	0.612374	1.3728	1.18733	0.902947
203725_at	growth arrest and DNA-damage-inducible, alpha	GADD45A	0	1.0402	0.539034	1.95018	1.24204	1.29206	1.54238	-0.063374	1.66208	0.65858	1.89711	2.73719	1.1077	2.53843	1.93132	2.19641
201464_x_at	jun oncogene	JUN	0	0.836768	0.607099	1.46818	1.07814	1.30791	1.36164	-0.01627	1.29855	0.809068	1.5739	1.70541	0.994843	1.68437	1.61571	1.40617
213281_at	Jun oncogene	JUN	0	0.559319	0.401618	0.829917	0.634138	0.785223	0.909219	0.041381	0.728738	0.473423	1.03161	1.36437	0.667687	1.16128	1.03337	0.937154
210346_s_at	CDC-like kinase 4	CLK4	0	0.354948	0.442329	1.02918	0.977612	0.965032	1.08817	0.080459	0.962243	0.532936	1.16673	1.48226	0.74758	1.2721	1.32539	1.33606
214683_s_at	CDC-like kinase 1	CLK1	0	0.615304	0.662072	1.21079	1.0951	1.12647	1.28893	0.153885	1.48398	0.798234	1.42121	1.45833	0.725009	1.37478	1.40782	1.51654
212724_at	Rho family GTPase 3	RND3	0	0.636561	0.605151	1.14208	1.15302	0.876896	1.31781	-0.071782	1.07109	0.407594	1.29895	1.83542	0.490642	1.23303	1.28669	1.21457
214016_s_at	splicing factor proline/glutamine-rich (polypyrimidine tract binding protein associated)	SFPQ	0	0.571947	0.786265	1.1489	0.972799	0.98559	0.989324	0.032335	0.930221	0.145185	1.18406	1.72336	0.475138	1.18679	1.34051	0.881846
219639_x_at	poly (ADP-ribose) polymerase family, member 6	PARP6	0	0.657447	0.430651	0.885019	0.806204	0.697546	1.01555	-0.107406	0.789697	0.207544	0.997634	1.14454	0.732024	0.835117	1.01197	0.787265
212095_s_at	mitochondrial tumor suppressor 1	MTUS1	0	0.586149	0.447523	0.834954	0.727126	0.840533	0.666762	0.122202	0.512073	0.451913	0.915238	1.20181	0.646213	0.966847	0.681469	0.793761
210716_s_at	restin (Reed-Steinberg cell-expressed intermediate filament-associated protein)	RSN	0	0.801026	0.337515	0.974388	0.735124	0.556563	0.929638	0.239991	0.912712	0.46271	0.65621	1.12406	0.947144	0.944516	0.882474	0.556533
209383_at	DNA-damage-inducible transcript 3	DDIT3	0	1.61787	0.713834	1.99481	2.52882	2.18191	2.5848	0.10537	1.85178	1.1095	1.70849	2.00479	1.88309	2.98171	2.9736	3.07367
213847_at	peripherin	PRPH	0	0.438974	0.206139	0.589546	0.874915	0.687126	0.853739	0.222139	0.802608	0.224524	0.562886	0.411477	0.475858	0.604581	0.856742	0.842102
218478_s_at	zinc finger, CCHC domain containing 8	ZCCHC8	0	0.925418	0.590834	0.676152	0.724868	0.456044	0.793415	0.163628	1.19021	0.652608	0.603189	1.25325	0.405692	0.924177	1.11226	1.28718
205443_at	small nuclear RNA activating complex, polypeptide 1, 43kDa	SNAPC1	0	0.434077	0.475303	0.83591	0.786825	0.523101	1.62125	0.061282	0.808981	0.85778	0.62927	1.17155	0.792039	1.73823	1.14441	1.12429
203002_at	angiomotin like 2	AMOTL2	0	0.574087	0.445184	0.646041	0.546799	0.415103	0.9865	0.174644	0.802662	0.424061	0.582299	0.782693	0.467299	1.37908	1.07525	1.2915
205995_x_at	IQ motif containing B1	IQCB1	0	0.577614	0.407741	0.161443	0.272795	0.397367	0.833659	0.058633	0.502481	0.411678	0.473237	0.486825	0.469298	1.06574	0.830113	0.941784
218919_at	zinc finger, AN1-type domain 1	ZFAND1	0	0.858788	0.649096	0.764122	0.714884	0.741758	1.4251	0.166831	1.05109	0.493913	0.792137	0.46801	1.0734	1.52078	1.37783	1.1237
215930_s_at	CTAGE family, member 5	CTAGE5	0	0.312142	0.416789	0.484084	0.661465	0.553077	0.733907	-0.0323	0.83704	0.350114	0.384482	0.263107	0.381327	1.08493	0.925636	1.10307
222379_at	Transcribed locus	---	0	1.21458	0.636437	1.09409	1.14412	0.67047	1.22534	0.10648	0.587567	0.613532	0.570654	0.576659	1.04737	1.61723	1.21593	1.17803
218757_s_at	UPF3 regulator of nonsense transcripts homolog B (yeast)	UPF3B	0	0.217399	0.89066	0.661843	0.87167	1.18905	1.42284	0.006452	1.37656	0.41786	1.26683	0.962427	0.262445	1.17136	1.61637	1.18057
219250_s_at	fibronectin leucine rich transmembrane protein 3	FLRT3	0	0.391099	0.657007	0.573838	0.951412	0.96677	0.779479	0.027685	0.877687	0.15562	0.721427	0.664113	0.23719	1.37975	1.04851	0.616502
213077_at	YTH domain containing 2	YTHDC2	0	0.267485	0.366157	-0.023564	0.382178	0.20655	0.39351	0.085454	0.626228	0.400296	0.896104	0.888294	0.302532	1.16249	0.902888	1.03734
206613_s_at	TATA box binding protein (TBP)-associated factor, RNA polymerase I, A, 48kDa	TAF1A	0	0.019586	0.021675	0.534539	0.4005	0.739996	1.02074	0.158772	1.41243	0.713324	0.805881	1.24949	0.604844	1.52366	1.25542	0.869986
218932_at	chromosome 1 open reading frame 181	C1orf181	0	0.114761	0.241642	0.61658	0.612061	0.55462	0.62797	0.008977	1.02636	0.438076	0.763732	0.808571	0.439215	1.32295	1.06246	0.873697
213188_s_at	MYC induced nuclear antigen	MINA	0	0.43739	0.79545	0.173656	0.632533	0.308191	0.974943	0.022838	1.40081	0.933454	1.32735	1.20284	0.61869	1.37377	1.55639	1.2585
213189_at	MYC induced nuclear antigen	MINA	0	0.428021	0.810982	0.189451	0.636968	0.30398	0.899313	0.079537	1.36935	0.952872	1.3517	1.1797	0.482662	1.41	1.45304	1.1364
215009_s_at	SEC31 homolog A (S. cerevisiae)	SEC31A	0	0.155569	1.03884	0.371585	0.539096	0.615749	1.3528	0.127799	1.27918	0.830441	1.18667	1.07727	0.542144	1.40049	1.68197	1.0808
218050_at	ubiquitin-fold modifier 1	UFM1	0	0.613104	0.721236	0.297859	0.4583	0.781788	1.10369	0.087287	1.08072	0.496108	0.788737	1.18009	0.747695	1.1736	1.12213	0.91408
205016_at	transforming growth factor, alpha	TGFA	0	0.257984	0.080536	0.674516	1.09134	0.444174	1.13077	0.085542	1.32305	0.017612	1.68735	0.13258	0.292327	1.59363	1.25105	1.11996
205896_at	solute carrier family 22 (organic cation transporter), member 4	SLC22A4	0	0.197201	0.112469	0.267942	0.406859	0.567978	0.834092	0.067395	0.596402	0.037942	1.03906	0.304162	0.127698	0.929518	0.982845	0.746387
204693_at	CDC42 effector protein (Rho GTPase binding) 1	CDC42EP1	0	0.25146	0.269844	0.816611	0.673539	0.147776	0.607952	0.021659	1.20102	0.581599	1.53603	0.170765	0.17523	1.20982	1.14484	1.09604
212207_at	thyroid hormone receptor associated protein 2	THRAP2	0	0.603488	0.504427	0.717661	0.599691	0.385645	0.783036	-0.026748	0.797448	0.548934	1.22744	0.215232	0.388334	0.952848	0.865283	0.837773
212209_at	thyroid hormone receptor associated protein 2	THRAP2	0	0.69476	0.571753	0.700877	0.652488	0.300344	0.912133	0.048295	0.921798	0.611103	1.35531	0.406777	0.522172	1.13525	1.08248	1.08416
215716_s_at	ATPase, Ca++ transporting, plasma membrane 1	ATP2B1	0	0.384999	0.274005	0.529794	0.432433	0.212203	0.795365	-0.005053	1.01681	0.491408	0.988675	0.263379	0.1901	0.813383	0.815111	0.783933
218712_at	chromosome 1 open reading frame 109	C1orf109	0	0.285178	0.25003	0.405046	0.742428	0.637602	0.884915	0.076062	1.1969	0.811747	1.30896	0.574801	0.216265	1.24339	1.41919	1.30269
218794_s_at	thioredoxin-like 4B	TXNL4B	0	0.520115	0.369304	0.60097	0.442102	0.829214	0.724111	-0.065064	1.06692	0.541971	0.898222	0.586514	0.164139	0.773616	1.08968	1.14219
219821_s_at	glucose-fructose oxidoreductase domain containing 1	GFOD1	0	0.091532	0.314149	0.491638	0.578202	0.342331	0.703072	0.001333	0.951235	0.426344	1.01627	0.564806	0.310763	0.434494	0.832535	1.03227
221580_s_at	Josephin domain containing 3	JOSD3	0	0.355855	0.413437	0.705353	0.851223	0.412241	0.505403	0.108762	0.674585	0.432751	0.695889	0.311367	0.308501	0.836266	1.01886	1.10473
212845_at	sterile alpha motif domain containing 4A	SAMD4A	0	0.844496	0.583715	0.866406	1.05261	0.664175	1.36046	0.278467	1.48356	0.511895	1.39779	-0.159225	0.594537	1.12341	1.12333	1.44245
220147_s_at	family with sequence similarity 60, member A	FAM60A	0	0.200755	0.487914	0.65847	0.834414	0.636625	0.744791	0.155703	1.35069	0.435165	0.830533	0.133483	0.371421	0.667198	0.826766	0.782046
221586_s_at	E2F transcription factor 5, p130-binding	E2F5	0	0.340941	0.256672	0.453395	0.908094	0.467716	0.699106	0.058796	0.977638	0.497939	0.88048	-0.217755	0.140609	1.10168	1.0824	1.17941
204979_s_at	SH3 domain binding glutamic acid-rich protein	SH3BGR	0	0.28287	0.297108	0.818592	0.961329	0.527733	0.84273	0.017974	0.904845	0.215473	0.288844	-0.260144	0.410421	1.14564	1.17227	1.16592
205830_at	calmegin	CLGN	0	2.83689	0.697834	2.89281	3.24506	2.22992	3.36023	-0.041231	3.50095	0.483444	2.08668	1.1286	2.14346	3.60997	3.66122	3.23934
216241_s_at	transcription elongation factor A (SII), 1	TCEA1	0	0.450223	0.207138	0.830692	0.772295	0.38175	0.956823	-0.036388	0.945972	0.070572	0.301625	0.2507	0.589557	0.92617	1.05666	0.578782
212233_at	3'UTR of hypothetical protein (ORF1)	---	0	1.14109	0.276396	1.75756	1.60239	0.819167	1.80546	-0.002997	2.45102	0.634293	1.11996	0.833719	0.777439	2.3949	1.85735	2.30082
221050_s_at	GTP binding protein 2	GTPBP2	0	0.866798	0.306168	1.54348	1.08021	0.765886	1.72255	0.205243	1.79847	0.385877	0.88805	0.923541	0.677022	2.05786	2.19064	1.85818
217966_s_at	family with sequence similarity 129, member A	FAM129A	0	1.13034	0.414104	1.74411	1.4549	0.884964	1.5404	0.45163	2.79811	0.425746	0.614823	0.611754	0.70497	2.15998	3.03312	2.6517
217967_s_at	family with sequence similarity 129, member A	FAM129A	0	1.63938	0.353896	2.50054	2.06088	1.19728	2.48451	-0.161648	3.669	0.114729	0.908449	0.630353	0.748762	2.91676	3.9754	3.59299
220581_at	chromosome 6 open reading frame 97	C6orf97	0	0.262619	0.246868	0.894124	0.607109	0.556991	1.17506	-0.078421	1.05344	0.446859	0.742143	0.523344	0.576496	1.02486	1.27834	0.793022
219563_at	chromosome 14 open reading frame 139	C14orf139	0	0.961414	0.50008	1.14811	1.31483	0.627228	1.7979	0.206359	1.21756	0.312198	0.603936	0.345103	1.06383	0.996993	1.52281	1.75844
203455_s_at	spermidine/spermine N1-acetyltransferase 1	SAT1	0	0.483291	0.539192	0.806038	0.857582	0.807645	0.816802	0.097838	1.51578	0.392143	1.35304	0.621127	1.28775	1.15746	0.597095	0.676094
210592_s_at	spermidine/spermine N1-acetyltransferase 1	SAT1	0	0.389995	0.444985	0.807007	0.900394	0.86358	0.670807	-0.018507	1.4545	0.36466	1.29232	0.779377	1.18996	1.14881	0.461247	0.619727
213988_s_at	spermidine/spermine N1-acetyltransferase 1	SAT1	0	0.390715	0.395382	0.911508	0.932063	0.908925	0.747915	0.091316	1.59838	0.488601	1.3428	0.687389	1.34305	1.2054	0.508381	0.590747
211778_s_at	ovo-like 2 (Drosophila) /// ovo-like 2 (Drosophila)	OVOL2	0	0.158672	0.322244	0.29594	1.13339	0.702552	0.39163	0.026487	1.59034	0.368535	1.17582	0.702913	0.755746	1.59168	0.762972	0.615012
203021_at	secretory leukocyte peptidase inhibitor	SLPI	0	0.61359	0.548751	0.867316	0.861779	0.921625	0.439889	0.144591	1.99767	0.261933	0.688689	1.11844	0.749397	0.694491	0.596608	0.755895
205569_at	lysosomal-associated membrane protein 3	LAMP3	0	0.986967	0.991551	1.51769	1.29101	1.2869	1.39213	-0.000961	3.25751	0.104845	1.2894	1.74075	0.858129	1.52918	1.84364	1.76315
218986_s_at	hypothetical protein FLJ20035	FLJ20035	0	0.891303	1.41313	0.833236	0.714378	1.46541	0.397509	-0.10632	3.11981	0.368471	1.18621	1.99404	0.825729	1.5875	1.42853	1.31664
210538_s_at	baculoviral IAP repeat-containing 3	BIRC3	0	0.794339	0.874902	1.01119	1.24087	1.43926	0.511812	0.10929	2.34456	0.655507	1.62759	1.68021	0.61402	1.51566	1.0056	0.634562
216321_s_at	nuclear receptor subfamily 3, group C, member 1 (glucocorticoid receptor)	NR3C1	0	0.36086	0.564616	0.493503	0.91347	0.667476	0.475573	0.002145	1.32648	0.270216	1.01178	0.761674	0.538918	0.623209	0.760685	1.15379
209369_at	annexin A3	ANXA3	0	0.935902	1.28347	0.928373	0.774854	1.20766	0.379219	0.135934	1.99559	0.31475	1.27496	0.012904	0.969533	0.920138	0.830591	0.873605
212531_at	lipocalin 2 (oncogene 24p3)	LCN2	0	0.683729	0.44362	0.862662	0.970842	0.91853	0.593125	0.004761	1.68427	0.351845	0.543352	0.23378	0.931077	0.757087	0.778219	0.715229
211297_s_at	cyclin-dependent kinase 7 (MO15 homolog, Xenopus laevis, cdk-activating kinase)	CDK7	0	0.827001	0.15278	0.446497	0.919501	0.603115	0.556817	0.117434	1.07523	0.514971	0.863586	0.540542	0.744201	0.461568	0.913009	0.594563
201559_s_at	chloride intracellular channel 4	CLIC4	0	0.511431	0.80783	1.13705	0.758011	1.07936	1.23871	0.104511	0.948974	0.66448	0.847569	0.917958	0.718053	0.814983	0.106184	1.14423
221881_s_at	adducin 3 (gamma) /// chloride intracellular channel 4	ADD3 /// CLIC4	0	0.562061	1.03215	1.49462	0.711175	1.10447	1.33898	0.292476	0.821099	0.636305	0.470147	0.983498	0.584753	0.739182	0.183867	1.2664
214045_at	lipoic acid synthetase	LIAS	0	0.29329	0.417705	0.451997	0.723273	0.638841	0.80804	-0.103184	1.15093	0.589948	0.299551	0.174117	0.57944	1.14511	0.476588	1.36694
202146_at	interferon-related developmental regulator 1	IFRD1	0	0.545647	0.42908	0.957611	0.816928	1.22844	1.42068	-0.022943	0.691449	0.765421	1.1851	0.733454	0.195605	1.0569	1.27689	1.18232
202147_s_at	interferon-related developmental regulator 1	IFRD1	0	0.638132	0.532833	1.18334	0.812506	1.51518	1.54458	0.106686	0.527342	0.730041	1.21532	0.610442	0.076094	1.09399	1.27819	1.24019
213286_at	zinc finger RNA binding protein	ZFR	0	0.49204	0.547462	0.922164	0.792308	1.25607	1.13046	0.052668	0.299012	0.36023	0.580619	0.879179	0.290559	0.802727	0.744017	0.443376
33148_at	zinc finger RNA binding protein	ZFR	0	0.31537	0.43964	0.814595	0.69482	0.997001	1.07761	0.011673	0.348697	0.238678	0.607378	0.874087	0.179979	0.796833	0.681271	0.371339
218040_at	PRP38 pre-mRNA processing factor 38 (yeast) domain containing B	PRPF38B	0	-0.04897	0.204935	0.772994	0.785281	0.871961	0.874267	-0.071262	0.44778	0.150223	0.410175	0.647418	0.210777	0.82997	0.876916	0.804173
221007_s_at	FIP1 like 1 (S. cerevisiae) /// FIP1 like 1 (S. cerevisiae)	FIP1L1	0	0.367592	0.07219	0.896852	0.860708	0.683267	1.20848	0.050674	0.001854	0.474862	0.575978	0.105468	0.260805	0.925301	0.606917	0.720757
204156_at	KIAA0999 protein	KIAA0999	0	0.432763	0.043326	0.656645	0.252553	0.591897	1.01497	0.182646	0.470523	0.30685	1.13654	0.361892	0.432549	0.824602	0.595785	1.11964
213034_at	KIAA0999 protein	KIAA0999	0	0.480561	0.044695	0.630119	0.486119	0.662471	0.955059	0.02484	0.582179	0.251056	1.08433	0.51825	0.342274	0.833711	0.714732	1.19478
206777_s_at	crystallin, beta B2	CRYBB2	0	0.477136	0.060543	0.919895	1.05629	1.20402	1.56402	0.010682	0.042439	0.543544	1.38409	1.62265	0.636729	0.951627	1.77567	0.503991
219398_at	cell death-inducing DFFA-like effector c	CIDEC	0	0.285962	-0.10101	0.24783	0.389832	0.346098	1.03815	0.107146	0.223974	0.160961	1.03406	1.25847	0.353955	0.736159	0.964273	0.563312
208536_s_at	BCL2-like 11 (apoptosis facilitator)	BCL2L11	0	0.091035	0.263004	0.803283	0.230216	0.521304	0.577625	-0.054554	0.611507	0.040227	0.902657	1.0193	-0.075028	1.10606	0.364258	0.521501
219361_s_at	interferon stimulated exonuclease gene 20kDa-like 1	ISG20L1	0	0.053379	-0.098688	0.979478	0.394271	0.392848	0.751791	-0.007549	0.464376	0.093442	0.813167	1.31543	0.10538	1.06212	0.627718	0.594317
208425_s_at	tetratricopeptide repeat, ankyrin repeat and coiled-coil containing 2	TANC2	0	0.336337	0.385381	1.08472	0.604972	0.687697	1.06207	0.145731	0.740541	0.342891	1.32424	1.22431	0.300464	0.58108	0.760937	0.756927
217938_s_at	potassium channel modulatory factor 1	KCMF1	0	0.101353	0.069932	0.768635	0.574577	0.208737	0.800425	0.010625	0.40959	0.287695	1.14025	1.0101	0.147853	0.83556	0.682435	0.999125
218648_at	CREB regulated transcription coactivator 3	CRTC3	0	0.254931	0.020875	0.755036	0.231977	0.403366	0.499362	0.054133	0.414447	0.160248	1.04631	0.946221	0.301096	0.645165	0.874951	0.883354
65588_at	hypothetical LOC388796	LOC388796	0	0.522912	0.704696	1.2959	0.963042	0.182179	1.98785	0.102627	0.646512	-0.111323	2.24165	1.67026	0.134759	2.39223	2.50831	1.52627
221430_s_at	ring finger protein 146 /// ring finger protein 146	RNF146	0	0.268232	0.483157	0.894006	0.706419	0.074076	1.20788	0.020707	0.320143	0.75093	1.00639	0.897373	0.405749	0.715747	1.01957	1.08921
217988_at	cyclin B1 interacting protein 1	CCNB1IP1	0	0.212397	0.495095	0.505093	0.950908	0.856005	1.42087	0.024438	0.882643	0.219977	0.814802	0.298655	1.00161	1.24663	1.26113	0.934438
218750_at	Josephin domain containing 3	JOSD3	0	0.286536	0.396698	0.888281	0.940466	0.845566	0.668423	0.255029	0.757936	0.324478	0.568038	0.080518	0.058084	0.960557	0.591389	1.00002
219121_s_at	RNA binding motif protein 35A	RBM35A	0	0.28666	0.239203	0.963612	1.02459	0.684638	0.319817	0.022905	0.94144	0.19583	0.553828	0.435088	0.255217	0.786065	0.086222	0.903183
221988_at	Cofactor required for Sp1 transcriptional activation, subunit 7, 70kDa	CRSP7	0	0.558155	0.839156	0.658951	0.508752	0.93904	0.523985	-0.107902	0.788188	0.135995	0.613671	0.053379	0.905339	0.909641	0.883289	1.00702
206587_at	chaperonin containing TCP1, subunit 6B (zeta 2)	CCT6B	0	0.398864	0.787088	0.404696	0.593265	-0.11884	0.687226	-0.101316	0.963076	0.762725	0.900815	0.767432	0.728484	0.972967	1.1765	1.50676
209382_at	polymerase (RNA) III (DNA directed) polypeptide C (62kD)	POLR3C	0	0.15289	0.045981	0.158497	0.323717	-0.138083	0.555173	0.016246	0.483494	0.235952	0.920892	0.715799	0.438244	0.806434	1.22957	1.27752
210573_s_at	polymerase (RNA) III (DNA directed) polypeptide C (62kD)	POLR3C	0	0.194189	0.113945	0.190442	0.355457	-0.040519	0.681215	0.063198	0.527267	0.273242	1.05887	0.794914	0.61465	0.886248	1.36869	1.35755
210023_s_at	polycomb group ring finger 1	PCGF1	0	0.210084	0.188619	0.442489	0.1098	0.069448	0.560569	0.357032	0.595101	0.562088	1.05361	1.26153	0.990492	1.40754	1.2284	0.989629
217903_at	striatin, calmodulin binding protein 4	STRN4	0	0.245624	0.062295	0.26106	0.185898	0.187077	0.481398	0.359289	0.813234	0.429859	0.861917	0.52161	0.437673	0.998859	0.868807	0.331094
213480_at	vesicle-associated membrane protein 4	VAMP4	0	0.773204	0.825048	0.451712	0.862748	0.548021	1.12643	0.256723	0.224275	0.776264	1.27353	1.07116	0.976266	1.62962	1.85312	1.22708
220235_s_at	chromosome 1 open reading frame 103	C1orf103	0	0.446784	0.156324	0.664252	0.307518	0.388787	0.823755	0.094954	0.621966	0.378904	0.300881	1.12978	0.645438	0.893127	1.01859	0.941109
222151_s_at	centrosomal protein 63kDa	CEP63	0	0.420768	0.01281	0.277107	0.250816	0.160789	0.614139	0.138465	0.89156	0.221046	0.134676	0.934636	0.362857	1.21941	1.22373	0.861717
213567_at	Clone 23728 mRNA sequence	---	0	0.364073	0.24287	0.977447	0.323537	0.384445	0.53778	-0.106208	0.717721	0.281025	0.881568	-0.005419	0.671374	0.710322	1.00444	0.879481
215303_at	Clones 24632 and 24634 mRNA sequence	---	0	0.51642	0.770041	1.21911	0.946548	0.565342	0.70555	-0.121566	0.83567	0.360056	0.601016	0.291192	1.14559	0.461679	1.65339	1.98207
204618_s_at	GA binding protein transcription factor, beta subunit 2	GABPB2	0	0.073136	0.284515	0.956155	0.748228	0.862842	0.690438	-0.037557	1.0015	0.002382	0.793867	0.06015	0.215867	0.222769	0.802503	0.648513
211026_s_at	monoglyceride lipase /// monoglyceride lipase	MGLL	0	0.470644	0.342722	1.02831	0.894736	0.538117	0.914228	0.237002	1.04886	0.030196	1.07961	0.710827	0.727831	0.210649	0.931285	0.827671
213725_x_at	xylosyltransferase I	XYLT1	0	0.16033	0.393261	0.802613	0.76678	0.473436	0.862528	0.077129	0.338844	0.102234	1.27434	0.186486	0.4589	0.360226	0.926054	0.592872
212353_at	sulfatase 1	SULF1	0	0.68187	0.985988	0.333843	1.10401	0.103923	0.59756	-0.08081	1.57597	0.494166	0.896605	0.643325	1.12643	0.459496	1.16027	1.25013
212344_at	sulfatase 1	SULF1	0	0.618076	0.907475	0.464955	1.03221	0.268705	0.435273	-0.031861	1.12749	0.277558	0.747114	-0.009161	0.80537	0.345699	0.69511	0.672791
212354_at	sulfatase 1	SULF1	0	0.582046	0.906911	0.35415	0.950755	0.160872	0.439865	-0.108951	1.13169	0.294951	0.821048	0.195963	0.818765	0.312234	0.826418	0.869271
214058_at	v-myc myelocytomatosis viral oncogene homolog 1, lung carcinoma derived (avian)	MYCL1	0	0.288977	0.901361	0.440704	1.1525	0.410556	0.613168	0.111287	1.46266	0.265958	0.533736	-0.187728	0.760828	0.635678	0.5506	0.898255
207928_s_at	glycine receptor, alpha 3	GLRA3	0	0.556846	0.665932	0.548777	1.2614	1.09638	0.742743	-0.098374	1.33306	-0.203423	0.915416	-0.433771	0.453831	0.981582	1.53056	0.699577
216021_s_at	glycine receptor, alpha 3	GLRA3	0	0.388271	0.428022	0.30014	0.820264	0.78645	0.410989	-0.209533	0.981807	0.103408	0.693578	-0.40355	0.169592	0.968294	1.16936	0.295422
204753_s_at	hepatic leukemia factor	HLF	0	0.348608	0.307959	0.285906	0.557055	0.27594	0.549435	0.002579	0.613575	0.559487	1.16457	0.014898	0.422866	1.45779	1.24847	1.0406
201042_at	transglutaminase 2 (C polypeptide, protein-glutamine-gamma-glutamyltransferase)	TGM2	0	0.136236	0.155184	-0.010614	0.703736	0.418992	0.518285	-0.05139	0.838399	0.327875	0.702441	-0.390364	0.40926	1.13402	0.865805	0.894191
218705_s_at	sorting nexing 24	SNX24	0	0.259889	0.002318	0.615888	0.62112	0.444556	0.686785	0.178675	0.8906	0.320109	0.999806	-0.71032	0.472429	1.61215	1.08894	0.847722
206273_at	chromosome 18 open reading frame 43	C18orf43	0	0.009965	0.301537	0.417835	0.633929	0.768768	0.956756	-0.026271	0.733563	0.352451	0.878111	-0.419704	0.012377	0.857677	0.693514	1.03953
208990_s_at	heterogeneous nuclear ribonucleoprotein H3 (2H9)	HNRPH3	0	0.149593	0.372655	-0.004482	0.449975	0.362775	0.957163	-0.10109	1.17934	0.172895	0.851568	-0.417318	0.185703	0.786928	0.917148	0.731778
217997_at	pleckstrin homology-like domain, family A, member 1	PHLDA1	0	0.148818	1.06516	0.48128	0.75251	1.45872	0.717757	0.162646	1.84609	0.597664	1.99923	0.15953	0.395211	2.32394	1.87782	1.13967
217996_at	pleckstrin homology-like domain, family A, member 1	PHLDA1	0	0.226209	1.02407	0.883272	0.678568	1.28648	0.922579	0.146498	1.20272	0.495991	1.75921	0.392906	0.156524	1.81127	1.26931	0.925899
218000_s_at	pleckstrin homology-like domain, family A, member 1	PHLDA1	0	0.113635	0.767718	0.650326	0.242388	1.0589	0.663793	0.23542	1.13671	0.53308	1.58472	0.561862	0.265082	1.82939	1.11652	0.598988
219066_at	phosphopantothenoylcysteine decarboxylase	PPCDC	0	0.04788	0.470853	0.480176	0.681649	1.10982	0.830045	0.005422	0.760481	0.306653	0.924838	-0.160838	0.02163	1.24962	1.07036	0.621722
218851_s_at	WD repeat domain 33	WDR33	0	0.731823	0.155318	1.04283	0.636788	1.30484	0.565035	0.087984	1.91893	0.564352	1.52989	0.324414	0.483803	1.77649	1.38172	0.993292
218316_at	translocase of inner mitochondrial membrane 9 homolog (yeast)	TIMM9	0	0.198609	0.454305	0.273889	0.843177	0.38091	-0.046263	-0.013154	0.845299	0.327455	0.861183	0.292182	0.263253	0.941922	1.0443	1.00277
213020_at	golgi SNAP receptor complex member 1	GOSR1	0	0.185113	0.624567	0.253103	0.077759	0.55414	0.512812	0.116532	0.582452	0.45325	0.016035	1.03101	0.909762	0.861681	0.871243	0.917918
213878_at	similar to CG10721-PA /// similar to CG10721-PA	LOC642732 /// LOC730793	0	0.659594	1.02744	0.158108	0.44304	0.281283	0.555845	0.099487	1.6318	0.550146	0.600324	1.31235	0.90403	1.0984	0.604058	1.47201
219802_at	hypothetical protein FLJ22028	FLJ22028	0	0.50562	0.883302	0.124313	0.277266	0.005695	0.443466	0.178091	1.48171	0.427313	0.434177	1.12367	0.791428	1.01893	0.45237	1.19092
217626_at	---	---	0	0.998717	0.37948	1.2166	1.0247	0.868138	0.975314	0.165981	0.519549	0.483417	0.015879	1.21588	0.412184	0.786453	0.247868	1.6574
219702_at	placenta-specific 1	PLAC1	0	0.773733	1.32357	1.32285	0.675397	0.361946	0.213663	0.089694	1.27385	1.48113	0.074446	0.830212	0.848507	1.49351	0.372766	1.98169
205749_at	cytochrome P450, family 1, subfamily A, polypeptide 1	CYP1A1	0	2.38999	0.071397	0.91594	0.987481	0.954464	1.0581	-0.049353	1.61418	-0.027882	1.21107	1.11131	0.538909	0.340351	1.11268	0.387514
213889_at	---	---	0	0.885024	-0.128484	0.045228	0.211643	0.432528	0.87056	-0.111301	0.878353	0.00339	0.369113	0.770717	0.612539	0.573987	1.16444	0.652985
213239_at	chromosome 13 open reading frame 24	C13orf24	0	0.445124	0.73294	0.101196	0.311085	0.887771	1.15591	-0.106823	0.310128	0.227566	-0.105602	0.53881	0.489357	1.29833	0.566133	0.989364
209435_s_at	rho/rac guanine nucleotide exchange factor (GEF) 2	ARHGEF2	0	0.48044	-0.263214	1.01895	0.652794	0.142667	1.24899	0.163864	0.551684	0.219845	0.276817	0.185072	0.06372	1.06662	1.61563	1.52153
218651_s_at	La ribonucleoprotein domain family, member 6	LARP6	0	0.453142	-0.073762	0.993191	0.472053	0.276912	1.27346	0.008944	0.385021	-0.017721	-0.196535	1.22646	-0.052061	0.83233	1.12838	1.24403
206935_at	protocadherin 8	PCDH8	0	-0.361312	-0.245087	-0.078823	0.188641	0.094213	0.866831	-0.114757	0.934558	0.347952	1.21199	-0.377801	0.253551	0.764813	1.15285	0.977634
221944_at	Hypothetical protein LOC645644	FLJ42627	0	0.182894	-0.011236	0.587054	0.242323	0.242365	0.885348	0.025772	0.870992	0.54101	1.11291	0.041895	0.162323	0.46694	1.05102	0.905608
202663_at	WAS/WASL interacting protein family, member 1	WIPF1	0	0.624749	0.776978	0.410139	0.852492	0.616473	0.560108	0.079765	-0.168429	0.476436	1.05044	-0.533075	0.513661	0.856437	1.01385	0.862556
203562_at	fasciculation and elongation protein zeta 1 (zygin I)	FEZ1	0	0.718913	0.24429	0.829778	0.770417	0.457832	0.537428	-0.008838	0.787141	0.232851	1.21053	-1.26472	0.309937	0.574491	0.69689	1.12367
205677_s_at	deleted in lymphocytic leukemia, 1 /// SPANX family, member C	DLEU1 /// SPANXC	0	0.250516	0.167107	0.515197	0.92653	0.469906	0.827676	-0.091899	0.390248	0.0865	0.477527	-1.08007	0.006839	1.00183	0.855218	0.727557
217833_at	synaptotagmin binding, cytoplasmic RNA interacting protein	SYNCRIP	0	0.320972	0.446464	0.135067	0.181727	0.245359	0.79597	-0.017253	1.04362	0.60489	0.56145	-1.06786	0.649075	0.803209	1.04285	1.05417
204489_s_at	CD44 molecule (Indian blood group)	CD44	0	0.523833	0.579561	0.879095	0.823761	0.928189	0.852231	0.157295	0.607256	0.327155	0.740977	-0.903031	0.809774	0.391205	0.300922	0.800086
212014_x_at	CD44 molecule (Indian blood group)	CD44	0	0.495045	0.715031	1.1424	0.945371	1.02832	0.896612	0.24721	0.456481	0.385897	0.785481	-0.653916	0.814997	0.366821	0.104629	0.745711
212307_s_at	O-linked N-acetylglucosamine (GlcNAc) transferase (UDP-N-acetylglucosamine:polypeptide-N-acetylglucosaminyl transferase)	OGT	0	0.705367	0.641548	0.964203	0.99681	0.898403	0.903542	0.046514	1.20234	0.745323	0.23084	-1.10374	1.44756	0.869873	0.646543	1.05745
218858_at	DEP domain containing 6	DEPDC6	0	0.873881	0.775527	0.549577	0.785164	0.815669	0.740391	0.209712	0.672829	0.967734	0.131231	-0.537666	1.20528	0.210515	0.652695	1.18122
213459_at	ribosomal protein L37a	RPL37A	0	0.391273	0.803774	0.364947	1.03046	0.682332	0.981347	0.459913	0.561748	0.020501	-0.246976	-0.666048	0.093225	0.8666	0.573769	0.704142
221919_at	Protein tyrosine phosphatase, receptor type, U	PTPRU	0	0.361542	0.879369	0.316557	1.08915	0.96177	1.00633	0.291135	0.484447	-0.234243	0.111071	-0.707126	0.168001	0.993199	0.42692	0.594133
213906_at	v-myb myeloblastosis viral oncogene homolog (avian)-like 1	MYBL1	0	-0.138685	0.8517	-0.128977	0.80832	0.526175	0.726226	0.129988	0.968745	0.31255	1.14482	-1.17099	0.662586	1.09059	0.984063	0.291752
214790_at	SUMO1/sentrin specific peptidase 6	SENP6	0	0.237267	0.313412	-0.360645	0.361667	0.132332	0.316051	0.112206	1.48012	0.784478	0.54059	0.907894	0.986123	1.87166	1.58217	1.3039
222270_at	SMEK homolog 2, suppressor of mek1 (Dictyostelium)	SMEK2	0	0.236777	-0.203913	-0.900613	-0.306666	-0.202229	-0.01419	-0.045717	1.09075	0.424599	0.406026	0.256625	0.354211	1.03252	1.17727	0.575592
214427_at	nucleolar protein 1, 120kDa	NOL1	0	-0.408871	-0.095796	0.251191	0.159216	0.061073	0.356681	-0.065079	0.242321	0.275319	0.014404	0.890617	-0.592542	0.825997	1.04366	0.84996
