# Supplementary material for: Comprehensive Profiling of Amino Acid Response Uncovers Unique Methionine-Deprived Response Dependent on Intact Creatine Biosynthesis
Source: PLoS Genet. 2015 Apr 7;11(4):e1005158. doi: 10.1371/journal.pgen.1005158 (PMC4388453; doi:10.1371/journal.pgen.1005158)
Supplement: S2 Table — (XLSX) [file pgen.1005158.s010.xlsx]

## Sheet: Specific_IndividualAADep_probes
IndividualAADep_Specific _probes	∆log2 (to the control)
GluDep_Specific _probes
200987_x_at	-0.91627
203763_at	0.800728
209853_s_at	-0.927742
HisDep_Specific _probes
210042_s_at	-0.847991
219825_at	1.01364
IleDep_Specific _probes
200974_at	0.876629
202903_at	-0.904017
202904_s_at	-1.0749
203755_at	-0.858039
204868_at	-0.835622
205061_s_at	-0.913897
206364_at	-0.843459
211423_s_at	-0.808532
212175_s_at	-0.812339
218538_s_at	-0.853121
221999_at	0.824153
222270_at	-0.900613
LeuDep_Specific _probes
ValDep_Specific _probes
204024_at	-0.840726
213746_s_at	-0.815914
213984_at	-0.879521
PheDep_Specific _probes
202145_at	-0.81353
203830_at	-1.01822
203964_at	-0.854064
204233_s_at	-0.832184
204999_s_at	-0.811329
207727_s_at	0.819837
208997_s_at	-1.40939
208998_at	-1.39062
209424_s_at	-0.821269
209426_s_at	-0.868643
211464_x_at	-0.813091
213461_at	-1.10631
214665_s_at	-0.813944
221046_s_at	-0.937115
GlyDep_Specific _probes
ArgDep_Specific _probes
201770_at	-0.837808
201915_at	0.817002
202274_at	1.55242
202788_at	-0.922693
202890_at	-0.802101
203089_s_at	-0.901398
203105_s_at	-1.04164
203652_at	-0.958415
204385_at	1.14606
204470_at	0.883558
204690_at	-1.05771
204878_s_at	-0.804204
205729_at	1.04343
207356_at	1.20048
210124_x_at	-0.811732
213079_at	-0.857823
214370_at	1.12393
214864_s_at	-0.996155
217388_s_at	0.929793
218146_at	-0.923101
218147_s_at	-0.996897
218672_at	-0.906837
219749_at	0.933836
45297_at	-0.876637
CysDep_Specific _probes
205055_at	-1.16611
215321_at	0.930698
LysDep_Specific _probes
200837_at	-0.95569
201644_at	-0.910294
201922_at	-0.816775
202355_s_at	-0.95458
203166_at	-1.39943
203782_s_at	-0.843597
204109_s_at	-0.83648
204709_s_at	0.801378
205063_at	0.809485
205672_at	-0.877064
208853_s_at	-0.909397
209102_s_at	-0.804991
209418_s_at	-0.959457
211379_x_at	0.852053
211672_s_at	-0.923855
211964_at	0.924606
212438_at	-0.818266
212591_at	-0.801736
212656_at	-0.80866
213131_at	1.06809
213308_at	0.806721
214807_at	0.801246
217817_at	-0.844956
217818_s_at	-0.911057
217932_at	-0.974855
217991_x_at	0.877138
218431_at	-0.971154
218840_s_at	-0.879205
218997_at	-0.829874
219419_at	-0.865189
219833_s_at	-0.904759
220137_at	0.83629
220171_x_at	-0.802252
221273_s_at	0.832221
221487_s_at	-0.908963
221530_s_at	0.85219
221824_s_at	-0.966107
37996_s_at	0.809925
50376_at	0.841898
MetDep_Specific _probes
200009_at	-1.0101
200037_s_at	-0.922983
200045_at	0.917038
200057_s_at	-0.919763
200659_s_at	-1.44279
200666_s_at	1.31463
200681_at	-1.18854
200684_s_at	1.04377
200702_s_at	0.840711
200740_s_at	-1.0959
200768_s_at	1.23607
200810_s_at	-1.53869
200811_at	-1.63029
200882_s_at	-1.08158
200897_s_at	-1.00339
200932_s_at	-1.02152
200956_s_at	-0.883966
200957_s_at	-0.985744
201016_at	-0.808727
201019_s_at	-0.831777
201057_s_at	0.81454
201091_s_at	-0.9157
201095_at	-0.901115
201136_at	-1.00485
201167_x_at	0.868497
201224_s_at	0.802344
201281_at	0.838548
201301_s_at	-0.983455
201311_s_at	-0.935733
201312_s_at	-0.903603
201324_at	1.00869
201350_at	-1.57292
201357_s_at	0.857532
201380_at	-1.21567
201391_at	-1.24658
201415_at	-1.37233
201446_s_at	-1.11829
201447_at	-0.889123
201448_at	-0.97726
201450_s_at	-1.25277
201506_at	-0.812826
201535_at	-0.873671
201542_at	-1.29411
201543_s_at	1.01
201565_s_at	0.91852
201566_x_at	0.884522
201580_s_at	-1.07826
201581_at	-1.1112
201624_at	-0.878345
201628_s_at	0.82146
201641_at	0.835349
201693_s_at	1.79803
201694_s_at	1.52127
201713_s_at	0.842533
201746_at	-1.00185
201786_s_at	0.916687
201795_at	-0.871835
201797_s_at	-0.898016
201813_s_at	-0.905939
201814_at	-0.890203
201816_s_at	-1.23887
201855_s_at	1.51445
201892_s_at	-2.02707
201901_s_at	0.886868
201910_at	-0.995701
201911_s_at	-1.30204
201954_at	-1.39853
201964_at	0.904397
201966_at	-0.833901
202004_x_at	-0.833172
202010_s_at	1.20956
202045_s_at	0.803601
202058_s_at	0.828349
202059_s_at	0.897184
202126_at	1.03247
202127_at	1.10298
202155_s_at	1.16632
202203_s_at	-0.855093
202212_at	1.02251
202230_s_at	0.922363
202257_s_at	0.878185
202269_x_at	1.40174
202301_s_at	1.63373
202302_s_at	1.45823
202348_s_at	0.938218
202429_s_at	-0.947568
202432_at	-1.38177
202521_at	0.845169
202564_x_at	-1.77589
202614_at	-0.914046
202618_s_at	1.03092
202632_at	0.898878
202636_at	1.14365
202666_s_at	-1.21386
202681_at	0.866769
202682_s_at	1.10581
202689_at	1.17235
202692_s_at	1.1237
202702_at	1.41029
202715_at	-1.13053
202734_at	1.12643
202736_s_at	-1.17692
202737_s_at	-1.21045
202740_at	-2.01306
202741_at	-1.06878
202742_s_at	-0.827602
202750_s_at	1.74144
202781_s_at	1.36434
202782_s_at	1.08745
202783_at	-1.02351
202784_s_at	-1.21254
202786_at	-1.01474
202795_x_at	-0.885559
202813_at	1.63727
202814_s_at	3.06795
202817_s_at	0.977921
202818_s_at	0.927258
202825_at	0.883479
202840_at	1.24999
202849_x_at	-0.988074
202978_s_at	1.34424
202979_s_at	1.30355
202984_s_at	1.96229
202985_s_at	2.15131
203006_at	-1.80829
203037_s_at	-0.961462
203040_s_at	-1.31386
203045_at	2.30857
203054_s_at	1.10543
203068_at	0.859648
203094_at	1.78083
203102_s_at	0.981683
203150_at	-0.864602
203171_s_at	0.8964
203175_at	1.02353
203198_at	1.07569
203201_at	1.05764
203241_at	1.33963
203245_s_at	1.17672
203248_at	1.01357
203274_at	0.828263
203280_at	0.995998
203322_at	0.86768
203341_at	0.976252
203364_s_at	0.896301
203378_at	-1.5717
203385_at	-1.21883
203437_at	1.08709
203450_at	-0.853243
203481_at	-1.76031
203521_s_at	1.32193
203524_s_at	-0.822856
203526_s_at	0.91112
203562_at	-1.26472
203567_s_at	1.36913
203568_s_at	1.34264
203584_at	-1.05273
203585_at	-1.71323
203610_s_at	0.863226
203621_at	-0.906585
203652_at	1.174
203666_at	-1.68451
203674_at	0.856796
203675_at	-0.852494
203679_at	0.85444
203730_s_at	1.32678
203731_s_at	1.11985
203785_s_at	1.73364
203786_s_at	-1.30129
203795_s_at	0.894463
203855_at	0.919766
203858_s_at	0.903368
203888_at	0.875508
203890_s_at	2.06537
203891_s_at	1.05935
203895_at	-1.11841
203928_x_at	-0.854885
203929_s_at	-1.04982
203930_s_at	-0.976552
203944_x_at	1.41257
204020_at	0.833446
204021_s_at	1.12323
204041_at	-0.831794
204053_x_at	1.16959
204064_at	1.10407
204082_at	-0.84928
204095_s_at	1.29786
204109_s_at	3.02663
204179_at	-0.825245
204182_s_at	0.815048
204225_at	-1.4081
204243_at	1.59838
204245_s_at	0.981958
204293_at	1.1143
204295_at	0.84105
204330_s_at	1.1583
204331_s_at	0.929305
204343_at	-1.02875
204350_s_at	1.26668
204370_at	1.48924
204383_at	1.54484
204412_s_at	0.862612
204458_at	0.939271
204489_s_at	-0.903031
204502_at	0.92054
204524_at	0.875944
204601_at	1.15141
204637_at	0.935533
204702_s_at	0.870515
204703_at	-0.97684
204729_s_at	1.26991
204765_at	0.864952
204796_at	-0.8227
204800_s_at	-1.05292
204804_at	1.76023
204844_at	-1.25133
204845_s_at	-0.845799
204924_at	0.902824
204942_s_at	-0.99261
204958_at	1.05652
204967_at	0.980569
204970_s_at	0.984672
204976_s_at	-0.869489
204985_s_at	-0.833164
204990_s_at	-0.902694
205020_s_at	0.880977
205037_at	-0.883046
205098_at	0.872268
205131_x_at	1.21457
205146_x_at	0.866373
205182_s_at	0.811281
205210_at	0.857563
205225_at	-1.15003
205239_at	-1.32544
205241_at	1.77015
205246_at	1.26666
205300_s_at	0.879556
205322_s_at	0.965995
205406_s_at	-0.97443
205413_at	-0.912474
205417_s_at	0.926907
205420_at	-0.836427
205437_at	1.16966
205453_at	1.07943
205485_at	-0.844188
205549_at	-1.41585
205550_s_at	-0.816957
205642_at	-0.871135
205658_s_at	1.00407
205669_at	-1.57672
205677_s_at	-1.08006
205696_s_at	-0.892865
205750_at	-0.881
205759_s_at	-1.77191
205786_s_at	1.90163
205796_at	1.72599
205829_at	0.967533
205875_s_at	1.02792
205937_at	-0.823288
205961_s_at	-0.968453
205966_at	0.943321
205981_s_at	1.16492
206026_s_at	0.96207
206034_at	0.838621
206074_s_at	-0.885494
206095_s_at	-0.918041
206116_s_at	-0.913544
206117_at	-1.37156
206138_s_at	0.837302
206139_at	1.01799
206141_at	1.09829
206175_x_at	1.49816
206182_at	1.25377
206235_at	0.921432
206240_s_at	0.864946
206277_at	-1.41109
206357_at	1.4226
206373_at	-1.33397
206401_s_at	-1.02808
206506_s_at	-1.08406
206527_at	1.8489
206555_s_at	0.841757
206561_s_at	1.23063
206572_x_at	-1.20096
206653_at	-1.16387
206698_at	-0.849962
206809_s_at	-0.957874
206845_s_at	1.33958
206853_s_at	-0.851196
207020_at	0.819304
207057_at	-0.873304
207102_at	0.960917
207108_s_at	0.907114
207130_at	1.4063
207232_s_at	-0.831803
207253_s_at	1.06963
207292_s_at	0.84746
207439_s_at	0.828151
207621_s_at	-0.979315
207705_s_at	-0.900048
207830_s_at	0.861365
207935_s_at	-1.18131
207949_s_at	-1.11614
207966_s_at	-0.913875
208018_s_at	-0.932461
208066_s_at	0.827737
208094_s_at	1.30269
208103_s_at	-1.28451
208114_s_at	1.12002
208117_s_at	-1.08629
208118_x_at	1.44393
208141_s_at	0.822199
208165_s_at	-1.23818
208173_at	0.93662
208181_at	1.32442
208290_s_at	1.15881
208322_s_at	0.819711
208496_x_at	2.0022
208506_at	1.25118
208577_at	2.74984
208580_x_at	1.27437
208583_x_at	1.10091
208685_x_at	1.02585
208698_s_at	-1.05873
208708_x_at	1.06909
208712_at	-1.13114
208760_at	-1.12509
208814_at	-1.03291
208858_s_at	-1.31965
208878_s_at	-1.01264
208885_at	0.806467
208933_s_at	0.863716
208935_s_at	1.01144
208938_at	0.908048
208940_at	-2.12757
208989_s_at	0.940352
209004_s_at	0.913297
209005_at	1.68685
209015_s_at	-0.814454
209020_at	1.76011
209037_s_at	1.65744
209042_s_at	-0.913919
209048_s_at	1.77745
209049_s_at	1.89197
209053_s_at	-1.56385
209088_s_at	1.26709
209093_s_at	-0.959678
209105_at	1.15722
209127_s_at	0.913892
209135_at	-1.11099
209158_s_at	0.97638
209161_at	1.02159
209162_s_at	1.06242
209183_s_at	0.94445
209357_at	1.13976
209397_at	-1.42752
209414_at	0.802745
209426_s_at	0.805294
209463_s_at	-0.808133
209482_at	1.28988
209486_at	1.6971
209497_s_at	1.34057
209531_at	-2.19721
209585_s_at	0.930486
209593_s_at	1.20955
209624_s_at	-1.0088
209625_at	0.826457
209628_at	0.886891
209629_s_at	1.02272
209630_s_at	0.876339
209645_s_at	0.847934
209647_s_at	0.993406
209662_at	-0.825213
209754_s_at	-1.26058
209760_at	1.1904
209845_at	0.845008
209849_s_at	-0.956045
209913_x_at	0.817487
209917_s_at	-1.26311
209922_at	1.34055
209934_s_at	1.00221
209946_at	0.840579
209964_s_at	0.947209
209965_s_at	-0.966525
210056_at	1.01498
210131_x_at	-0.946721
210153_s_at	-0.880876
210154_at	-1.20307
210162_s_at	0.830517
210212_x_at	-1.32704
210239_at	1.10842
210241_s_at	-1.13071
210276_s_at	-1.50087
210281_s_at	0.853759
210319_x_at	1.0357
210372_s_at	-1.50683
210396_s_at	0.87527
210417_s_at	0.885338
210443_x_at	1.22744
210460_s_at	-0.892972
210462_at	1.0274
210470_x_at	-0.95406
210547_x_at	-1.2042
210562_at	-1.35481
210589_s_at	-1.29247
210624_s_at	-0.845292
210627_s_at	0.960898
210634_at	1.03957
210653_s_at	-1.12914
210681_s_at	1.06641
210710_at	1.50561
210761_s_at	0.888159
210783_x_at	0.993488
210866_s_at	0.900418
210886_x_at	-1.33981
210941_at	0.815249
210968_s_at	-0.824447
210986_s_at	-0.88354
211012_s_at	1.17411
211014_s_at	1.01706
211033_s_at	-0.973305
211073_x_at	-0.823015
211090_s_at	1.61467
211122_s_at	0.839014
211256_x_at	1.25784
211468_s_at	1.37347
211483_x_at	-0.837068
211512_s_at	1.29655
211513_s_at	1.40236
211609_x_at	-0.8817
211630_s_at	-1.10052
211666_x_at	-0.952978
211709_s_at	1.1885
211753_s_at	-0.875032
211800_s_at	1.02905
211865_s_at	0.823034
211932_at	-1.07797
211933_s_at	-1.36274
211954_s_at	-0.905341
211985_s_at	-0.808427
211996_s_at	0.829475
212022_s_at	1.4115
212039_x_at	-0.85661
212045_at	-1.16686
212063_at	-1.19671
212144_at	-0.814619
212150_at	-0.839187
212173_at	-0.9217
212194_s_at	1.20581
212252_at	-0.813982
212264_s_at	1.02192
212307_s_at	-1.10374
212315_s_at	-0.951686
212319_at	-0.861618
212407_at	0.863735
212434_at	1.20509
212449_s_at	-0.810837
212492_s_at	-0.815635
212549_at	-0.893534
212557_at	1.61672
212574_x_at	0.82344
212576_at	0.885528
212594_at	-1.05234
212648_at	0.879605
212649_at	0.864554
212660_at	0.85992
212668_at	1.24975
212683_at	1.01635
212710_at	1.08421
212722_s_at	1.5937
212723_at	1.47707
212744_at	-0.892964
212766_s_at	1.02069
212783_at	0.824092
212834_at	0.812004
212847_at	-1.27273
212861_at	1.31765
212866_at	1.19392
212894_at	1.07362
212910_at	1.01082
212935_at	-1.21378
212961_x_at	1.24839
212964_at	0.801762
212995_x_at	-0.900768
213025_at	0.921084
213040_s_at	-0.804241
213051_at	1.33123
213110_s_at	-0.855907
213118_at	0.923066
213124_at	2.09004
213132_s_at	1.07319
213135_at	-1.03578
213166_x_at	-0.974718
213174_at	0.915123
213235_at	1.08837
213244_at	-0.984594
213246_at	0.86778
213261_at	0.98217
213263_s_at	-1.08507
213264_at	-1.10548
213269_at	-1.02929
213274_s_at	-1.18418
213275_x_at	-0.828437
213298_at	-0.860641
213315_x_at	1.24531
213341_at	1.48924
213361_at	0.970414
213363_at	1.25039
213391_at	-1.1561
213410_at	0.873425
213445_at	1.28032
213527_s_at	0.927066
213528_at	1.81933
213540_at	-1.27922
213549_at	0.934133
213608_s_at	1.02097
213634_s_at	1.01402
213637_at	0.845823
213679_at	1.16929
213698_at	-1.31212
213705_at	1.03139
213718_at	0.925798
213741_s_at	0.817057
213742_at	1.25933
213745_at	-0.914478
213758_at	1.15881
213762_x_at	-1.37928
213771_at	1.23291
213896_x_at	-0.898689
213906_at	-1.17099
213916_at	1.19401
213918_s_at	1.38671
213947_s_at	-1.18119
214017_s_at	1.08287
214112_s_at	1.25774
214136_at	-0.975923
214169_at	1.48798
214194_at	0.913889
214290_s_at	1.25379
214331_at	1.11447
214332_s_at	0.899924
214398_s_at	1.48476
214415_at	1.59136
214463_x_at	1.29491
214542_x_at	1.58406
214554_at	1.84657
214635_at	1.55469
214646_at	0.844055
214690_at	0.82994
214713_at	1.56106
214714_at	2.25197
214721_x_at	1.14221
214789_x_at	0.843453
214794_at	-0.802958
214801_at	-0.891329
214816_x_at	1.01119
214858_at	-1.26479
214873_at	0.8025
214909_s_at	-0.806662
214911_s_at	1.01792
214942_at	0.876648
214962_s_at	0.829481
214963_at	0.954539
214965_at	0.967892
215022_x_at	-1.72471
215078_at	1.39615
215088_s_at	-0.947585
215096_s_at	-1.22791
215136_s_at	-0.906907
215148_s_at	0.942122
215293_s_at	-0.849321
215322_at	0.81435
215380_s_at	-0.811615
215427_s_at	1.04208
215458_s_at	1.16496
215493_x_at	1.53984
215720_s_at	1.13358
215884_s_at	1.01194
215963_x_at	-0.86812
216009_at	1.93821
216027_at	0.988649
216199_s_at	0.834199
216210_x_at	-1.09336
216248_s_at	0.839231
216260_at	0.839144
216382_s_at	-0.859601
216559_x_at	-0.866442
216591_s_at	-1.03031
216620_s_at	-1.3879
216675_at	-0.881628
216836_s_at	0.937661
216862_s_at	-1.46363
216883_x_at	-0.888862
216902_s_at	1.13828
216908_x_at	1.11942
216941_s_at	0.966194
217176_s_at	1.12044
217189_s_at	0.944117
217191_x_at	-0.832396
217297_s_at	0.891396
217367_s_at	-0.95196
217427_s_at	1.07716
217492_s_at	1.15327
217501_at	1.0076
217506_at	1.19014
217605_at	1.25664
217618_x_at	1.04963
217630_at	1.25497
217646_at	0.835668
217657_at	1.04806
217722_s_at	0.829167
217728_at	-0.927627
217735_s_at	-1.93632
217771_at	-0.857961
217772_s_at	-0.835817
217832_at	-1.26412
217833_at	-1.06786
217836_s_at	1.36741
217837_s_at	-1.65853
217849_s_at	0.883182
217926_at	0.869735
217939_s_at	0.918367
217965_s_at	0.813034
217981_s_at	1.06145
218001_at	1.20292
218004_at	0.84767
218021_at	-0.98296
218062_x_at	0.997103
218071_s_at	1.48312
218082_s_at	1.04252
218089_at	1.34262
218094_s_at	-0.916874
218102_at	-1.76489
218112_at	0.809765
218120_s_at	0.9576
218170_at	-1.00825
218186_at	-1.12235
218206_x_at	0.991423
218241_at	0.888745
218246_at	1.1644
218257_s_at	1.13759
218260_at	1.25519
218273_s_at	0.902299
218280_x_at	1.5645
218295_s_at	1.35396
218296_x_at	0.952878
218304_s_at	0.907551
218310_at	0.954387
218321_x_at	-1.00365
218329_at	1.1771
218334_at	-0.846475
218347_at	1.44189
218361_at	0.855453
218362_s_at	1.51344
218377_s_at	-1.20333
218383_at	-1.78612
218387_s_at	-1.0484
218388_at	-0.962143
218425_at	0.913729
218442_at	1.06608
218479_s_at	0.877168
218491_s_at	-1.38667
218492_s_at	0.839739
218494_s_at	-1.41057
218504_at	-1.40789
218514_at	1.01954
218522_s_at	1.05145
218541_s_at	0.889146
218554_s_at	0.800986
218555_at	0.960525
218565_at	0.88989
218612_s_at	1.42623
218624_s_at	1.17719
218640_s_at	1.45184
218653_at	-1.27972
218655_s_at	1.06045
218661_at	0.872646
218685_s_at	-0.860849
218686_s_at	-0.988386
218689_at	1.82364
218695_at	1.57233
218701_at	-1.14006
218732_at	1.25073
218739_at	0.819164
218744_s_at	-0.893189
218762_at	2.25102
218772_x_at	-0.888521
218773_s_at	-1.29278
218789_s_at	1.53971
218795_at	-0.845865
218797_s_at	1.17656
218820_at	-0.993542
218822_s_at	-1.14224
218841_at	1.30777
218845_at	-0.920757
218848_at	-1.18835
218855_at	0.914637
218861_at	1.64461
218862_at	-1.10897
218895_at	0.880837
218902_at	0.813856
218911_at	-1.10932
218923_at	-1.01183
218937_at	1.20951
218938_at	1.52115
218946_at	-0.957687
218959_at	0.93868
218982_s_at	0.976134
218984_at	-0.844484
218992_at	-1.00764
218993_at	0.877826
219015_s_at	-0.847605
219016_at	1.26306
219045_at	-0.85794
219047_s_at	1.02358
219050_s_at	2.9508
219052_at	1.05158
219076_s_at	-0.81864
219080_s_at	-1.43873
219083_at	1.00198
219088_s_at	1.11212
219097_x_at	0.91572
219104_at	-0.847662
219123_at	0.932302
219129_s_at	0.931754
219136_s_at	-1.07784
219172_at	0.814212
219185_at	-1.02967
219187_at	1.65299
219224_x_at	2.21947
219239_s_at	1.03779
219248_at	1.52195
219261_at	1.33834
219266_at	0.837279
219272_at	0.856043
219286_s_at	2.14393
219311_at	0.880259
219317_at	0.864331
219339_s_at	0.997181
219357_at	0.874655
219378_at	1.22329
219409_at	0.894951
219417_s_at	1.9276
219451_at	-1.63817
219460_s_at	0.890058
219484_at	0.93912
219520_s_at	-1.20728
219522_at	-0.963148
219543_at	-1.03577
219548_at	1.4311
219592_at	1.06428
219622_at	1.12735
219631_at	1.29928
219677_at	1.6064
219678_x_at	1.00176
219716_at	0.821319
219717_at	-1.13852
219718_at	-1.16397
219730_at	2.73492
219731_at	-0.824429
219752_at	-0.829806
219759_at	0.821446
219800_s_at	-0.861661
219814_at	-1.16818
219818_s_at	1.73584
219843_at	-0.929359
219848_s_at	1.02218
219851_at	1.26111
219860_at	-0.81303
219863_at	0.920165
219905_at	-0.8287
219924_s_at	-0.888316
219932_at	-1.10229
219953_s_at	-0.986068
219962_at	1.01645
219979_s_at	-0.924234
219982_s_at	-1.39912
220047_at	1.22095
220052_s_at	0.914996
220066_at	1.03402
220086_at	1.92038
220113_x_at	0.853651
220140_s_at	0.912219
220177_s_at	0.851767
220178_at	-0.96413
220206_at	-1.444
220233_at	-0.816467
220253_s_at	1.23209
220254_at	0.840204
220264_s_at	1.07641
220265_at	1.46172
220292_at	0.928223
220293_at	1.21066
220300_at	-0.80283
220305_at	-1.09013
220363_s_at	0.948491
220387_s_at	-1.36673
220391_at	0.85953
220444_at	1.72927
220459_at	-1.50965
220470_at	1.24524
220553_s_at	1.42588
220734_s_at	1.01099
220753_s_at	-0.853127
220797_at	0.991312
220838_at	1.50683
220901_at	1.45728
220933_s_at	1.89556
220938_s_at	0.805314
220941_s_at	1.27951
220943_s_at	-0.802838
220946_s_at	0.982972
220947_s_at	0.938955
220956_s_at	1.58301
220967_s_at	0.825156
220985_s_at	-0.836396
220987_s_at	1.67145
221012_s_at	1.10979
221016_s_at	-0.847866
221028_s_at	0.812367
221035_s_at	4.05761
221158_at	0.828263
221195_at	0.847322
221227_x_at	-0.953028
221235_s_at	1.00415
221255_s_at	0.923226
221256_s_at	1.00177
221277_s_at	1.1701
221311_x_at	0.83404
221345_at	1.0095
221432_s_at	0.918874
221505_at	-1.26454
221528_s_at	0.859687
221534_at	0.887954
221587_s_at	1.00876
221595_at	2.07942
221599_at	-0.94472
221600_s_at	-0.860208
221604_s_at	0.996487
221641_s_at	-1.03451
221649_s_at	0.972487
221650_s_at	1.62908
221653_x_at	1.67699
221657_s_at	1.34655
221673_s_at	1.04292
221688_s_at	1.53998
221695_s_at	0.9532
221706_s_at	0.952487
221741_s_at	1.1813
221809_at	0.825895
221846_s_at	0.80638
221848_at	0.947577
221864_at	-0.941437
221873_at	0.930671
221879_at	-1.01968
221953_s_at	0.93735
221954_at	1.43953
222044_at	2.1089
222045_s_at	1.92239
222056_s_at	-1.33753
222081_at	1.23799
222128_at	1.06134
222173_s_at	1.19278
222200_s_at	0.890776
222203_s_at	1.19467
222228_s_at	0.87912
222233_s_at	1.55084
222248_s_at	1.12302
222263_at	0.849665
32029_at	1.38887
32062_at	1.31101
32069_at	0.937734
32088_at	1.00715
32094_at	0.902165
33767_at	1.3612
33778_at	-1.08551
34406_at	-0.823058
35147_at	-1.20034
35156_at	0.917454
35617_at	1.09253
35626_at	1.16023
36829_at	0.880969
40255_at	1.64317
40837_at	-0.915388
41858_at	-0.912803
46167_at	0.841732
47083_at	1.00472
47773_at	1.15456
49485_at	1.12138
52285_f_at	0.983357
52741_at	1.4851
55692_at	1.05136
57539_at	1.02017
57703_at	0.995243
57715_at	1.14474
59631_at	-0.89263
61297_at	0.84284
63009_at	0.959292
64488_at	0.828523
65884_at	0.8286
79005_at	0.851494
89476_r_at	-0.887648
89948_at	0.880912
91682_at	1.34925
91684_g_at	1.42565
91952_at	0.858603
SerDep_Specific _probes
201295_s_at	0.89066
201884_at	0.906631
202080_s_at	0.804093
208063_s_at	0.940028
209488_s_at	0.924417
211657_at	0.952691
216129_at	0.818074
218352_at	0.894009
218813_s_at	0.832611
221833_at	0.816844
ThrDep_Specific _probes
201282_at	-0.997229
202635_s_at	-0.811285
202684_s_at	1.01036
202689_at	-0.80695
203066_at	-0.96119
203830_at	0.800169
203883_s_at	0.941241
204035_at	0.927613
205022_s_at	-1.03379
205841_at	0.91323
208626_s_at	-0.821386
209124_at	-0.874528
209277_at	0.803309
209359_x_at	0.805001
210611_s_at	1.02597
210612_s_at	-1.09028
214583_at	0.805645
216074_x_at	0.847534
218854_at	-0.875279
219973_at	0.81069
59644_at	0.837318
TyrDep_Specific _probes
200704_at	-0.860088
200983_x_at	-0.809588
210732_s_at	0.920373
212271_at	-0.836735
213887_s_at	-0.885989
220171_x_at	0.823907
TrpDep_Specific _probes
201078_at	-0.92484
201367_s_at	-0.91164
202397_at	-0.800955
204426_at	-1.57462
204427_s_at	-1.28651
206667_s_at	-1.31181
207707_s_at	-0.86049
209445_x_at	-0.995232
209629_s_at	-0.999093
211749_s_at	-0.933635
212120_at	0.841693
212128_s_at	-0.806186
213299_at	-1.04276
214156_at	0.962156
214251_s_at	-1.12404
215136_s_at	0.873529
216100_s_at	-1.05024
218463_s_at	0.962268
218748_s_at	-0.836639
