# Supplementary material for: Comprehensive Profiling of Amino Acid Response Uncovers Unique Methionine-Deprived Response Dependent on Intact Creatine Biosynthesis
Source: PLoS Genet. 2015 Apr 7;11(4):e1005158. doi: 10.1371/journal.pgen.1005158 (PMC4388453; doi:10.1371/journal.pgen.1005158)
Supplement: S3 Table — (XLSX) [file pgen.1005158.s011.xlsx]

## Sheet: S3 Table_WithGeneName
probe_ID	Gene Symbol	Gene Title	Delta(log2) (to the control)	Indicator (projection analysis)
221035_s_at	TEX14	testis expressed sequence 14 /// testis expressed sequence 14	4.05761	1
202814_s_at	HEXIM1	hexamethylene bis-acetamide inducible 1	3.06795	1
204109_s_at	NFYA	nuclear transcription factor Y, alpha	3.02663	1
219050_s_at	ZNHIT2	zinc finger, HIT type 2	2.9508	1
208577_at	HIST1H3C	histone cluster 1, H3c	2.74984	1
219730_at	MED18	mediator of RNA polymerase II transcription, subunit 18 homolog (S. cerevisiae)	2.73492	1
203045_at	NINJ1	ninjurin 1	2.30857	1
214714_at	ZNF394	zinc finger protein 394	2.25197	1
218762_at	ZNF574	zinc finger protein 574	2.25102	1
219224_x_at	ZNF408	zinc finger protein 408	2.21947	1
202985_s_at	BAG5	BCL2-associated athanogene 5	2.15131	1
219286_s_at	RBM15	RNA binding motif protein 15	2.14393	1
222044_at	CXorf45	Chromosome X open reading frame 45	2.1089	1
213124_at	ZNF473	zinc finger protein 473	2.09004	1
221595_at	---	---	2.07942	1
203890_s_at	DAPK3	death-associated protein kinase 3	2.06537	1
208496_x_at	HIST1H3G	histone cluster 1, H3g	2.0022	1
202984_s_at	BAG5	BCL2-associated athanogene 5	1.96229	1
216009_at	SLC39A9	Solute carrier family 39 (zinc transporter), member 9	1.93821	1
219417_s_at	C17orf59	chromosome 17 open reading frame 59	1.9276	1
222045_s_at	C20orf67	chromosome 20 open reading frame 67	1.92239	1
220086_at	IKZF5	IKAROS family zinc finger 5 (Pegasus)	1.92038	1
205786_s_at	ITGAM	integrin, alpha M (complement component 3 receptor 3 subunit) /// integrin, alpha M (complement component 3 receptor 3 subunit)	1.90163	1
220933_s_at	ZCCHC6	zinc finger, CCHC domain containing 6	1.89556	1
209049_s_at	PRKCBP1	protein kinase C binding protein 1	1.89197	1
206527_at	ABAT	4-aminobutyrate aminotransferase	1.8489	1
214554_at	HIST1H2AL	histone cluster 1, H2al	1.84657	1
218689_at	FANCF	Fanconi anemia, complementation group F	1.82364	1
213528_at	C1orf156	chromosome 1 open reading frame 156	1.81933	1
201693_s_at	EGR1	early growth response 1	1.79803	1
203094_at	MAD2L1BP	MAD2L1 binding protein	1.78083	1
209048_s_at	PRKCBP1	protein kinase C binding protein 1	1.77745	1
205241_at	SCO2	SCO cytochrome oxidase deficient homolog 2 (yeast)	1.77015	1
204804_at	TRIM21 /// GJA10	tripartite motif-containing 21 /// gap junction protein, alpha 10, 59kDa	1.76023	1
209020_at	C20orf111	chromosome 20 open reading frame 111	1.76011	1
202750_s_at	TFIP11	tuftelin interacting protein 11	1.74144	1
219818_s_at	GPATCH1	G patch domain containing 1	1.73584	1
203785_s_at	DDX28	DEAD (Asp-Glu-Ala-Asp) box polypeptide 28	1.73364	1
220444_at	ZNF557	zinc finger protein 557	1.72927	1
205796_at	TCP11L1	t-complex 11 (mouse)-like 1	1.72599	1
209486_at	SAS10	disrupter of silencing 10	1.6971	1
209005_at	FBXL5	F-box and leucine-rich repeat protein 5	1.68685	1
221653_x_at	APOL2	apolipoprotein L, 2	1.67699	1
220987_s_at	C11orf17 /// NUAK2	chromosome 11 open reading frame 17 /// chromosome 11 open reading frame 17 /// NUAK family, SNF1-like kinase, 2 /// NUAK family, SNF1-like kinase, 2	1.67145	1
209037_s_at	EHD1	EH-domain containing 1	1.65744	1
219187_at	FKBPL	FK506 binding protein like	1.65299	1
218861_at	RNF25	ring finger protein 25	1.64461	1
40255_at	DDX28	DEAD (Asp-Glu-Ala-Asp) box polypeptide 28	1.64317	1
202813_at	TARBP1	Tar (HIV-1) RNA binding protein 1	1.63727	1
202301_s_at	FLJ11021	similar to splicing factor, arginine/serine-rich 4	1.63373	1
221650_s_at	MED18	mediator of RNA polymerase II transcription, subunit 18 homolog (S. cerevisiae)	1.62908	1
212557_at	ZNF451	zinc finger protein 451	1.61672	1
211090_s_at	PRPF4B	PRP4 pre-mRNA processing factor 4 homolog B (yeast) /// PRP4 pre-mRNA processing factor 4 homolog B (yeast)	1.61467	1
219677_at	SPSB1	splA/ryanodine receptor domain and SOCS box containing 1	1.6064	1
204243_at	RLF	rearranged L-myc fusion	1.59838	1
212722_s_at	PTDSR	phosphatidylserine receptor	1.5937	1
214415_at	PLGLA1	plasminogen-like A1	1.59136	1
214542_x_at	HIST1H2AI	histone cluster 1, H2ai	1.58406	1
220956_s_at	EGLN2	egl nine homolog 2 (C. elegans)	1.58301	1
218695_at	EXOSC4	exosome component 4	1.57233	1
218280_x_at	HIST2H2AA3 /// HIST2H2AA4	histone cluster 2, H2aa3 /// histone cluster 2, H2aa4	1.5645	1
214713_at	YLPM1	YLP motif containing 1	1.56106	1
214635_at	CLDN9	claudin 9	1.55469	1
222233_s_at	DCLRE1C	DNA cross-link repair 1C (PSO2 homolog, S. cerevisiae)	1.55084	1
204383_at	DGCR14	DiGeorge syndrome critical region gene 14	1.54484	1
221688_s_at	IMP3	IMP3, U3 small nucleolar ribonucleoprotein, homolog (yeast)	1.53998	1
215493_x_at	BTN2A1	butyrophilin, subfamily 2, member A1	1.53984	1
218789_s_at	C11orf71	chromosome 11 open reading frame 71	1.53971	1
219248_at	THUMPD2	THUMP domain containing 2	1.52195	1
201694_s_at	EGR1	early growth response 1	1.52127	1
218938_at	FBXL15	F-box and leucine-rich repeat protein 15	1.52115	1
201855_s_at	ASCIZ	ATM/ATR-Substrate Chk2-Interacting Zn2+-finger protein	1.51445	1
218362_s_at	KIAA1008	KIAA1008	1.51344	1
220838_at	FLJ20433	hypothetical protein FLJ20433	1.50683	1
210710_at	AGGF1	angiogenic factor with G patch and FHA domains 1	1.50561	1
206175_x_at	ZNF222	zinc finger protein 222	1.49816	1
213341_at	FEM1C	fem-1 homolog c (C. elegans)	1.48924	1
204370_at	CLP1	CLP1, cleavage and polyadenylation factor I subunit, homolog (S. cerevisiae)	1.48924	1
214169_at	---	---	1.48798	1
52741_at	C14orf172	chromosome 14 open reading frame 172	1.4851	1
214398_s_at	IKBKE	inhibitor of kappa light polypeptide gene enhancer in B-cells, kinase epsilon	1.48476	1
218071_s_at	MKRN2	makorin, ring finger protein, 2	1.48312	1
212723_at	PTDSR	phosphatidylserine receptor	1.47707	1
220265_at	GPR107	G protein-coupled receptor 107	1.46172	1
202302_s_at	FLJ11021	similar to splicing factor, arginine/serine-rich 4	1.45823	1
220901_at	GPR157	G protein-coupled receptor 157	1.45728	1
218640_s_at	PLEKHF2	pleckstrin homology domain containing, family F (with FYVE domain) member 2	1.45184	1
208118_x_at	LAT1-3TM /// IMAA /// LOC440345 /// LOC440354 /// LOC595101 /// LOC641298 /// LOC728423 /// LOC729513 /// LOC730099	SLC7A5 pseudogene /// SLC7A5 pseudogene /// SLC7A5 pseudogene /// SLC7A5 pseudogene /// hypothetical protein LOC440345 /// hypothetical protein LOC440345 /// PI-3-kinase-related kinase SMG-1 pseudogene /// PI-3-kinase-related kinase SMG-1 pseudogene /// PI-3-kinase-related kinase SMG-1 pseudogene /// PI-3-kinase-related kinase SMG-1 pseudogene /// PI-3-kinase-related kinase SMG-1 - like locus ///…	1.44393	1
218347_at	TYW1	tRNA-yW synthesizing protein 1 homolog (S. cerevisiae)	1.44189	1
221954_at	C20orf111	Chromosome 20 open reading frame 111	1.43953	1
219548_at	ZNF16	zinc finger protein 16	1.4311	1
218612_s_at	TSSC4	tumor suppressing subtransferable candidate 4	1.42623	1
220553_s_at	TAF13 /// PRPF39	TAF13 RNA polymerase II, TATA box binding protein (TBP)-associated factor, 18kDa /// PRP39 pre-mRNA processing factor 39 homolog (S. cerevisiae)	1.42588	1
91684_g_at	EXOSC4	exosome component 4	1.42565	1
206357_at	OPA3	optic atrophy 3 (autosomal recessive, with chorea and spastic paraplegia)	1.4226	1
203944_x_at	BTN2A1	butyrophilin, subfamily 2, member A1	1.41257	1
212022_s_at	MKI67	antigen identified by monoclonal antibody Ki-67	1.4115	1
202702_at	TRIM26	tripartite motif-containing 26	1.41029	1
207130_at	PRKCBP1	protein kinase C binding protein 1	1.4063	1
211513_s_at	OGFR	opioid growth factor receptor	1.40236	1
202269_x_at	GBP1	guanylate binding protein 1, interferon-inducible, 67kDa /// guanylate binding protein 1, interferon-inducible, 67kDa	1.40174	1
215078_at	SOD2	superoxide dismutase 2, mitochondrial	1.39615	1
32029_at	PDPK1	3-phosphoinositide dependent protein kinase-1	1.38887	1
213918_s_at	NIPBL	Nipped-B homolog (Drosophila)	1.38671	1
211468_s_at	RECQL5	RecQ protein-like 5	1.37347	1
203567_s_at	TRIM38	tripartite motif-containing 38	1.36913	1
217836_s_at	YY1AP1	YY1 associated protein 1	1.36741	1
202781_s_at	SKIP	skeletal muscle and kidney enriched inositol phosphatase	1.36434	1
33767_at	NEFH	neurofilament, heavy polypeptide 200kDa	1.3612	1
218295_s_at	NUP50	nucleoporin 50kDa	1.35396	1
91682_at	---	---	1.34925	1
221657_s_at	ASB6	ankyrin repeat and SOCS box-containing 6	1.34655	1
202978_s_at	CREBZF	CREB/ATF bZIP transcription factor	1.34424	1
203568_s_at	TRIM38	tripartite motif-containing 38	1.34264	1
218089_at	C20orf4	chromosome 20 open reading frame 4	1.34262	1
209497_s_at	RBM4B	RNA binding motif protein 4B	1.34057	1
209922_at	BRAP	BRCA1 associated protein	1.34055	1
203241_at	UVRAG	UV radiation resistance associated gene	1.33963	1
206845_s_at	RNF40	ring finger protein 40	1.33958	1
219261_at	C7orf26	chromosome 7 open reading frame 26	1.33834	1
213051_at	ZC3HAV1	zinc finger CCCH-type, antiviral 1	1.33123	1
203730_s_at	ZFP95	zinc finger protein 95 homolog (mouse)	1.32678	1
208181_at	HIST1H4H	histone cluster 1, H4h	1.32442	1
203521_s_at	ZNF318	zinc finger protein 318	1.32193	1
212861_at	MFSD5	major facilitator superfamily domain containing 5	1.31765	1
200666_s_at	DNAJB1	DnaJ (Hsp40) homolog, subfamily B, member 1	1.31463	1
32062_at	LRRC14	leucine rich repeat containing 14	1.31101	1
218841_at	ASB8	ankyrin repeat and SOCS box-containing 8	1.30777	1
202979_s_at	CREBZF	CREB/ATF bZIP transcription factor	1.30355	1
208094_s_at	CCDC130	coiled-coil domain containing 130 /// coiled-coil domain containing 130	1.30269	1
219631_at	LRP12	low density lipoprotein-related protein 12	1.29928	1
204095_s_at	ELL	elongation factor RNA polymerase II	1.29786	1
211512_s_at	OGFR	opioid growth factor receptor	1.29655	1
214463_x_at	HIST1H4K /// HIST1H4J	histone cluster 1, H4k /// histone cluster 1, H4j	1.29491	1
209482_at	POP7	processing of precursor 7, ribonuclease P subunit (S. cerevisiae)	1.28988	1
213445_at	ZC3H3	zinc finger CCCH-type containing 3	1.28032	1
220941_s_at	C21orf91	chromosome 21 open reading frame 91	1.27951	1
208580_x_at	HIST1H4K /// HIST1H4J	histone cluster 1, H4k /// histone cluster 1, H4j	1.27437	1
204729_s_at	STX1A	syntaxin 1A (brain)	1.26991	1
209088_s_at	UBN1	ubinuclein 1	1.26709	1
204350_s_at	CRSP9	cofactor required for Sp1 transcriptional activation, subunit 9, 33kDa	1.26668	1
205246_at	PEX13	peroxisome biogenesis factor 13	1.26666	1
219016_at	FASTKD5	FAST kinase domains 5	1.26306	1
219851_at	ZNF613	zinc finger protein 613	1.26111	1
213742_at	SFRS11	splicing factor, arginine/serine-rich 11	1.25933	1
211256_x_at	BTN2A1	butyrophilin, subfamily 2, member A1	1.25784	1
214112_s_at	CXorf40A /// CXorf40B	chromosome X open reading frame 40A /// chromosome X open reading frame 40B	1.25774	1
217605_at	USP27X	ubiquitin specific peptidase 27, X-linked	1.25664	1
218260_at	C19orf58	chromosome 19 open reading frame 58	1.25519	1
217630_at	ANGEL2	angel homolog 2 (Drosophila)	1.25497	1
214290_s_at	HIST2H2AA3 /// HIST2H2AA4	histone cluster 2, H2aa3 /// histone cluster 2, H2aa4	1.25379	1
206182_at	ZNF134	zinc finger protein 134	1.25377	1
208506_at	HIST1H3F	histone cluster 1, H3f	1.25118	1
218732_at	PTRH2	peptidyl-tRNA hydrolase 2	1.25073	1
213363_at	LOC728999	Hypothetical protein LOC728999	1.25039	1
202840_at	TAF15	TAF15 RNA polymerase II, TATA box binding protein (TBP)-associated factor, 68kDa	1.24999	1
212668_at	SMURF1	SMAD specific E3 ubiquitin protein ligase 1	1.24975	1
212961_x_at	CXorf40B	chromosome X open reading frame 40B	1.24839	1
213315_x_at	CXorf40A	chromosome X open reading frame 40A	1.24531	1
220470_at	BET1L	blocked early in transport 1 homolog (S. cerevisiae)-like	1.24524	1
222081_at	---	CDNA clone IMAGE:4865340	1.23799	1
200768_s_at	MAT2A	methionine adenosyltransferase II, alpha	1.23607	1
213771_at	IRF2BP1	interferon regulatory factor 2 binding protein 1	1.23291	1
220253_s_at	LRP12	low density lipoprotein-related protein 12	1.23209	1
206561_s_at	AKR1B10	aldo-keto reductase family 1, member B10 (aldose reductase)	1.23063	1
210443_x_at	OGFR	opioid growth factor receptor	1.22744	1
219378_at	NARG1L	NMDA receptor regulated 1-like	1.22329	1
220047_at	SIRT4	sirtuin (silent mating type information regulation 2 homolog) 4 (S. cerevisiae)	1.22095	1
205131_x_at	CLEC11A	C-type lectin domain family 11, member A	1.21457	1
220293_at	C14orf161	chromosome 14 open reading frame 161	1.21066	1
202010_s_at	ZNF410	zinc finger protein 410	1.20956	1
209593_s_at	TOR1B	torsin family 1, member B (torsin B)	1.20955	1
218937_at	ZNF434	zinc finger protein 434	1.20951	1
212194_s_at	TM9SF4	transmembrane 9 superfamily protein member 4	1.20581	1
212434_at	GRPEL1	GrpE-like 1, mitochondrial (E. coli)	1.20509	1
218001_at	MRPS2	mitochondrial ribosomal protein S2	1.20292	1
222203_s_at	RDH14	retinol dehydrogenase 14 (all-trans/9-cis/11-cis)	1.19467	1
213916_at	ZNF20	zinc finger protein 20	1.19401	1
212866_at	R3HCC1	R3H domain and coiled-coil containing 1	1.19392	1
222173_s_at	TBC1D2	TBC1 domain family, member 2	1.19278	1
209760_at	KIAA0922	KIAA0922	1.1904	1
217506_at	LOC339290	Hypothetical protein LOC339290	1.19014	1
211709_s_at	CLEC11A	C-type lectin domain family 11, member A /// C-type lectin domain family 11, member A	1.1885	1
221741_s_at	YTHDF1	YTH domain family, member 1	1.1813	1
218624_s_at	MGC2752	hypothetical protein MGC2752	1.17719	1
218329_at	PRDM4	PR domain containing 4	1.1771	1
203245_s_at	FLJ35348	FLJ35348	1.17672	1
218797_s_at	SIRT7 /// LOC644124	sirtuin (silent mating type information regulation 2 homolog) 7 (S. cerevisiae) /// similar to NAD-dependent deacetylase sirtuin-7 (SIR2-like protein 7)	1.17656	1
211012_s_at	PML /// LOC161527	promyelocytic leukemia /// hypothetical protein LOC161527	1.17411	1
203652_at	MAP3K11	mitogen-activated protein kinase kinase kinase 11	1.174	1
202689_at	RBM15B	RNA binding motif protein 15B	1.17235	1
221277_s_at	PUS3	pseudouridylate synthase 3 /// pseudouridylate synthase 3	1.1701	1
205437_at	ZNF211	zinc finger protein 211	1.16966	1
204053_x_at	PTEN	phosphatase and tensin homolog (mutated in multiple advanced cancers 1)	1.16959	1
213679_at	TTC30A	tetratricopeptide repeat domain 30A	1.16929	1
202155_s_at	NUP214	nucleoporin 214kDa	1.16632	1
215458_s_at	SMURF1	SMAD specific E3 ubiquitin protein ligase 1	1.16496	1
205981_s_at	ING2	inhibitor of growth family, member 2	1.16492	1
218246_at	C1orf166	chromosome 1 open reading frame 166	1.1644	1
35626_at	SGSH	N-sulfoglucosamine sulfohydrolase (sulfamidase)	1.16023	1
208290_s_at	EIF5	eukaryotic translation initiation factor 5	1.15881	1
213758_at	COX4I1	cytochrome c oxidase subunit IV isoform 1	1.15881	1
204330_s_at	MRPS12	mitochondrial ribosomal protein S12	1.1583	1
209105_at	NCOA1	nuclear receptor coactivator 1	1.15722	1
47773_at	FBXO42	F-box protein 42	1.15456	1
217492_s_at	PTEN /// PTENP1 /// LOC731292	phosphatase and tensin homolog (mutated in multiple advanced cancers 1) /// phosphatase and tensin homolog (mutated in multiple advanced cancers 1), pseudogene 1 /// similar to Phosphatidylinositol-3,4,5-trisphosphate 3-phosphatase and dual-specificity protein phosphatase PTEN (Phosphatase and tensin homolog) (Mutated in multiple advanced cancers 1)	1.15327	1
204601_at	N4BP1	Nedd4 binding protein 1	1.15141	1
57715_at	FAM26B	family with sequence similarity 26, member B	1.14474	1
202636_at	RNF103	ring finger protein 103	1.14365	1
214721_x_at	CDC42EP4	CDC42 effector protein (Rho GTPase binding) 4	1.14221	1
209357_at	CITED2	Cbp/p300-interacting transactivator, with Glu/Asp-rich carboxy-terminal domain, 2	1.13976	1
216902_s_at	RRN3 /// LOC653390 /// LOC730092	RRN3 RNA polymerase I transcription factor homolog (S. cerevisiae) /// hypothetical LOC653390 /// hypothetical protein LOC730092	1.13828	1
218257_s_at	UGCGL1	UDP-glucose ceramide glucosyltransferase-like 1	1.13759	1
215720_s_at	NFYA	nuclear transcription factor Y, alpha	1.13358	1
219622_at	RAB20	RAB20, member RAS oncogene family	1.12735	1
202734_at	TRIP10	thyroid hormone receptor interactor 10	1.12643	1
202692_s_at	UBTF	upstream binding transcription factor, RNA polymerase I	1.1237	1
204021_s_at	PURA	purine-rich element binding protein A	1.12323	1
222248_s_at	SIRT4	sirtuin (silent mating type information regulation 2 homolog) 4 (S. cerevisiae)	1.12302	1
49485_at	PRDM4	PR domain containing 4	1.12138	1
217176_s_at	ZFX	zinc finger protein, X-linked	1.12044	1
208114_s_at	ISG20L2	interferon stimulated exonuclease gene 20kDa-like 2 /// interferon stimulated exonuclease gene 20kDa-like 2	1.12002	1
203731_s_at	ZFP95	zinc finger protein 95 homolog (mouse)	1.11985	1
216908_x_at	LOC94431	RNA polymerase I transcription factor RRN3-like	1.11942	1
214331_at	TSFM	Ts translation elongation factor, mitochondrial	1.11447	1
204293_at	SGSH	N-sulfoglucosamine sulfohydrolase (sulfamidase)	1.1143	1
219088_s_at	ZNF576	zinc finger protein 576	1.11212	1
221012_s_at	TRIM8	tripartite motif-containing 8 /// tripartite motif-containing 8	1.10979	1
210239_at	IRX5	iroquois homeobox protein 5	1.10842	1
202682_s_at	USP4	ubiquitin specific peptidase 4 (proto-oncogene)	1.10581	1
203054_s_at	TCTA	T-cell leukemia translocation altered gene	1.10543	1
204064_at	THOC1	THO complex 1	1.10407	1
202127_at	PRPF4B	PRP4 pre-mRNA processing factor 4 homolog B (yeast)	1.10298	1
208583_x_at	HIST1H2AJ	histone cluster 1, H2aj	1.10091	1
206141_at	MOCS3	molybdenum cofactor synthesis 3	1.09829	1
35617_at	MAPK7	mitogen-activated protein kinase 7	1.09253	1
213235_at	LOC400506	similar to TSG118.1	1.08837	1
202782_s_at	SKIP	skeletal muscle and kidney enriched inositol phosphatase	1.08745	1
203437_at	TMEM11	transmembrane protein 11	1.08709	1
212710_at	CAMSAP1	calmodulin regulated spectrin-associated protein 1	1.08421	1
214017_s_at	DHX34	DEAH (Asp-Glu-Ala-His) box polypeptide 34	1.08287	1
205453_at	HOXB2	homeobox B2	1.07943	1
217427_s_at	HIRA	HIR histone cell cycle regulation defective homolog A (S. cerevisiae)	1.07716	1
220264_s_at	GPR107	G protein-coupled receptor 107	1.07641	1
203198_at	CDK9	cyclin-dependent kinase 9 (CDC2-related kinase)	1.07569	1
212894_at	SUPV3L1	suppressor of var1, 3-like 1 (S. cerevisiae)	1.07362	1
213132_s_at	MCAT	malonyl CoA:ACP acyltransferase (mitochondrial)	1.07319	1
207253_s_at	UBN1	ubinuclein 1	1.06963	1
208708_x_at	EIF5	eukaryotic translation initiation factor 5	1.06909	1
210681_s_at	USP15	ubiquitin specific peptidase 15	1.06641	1
218442_at	TTC4	tetratricopeptide repeat domain 4	1.06608	1
219592_at	MCPH1	microcephaly, primary autosomal recessive 1	1.06428	1
209162_s_at	PRPF4	PRP4 pre-mRNA processing factor 4 homolog (yeast)	1.06242	1
217981_s_at	FXC1	fracture callus 1 homolog (rat)	1.06145	1
222128_at	NSUN6	NOL1/NOP2/Sun domain family, member 6	1.06134	1
218655_s_at	CCDC49	coiled-coil domain containing 49	1.06045	1
203891_s_at	DAPK3	death-associated protein kinase 3	1.05935	1
203201_at	PMM2	phosphomannomutase 2	1.05764	1
204958_at	PLK3	polo-like kinase 3 (Drosophila)	1.05652	1
219052_at	HPS6	Hermansky-Pudlak syndrome 6	1.05158	1
218522_s_at	MAP1S	microtubule-associated protein 1S	1.05145	1
55692_at	ELMO2	engulfment and cell motility 2	1.05136	1
217618_x_at	HUS1	HUS1 checkpoint homolog (S. pombe)	1.04963	1
217657_at	BCAP29	B-cell receptor-associated protein 29	1.04806	1
200684_s_at	UBE2L3	ubiquitin-conjugating enzyme E2L 3	1.04377	1
221673_s_at	CSNK1G1	casein kinase 1, gamma 1	1.04292	1
218082_s_at	UBP1	upstream binding protein 1 (LBP-1a)	1.04252	1
215427_s_at	ZCCHC14	zinc finger, CCHC domain containing 14	1.04208	1
210634_at	KLHL20	kelch-like 20 (Drosophila)	1.03957	1
219239_s_at	ZNF654	zinc finger protein 654	1.03779	1
210319_x_at	MSX2	msh homeobox 2	1.0357	1
220066_at	NOD2	nucleotide-binding oligomerization domain containing 2	1.03402	1
202126_at	PRPF4B	PRP4 pre-mRNA processing factor 4 homolog B (yeast)	1.03247	1
213705_at	---	CDNA FLJ30007 fis, clone 3NB692000012	1.03139	1
202618_s_at	MECP2	methyl CpG binding protein 2 (Rett syndrome)	1.03092	1
211800_s_at	USP4	ubiquitin specific peptidase 4 (proto-oncogene)	1.02905	1
205875_s_at	TREX1	three prime repair exonuclease 1	1.02792	1
210462_at	BLZF1	basic leucine zipper nuclear factor 1 (JEM-1)	1.0274	1
208685_x_at	BRD2	bromodomain containing 2	1.02585	1
219047_s_at	ZNF668	zinc finger protein 668	1.02358	1
203175_at	RHOG	ras homolog gene family, member G (rho G)	1.02353	1
209629_s_at	NXT2	nuclear transport factor 2-like export factor 2	1.02272	1
202212_at	PES1	pescadillo homolog 1, containing BRCT domain (zebrafish)	1.02251	1
219848_s_at	ZNF432	zinc finger protein 432	1.02218	1
212264_s_at	WAPAL	wings apart-like homolog (Drosophila)	1.02192	1
209161_at	PRPF4	PRP4 pre-mRNA processing factor 4 homolog (yeast)	1.02159	1
213608_s_at	CTB-1048E9.5	similar to SRR1-like protein	1.02097	1
212766_s_at	ISG20L2	interferon stimulated exonuclease gene 20kDa-like 2	1.02069	1
57539_at	ZGPAT	zinc finger, CCCH-type with G patch domain	1.02017	1
218514_at	C17orf71	chromosome 17 open reading frame 71	1.01954	1
206139_at	PIK4CB	phosphatidylinositol 4-kinase, catalytic, beta polypeptide	1.01799	1
214911_s_at	BRD2	bromodomain containing 2	1.01792	1
211014_s_at	PML /// LOC161527 /// LOC652671	promyelocytic leukemia /// hypothetical protein LOC161527 /// similar to promyelocytic leukemia protein isoform 9	1.01706	1
219962_at	ACE2	angiotensin I converting enzyme (peptidyl-dipeptidase A) 2	1.01645	1
212683_at	SLC25A44	solute carrier family 25, member 44	1.01635	1
210056_at	RND1	Rho family GTPase 1	1.01498	1
213634_s_at	TRMU	tRNA 5-methylaminomethyl-2-thiouridylate methyltransferase	1.01402	1
203248_at	ZNF24	zinc finger protein 24	1.01357	1
215884_s_at	UBQLN2	ubiquilin 2	1.01194	1
208935_s_at	LGALS8	lectin, galactoside-binding, soluble, 8 (galectin 8)	1.01144	1
214816_x_at	C19orf40	chromosome 19 open reading frame 40	1.01119	1
220734_s_at	MGC10334 /// LOC727825	hypothetical protein MGC10334 /// hypothetical protein LOC727825	1.01099	1
212910_at	THAP11	THAP domain containing 11	1.01082	1
201543_s_at	SAR1A	SAR1 gene homolog A (S. cerevisiae)	1.01	1
221345_at	FFAR2	free fatty acid receptor 2	1.0095	1
221587_s_at	C19orf24	chromosome 19 open reading frame 24	1.00876	1
201324_at	EMP1	epithelial membrane protein 1	1.00869	1
217501_at	CIAO1	cytosolic iron-sulfur protein assembly 1 homolog (S. cerevisiae)	1.0076	1
32088_at	BLZF1	basic leucine zipper nuclear factor 1 (JEM-1)	1.00715	1
47083_at	C7orf26	chromosome 7 open reading frame 26	1.00472	1
221235_s_at	LOC644617	Hypothetical LOC644617 /// Hypothetical LOC644617	1.00415	1
205658_s_at	SNAPC4	small nuclear RNA activating complex, polypeptide 4, 190kDa	1.00407	1
209934_s_at	ATP2C1	ATPase, Ca++ transporting, type 2C, member 1	1.00221	1
219083_at	SHQ1	SHQ1 homolog (S. cerevisiae)	1.00198	1
221256_s_at	HDHD3	haloacid dehalogenase-like hydrolase domain containing 3 /// haloacid dehalogenase-like hydrolase domain containing 3	1.00177	1
219678_x_at	DCLRE1C	DNA cross-link repair 1C (PSO2 homolog, S. cerevisiae)	1.00176	1
219339_s_at	EHMT1	euchromatic histone-lysine N-methyltransferase 1	0.997181	1
218062_x_at	CDC42EP4	CDC42 effector protein (Rho GTPase binding) 4	0.997103	1
221604_s_at	PEX16	peroxisomal biogenesis factor 16	0.996487	1
203280_at	SAFB2	scaffold attachment factor B2	0.995998	1
57703_at	SENP5	SUMO1/sentrin specific peptidase 5	0.995243	1
210783_x_at	CLEC11A	C-type lectin domain family 11, member A	0.993488	1
209647_s_at	SOCS5	suppressor of cytokine signaling 5	0.993406	1
218206_x_at	SCAND1	SCAN domain containing 1	0.991423	1
220797_at	METT10D	methyltransferase 10 domain containing	0.991312	1
216027_at	TXNDC13	thioredoxin domain containing 13	0.988649	1
204970_s_at	MAFG /// LOC644132	v-maf musculoaponeurotic fibrosarcoma oncogene homolog G (avian) /// similar to v-maf musculoaponeurotic fibrosarcoma oncogene family, protein G	0.984672	1
52285_f_at	CEP76	centrosomal protein 76kDa	0.983357	1
220946_s_at	SETD2	SET domain containing 2	0.982972	1
213261_at	LBA1	lupus brain antigen 1	0.98217	1
204245_s_at	RPP14	ribonuclease P 14kDa subunit	0.981958	1
203102_s_at	MGAT2	mannosyl (alpha-1,6-)-glycoprotein beta-1,2-N-acetylglucosaminyltransferase	0.981683	1
204967_at	SHROOM2	shroom family member 2	0.980569	1
202817_s_at	SS18	synovial sarcoma translocation, chromosome 18	0.977921	1
209158_s_at	PSCD2	pleckstrin homology, Sec7 and coiled-coil domains 2 (cytohesin-2)	0.97638	1
203341_at	CEBPZ	CCAAT/enhancer binding protein zeta	0.976252	1
218982_s_at	MRPS17	mitochondrial ribosomal protein S17	0.976134	1
221649_s_at	PPAN	peter pan homolog (Drosophila)	0.972487	1
213361_at	TDRD7	tudor domain containing 7	0.970414	1
214965_at	C16orf76	chromosome 16 open reading frame 76	0.967892	1
205829_at	HSD17B1	hydroxysteroid (17-beta) dehydrogenase 1	0.967533	1
216941_s_at	TAF1B	TATA box binding protein (TBP)-associated factor, RNA polymerase I, B, 63kDa	0.966194	1
205322_s_at	MTF1	metal-regulatory transcription factor 1	0.965995	1
206026_s_at	TNFAIP6	tumor necrosis factor, alpha-induced protein 6	0.96207	1
207102_at	AKR1D1	aldo-keto reductase family 1, member D1 (delta 4-3-ketosteroid-5-beta-reductase)	0.960917	1
210627_s_at	GCS1	glucosidase I	0.960898	1
218555_at	ANAPC2	anaphase promoting complex subunit 2	0.960525	1
63009_at	SHQ1	SHQ1 homolog (S. cerevisiae)	0.959292	1
218120_s_at	HMOX2	heme oxygenase (decycling) 2	0.9576	1
214963_at	NUP160	nucleoporin 160kDa	0.954539	1
218310_at	RABGEF1	RAB guanine nucleotide exchange factor (GEF) 1	0.954387	1
221695_s_at	MAP3K2	mitogen-activated protein kinase kinase kinase 2 /// mitogen-activated protein kinase kinase kinase 2	0.9532	1
218296_x_at	MSTO1 /// LOC731059	misato homolog 1 (Drosophila) /// similar to misato	0.952878	1
221706_s_at	MDS032	uncharacterized hematopoietic stem/progenitor cells protein MDS032 /// uncharacterized hematopoietic stem/progenitor cells protein MDS032	0.952487	1
220363_s_at	ELMO2	engulfment and cell motility 2	0.948491	1
221848_at	ZGPAT	zinc finger, CCCH-type with G patch domain	0.947577	1
209964_s_at	ATXN7	ataxin 7	0.947209	1
209183_s_at	C10orf10	chromosome 10 open reading frame 10	0.94445	1
217189_s_at	SMG7	Smg-7 homolog, nonsense mediated mRNA decay factor (C. elegans)	0.944117	1
205966_at	TAF13	TAF13 RNA polymerase II, TATA box binding protein (TBP)-associated factor, 18kDa	0.943321	1
215148_s_at	APBA3	amyloid beta (A4) precursor protein-binding, family A, member 3 (X11-like 2)	0.942122	1
208989_s_at	FBXL11	F-box and leucine-rich repeat protein 11	0.940352	1
204458_at	LYPLA3	lysophospholipase 3 (lysosomal phospholipase A2)	0.939271	1
219484_at	HCFC2	host cell factor C2	0.93912	1
220947_s_at	TBC1D10B	TBC1 domain family, member 10B	0.938955	1
218959_at	HOXC10	homeobox C10	0.93868	1
202348_s_at	TOR1A	torsin family 1, member A (torsin A)	0.938218	1
32069_at	N4BP1	Nedd4 binding protein 1	0.937734	1
216836_s_at	ERBB2	v-erb-b2 erythroblastic leukemia viral oncogene homolog 2, neuro/glioblastoma derived oncogene homolog (avian)	0.937661	1
221953_s_at	MMP24	Matrix metallopeptidase 24 (membrane-inserted)	0.93735	1
208173_at	IFNB1	interferon, beta 1, fibroblast	0.93662	1
204637_at	CGA	glycoprotein hormones, alpha polypeptide	0.935533	1
213549_at	---	---	0.934133	1
219123_at	ZNF232	zinc finger protein 232	0.932302	1
219129_s_at	SAP30L	SAP30-like	0.931754	1
221873_at	ZNF143	zinc finger protein 143	0.930671	1
209585_s_at	MINPP1	multiple inositol polyphosphate histidine phosphatase, 1	0.930486	1
204331_s_at	MRPS12	mitochondrial ribosomal protein S12	0.929305	1
220292_at	ZNF434	zinc finger protein 434	0.928223	1
202818_s_at	TCEB3	transcription elongation factor B (SIII), polypeptide 3 (110kDa, elongin A)	0.927258	1
213527_s_at	ZNF688	zinc finger protein 688	0.927066	1
205417_s_at	DAG1	dystroglycan 1 (dystrophin-associated glycoprotein 1)	0.926907	1
213718_at	RBM4	RNA binding motif protein 4	0.925798	1
221255_s_at	TMEM93	transmembrane protein 93 /// transmembrane protein 93	0.923226	1
213118_at	KIAA0701	KIAA0701 protein	0.923066	1
202230_s_at	CHERP	calcium homeostasis endoplasmic reticulum protein	0.922363	1
206235_at	LIG4	ligase IV, DNA, ATP-dependent	0.921432	1
213025_at	THUMPD1	THUMP domain containing 1	0.921084	1
204502_at	SAMHD1	SAM domain and HD domain 1	0.92054	1
219863_at	HERC5	hect domain and RLD 5	0.920165	1
203855_at	WDR47	WD repeat domain 47	0.919766	1
221432_s_at	SLC25A28	solute carrier family 25, member 28 /// solute carrier family 25, member 28	0.918874	1
201565_s_at	ID2	inhibitor of DNA binding 2, dominant negative helix-loop-helix protein	0.91852	1
217939_s_at	AFTPH	aftiphilin	0.918367	1
35156_at	R3HCC1	R3H domain and coiled-coil containing 1	0.917454	1
200045_at	ABCF1	ATP-binding cassette, sub-family F (GCN20), member 1 /// ATP-binding cassette, sub-family F (GCN20), member 1	0.917038	1
201786_s_at	ADAR	adenosine deaminase, RNA-specific	0.916687	1
219097_x_at	C19orf42	chromosome 19 open reading frame 42	0.91572	1
213174_at	TTC9	tetratricopeptide repeat domain 9	0.915123	1
220052_s_at	TINF2	TERF1 (TRF1)-interacting nuclear factor 2	0.914996	1
218855_at	GPR175	G protein-coupled receptor 175	0.914637	1
209127_s_at	SART3	squamous cell carcinoma antigen recognized by T cells 3	0.913892	1
214194_at	KIAA1008	KIAA1008	0.913889	1
218425_at	TRIAD3	TRIAD3 protein	0.913729	1
209004_s_at	FBXL5	F-box and leucine-rich repeat protein 5	0.913297	1
220140_s_at	SNX11	sorting nexin 11	0.912219	1
203526_s_at	APC	adenomatosis polyposis coli	0.91112	1
208938_at	PRCC	papillary renal cell carcinoma (translocation-associated)	0.908048	1
218304_s_at	OSBPL11	oxysterol binding protein-like 11	0.907551	1
207108_s_at	NIPBL	Nipped-B homolog (Drosophila)	0.907114	1
201964_at	SETX	senataxin	0.904397	1
203858_s_at	COX10	COX10 homolog, cytochrome c oxidase assembly protein, heme A: farnesyltransferase (yeast)	0.903368	1
204924_at	TLR2	toll-like receptor 2	0.902824	1
218273_s_at	PPM2C	protein phosphatase 2C, magnesium-dependent, catalytic subunit	0.902299	1
32094_at	CHST3	carbohydrate (chondroitin 6) sulfotransferase 3	0.902165	1
210866_s_at	CNOT4	CCR4-NOT transcription complex, subunit 4	0.900418	1
214332_s_at	TSFM	Ts translation elongation factor, mitochondrial	0.899924	1
202632_at	DPH1	DPH1 homolog (S. cerevisiae)	0.898878	1
202059_s_at	KPNA1	karyopherin alpha 1 (importin alpha 5)	0.897184	1
203171_s_at	KIAA0409	KIAA0409	0.8964	1
203364_s_at	KIAA0652	KIAA0652	0.896301	1
219409_at	SNIP1	Smad nuclear interacting protein 1	0.894951	1
203795_s_at	BCL7A	B-cell CLL/lymphoma 7A	0.894463	1
217297_s_at	MYO9B	myosin IXB	0.891396	1
222200_s_at	BSDC1	BSD domain containing 1	0.890776	1
219460_s_at	TMEM127	transmembrane protein 127	0.890058	1
218565_at	C9orf114	chromosome 9 open reading frame 114	0.88989	1
218541_s_at	C8orf4	chromosome 8 open reading frame 4	0.889146	1
218241_at	GOLGA5	golgi autoantigen, golgin subfamily a, 5	0.888745	1
210761_s_at	GRB7	growth factor receptor-bound protein 7	0.888159	1
221534_at	C11orf68	chromosome 11 open reading frame 68	0.887954	1
209628_at	NXT2	nuclear transport factor 2-like export factor 2	0.886891	1
201901_s_at	YY1	YY1 transcription factor	0.886868	1
212576_at	MGRN1	mahogunin, ring finger 1	0.885528	1
210417_s_at	PIK4CB	phosphatidylinositol 4-kinase, catalytic, beta polypeptide	0.885338	1
201566_x_at	ID2 /// ID2B	inhibitor of DNA binding 2, dominant negative helix-loop-helix protein /// inhibitor of DNA binding 2B, dominant negative helix-loop-helix protein	0.884522	1
202825_at	SLC25A4	solute carrier family 25 (mitochondrial carrier; adenine nucleotide translocator), member 4	0.883479	1
217849_s_at	CDC42BPB	CDC42 binding protein kinase beta (DMPK-like)	0.883182	1
205020_s_at	ARL4A	ADP-ribosylation factor-like 4A	0.880977	1
36829_at	PER1	period homolog 1 (Drosophila)	0.880969	1
89948_at	CXorf45	Chromosome X open reading frame 45	0.880912	1
218895_at	GPATCH3	G patch domain containing 3	0.880837	1
219311_at	CEP76	centrosomal protein 76kDa	0.880259	1
212648_at	DHX29	DEAH (Asp-Glu-Ala-His) box polypeptide 29	0.879605	1
205300_s_at	U1SNRNPBP	U11/U12 snRNP 35K	0.879556	1
222228_s_at	ALKBH4	alkB, alkylation repair homolog 4 (E. coli)	0.87912	1
202257_s_at	CD2BP2	CD2 (cytoplasmic tail) binding protein 2	0.878185	1
218993_at	RNMTL1	RNA methyltransferase like 1	0.877826	1
218479_s_at	XPO4	exportin 4	0.877168	1
214942_at	RBM34	RNA binding motif protein 34	0.876648	1
209630_s_at	FBXW2	F-box and WD-40 domain protein 2	0.876339	1
204524_at	PDPK1	3-phosphoinositide dependent protein kinase-1	0.875944	1
203888_at	THBD	thrombomodulin	0.875508	1
210396_s_at	CTNNB1 /// LOC440354 /// BOLA2 /// LOC595101	catenin (cadherin-associated protein), beta 1, 88kDa /// PI-3-kinase-related kinase SMG-1 pseudogene /// bolA homolog 2 (E. coli) /// PI-3-kinase-related kinase SMG-1 pseudogene	0.87527	1
219357_at	GTPBP1	GTP binding protein 1	0.874655	1
213410_at	C10orf137	chromosome 10 open reading frame 137	0.873425	1
218661_at	FLJ14154	hypothetical protein FLJ14154	0.872646	1
205098_at	CCR1	chemokine (C-C motif) receptor 1	0.872268	1
204702_s_at	NFE2L3	nuclear factor (erythroid-derived 2)-like 3	0.870515	1
217926_at	C19orf53	chromosome 19 open reading frame 53	0.869735	1
201167_x_at	ARHGDIA	Rho GDP dissociation inhibitor (GDI) alpha	0.868497	1
213246_at	C14orf109	chromosome 14 open reading frame 109	0.86778	1
203322_at	ZNF508	zinc finger protein 508	0.86768	1
202681_at	USP4	ubiquitin specific peptidase 4 (proto-oncogene)	0.866769	1
205146_x_at	APBA3	amyloid beta (A4) precursor protein-binding, family A, member 3 (X11-like 2)	0.866373	1
204765_at	ARHGEF5	Rho guanine nucleotide exchange factor (GEF) 5	0.864952	1
206240_s_at	ZNF136	zinc finger protein 136	0.864946	1
212649_at	---	Transcribed locus	0.864554	1
219317_at	POLI	polymerase (DNA directed) iota	0.864331	1
212407_at	KIAA0859	KIAA0859	0.863735	1
208933_s_at	---	---	0.863716	1
203610_s_at	TRIM38	tripartite motif-containing 38	0.863226	1
204412_s_at	NEFH	neurofilament, heavy polypeptide 200kDa	0.862612	1
207830_s_at	PPP1R8	protein phosphatase 1, regulatory (inhibitor) subunit 8	0.861365	1
212660_at	PHF15	PHD finger protein 15	0.85992	1
221528_s_at	ELMO2	engulfment and cell motility 2	0.859687	1
203068_at	KLHL21	kelch-like 21 (Drosophila)	0.859648	1
220391_at	ZBTB3	zinc finger and BTB domain containing 3	0.85953	1
91952_at	LOC90379	hypothetical protein BC002926	0.858603	1
205210_at	TGFBRAP1	transforming growth factor, beta receptor associated protein 1	0.857563	1
201357_s_at	SF3A1	splicing factor 3a, subunit 1, 120kDa	0.857532	1
203674_at	HELZ	helicase with zinc finger	0.856796	1
219272_at	TRIM62	tripartite motif-containing 62	0.856043	1
218361_at	GOLPH3L	golgi phosphoprotein 3-like	0.855453	1
203679_at	TMED1	transmembrane emp24 protein transport domain containing 1	0.85444	1
210281_s_at	ZMYM2	zinc finger, MYM-type 2	0.853759	1
220113_x_at	POLR1B	polymerase (RNA) I polypeptide B, 128kDa	0.853651	1
220177_s_at	TMPRSS3	transmembrane protease, serine 3	0.851767	1
79005_at	SLC35E1	solute carrier family 35, member E1	0.851494	1
222263_at	SLC35E1	solute carrier family 35, member E1	0.849665	1
209645_s_at	ALDH1B1	aldehyde dehydrogenase 1 family, member B1	0.847934	1
218004_at	BSDC1	BSD domain containing 1	0.84767	1
207292_s_at	MAPK7	mitogen-activated protein kinase 7	0.84746	1
221195_at	LOC51136	PTD016 protein	0.847322	1
213637_at	---	Transcribed locus	0.845823	1
202521_at	CTCF	CCCTC-binding factor (zinc finger protein)	0.845169	1
209845_at	MKRN1	makorin, ring finger protein, 1	0.845008	1
214646_at	HIST1H3J	Histone cluster 1, H3j	0.844055	1
214789_x_at	SFRS2B	splicing factor, arginine/serine-rich 2B	0.843453	1
61297_at	CASKIN2	CASK interacting protein 2	0.84284	1
201713_s_at	RANBP2	RAN binding protein 2	0.842533	1
206555_s_at	THUMPD1	THUMP domain containing 1	0.841757	1
46167_at	TTC4 /// C1orf175	tetratricopeptide repeat domain 4 /// chromosome 1 open reading frame 175	0.841732	1
204295_at	SURF1	surfeit 1	0.84105	1
200702_s_at	DDX24	DEAD (Asp-Glu-Ala-Asp) box polypeptide 24	0.840711	1
209946_at	VEGFC	vascular endothelial growth factor C	0.840579	1
220254_at	LRP12	low density lipoprotein-related protein 12	0.840204	1
218492_s_at	THAP7	THAP domain containing 7	0.839739	1
216248_s_at	NR4A2	nuclear receptor subfamily 4, group A, member 2	0.839231	1
216260_at	DICER1	Dicer1, Dcr-1 homolog (Drosophila)	0.839144	1
211122_s_at	CXCL11	chemokine (C-X-C motif) ligand 11	0.839014	1
206034_at	SERPINB8	serpin peptidase inhibitor, clade B (ovalbumin), member 8	0.838621	1
201281_at	ADRM1	adhesion regulating molecule 1	0.838548	1
206138_s_at	PIK4CB	phosphatidylinositol 4-kinase, catalytic, beta polypeptide	0.837302	1
219266_at	ZNF350	zinc finger protein 350	0.837279	1
217646_at	SURF1	surfeit 1	0.835668	1
201641_at	BST2	bone marrow stromal cell antigen 2	0.835349	1
216199_s_at	MAP3K4	mitogen-activated protein kinase kinase kinase 4	0.834199	1
221311_x_at	LYRM2	LYR motif containing 2	0.83404	1
204020_at	PURA	purine-rich element binding protein A	0.833446	1
210162_s_at	NFATC1	nuclear factor of activated T-cells, cytoplasmic, calcineurin-dependent 1	0.830517	1
214690_at	TAF1B	TATA box binding protein (TBP)-associated factor, RNA polymerase I, B, 63kDa	0.82994	1
214962_s_at	NUP160	nucleoporin 160kDa	0.829481	1
211996_s_at	LOC23117 /// DKFZp547E087 /// LOC440345 /// LOC440353 /// LOC613037 /// LOC728888	KIAA0220-like protein /// hypothetical gene LOC283846 /// hypothetical protein LOC440345 /// nuclear pore complex interacting protein pseudogene /// nuclear pore complex interacting protein pseudogene /// similar to Protein KIAA0220	0.829475	1
217722_s_at	NGRN	neugrin, neurite outgrowth associated	0.829167	1
65884_at	MAN1B1	mannosidase, alpha, class 1B, member 1	0.8286	1
64488_at	---	CDNA FLJ38849 fis, clone MESAN2008936	0.828523	1
202058_s_at	KPNA1	karyopherin alpha 1 (importin alpha 5)	0.828349	1
221158_at	C21orf66	chromosome 21 open reading frame 66	0.828263	1
203274_at	F8A1	coagulation factor VIII-associated (intronic transcript) 1	0.828263	1
207439_s_at	SLC35A2	solute carrier family 35 (UDP-galactose transporter), member A2	0.828151	1
208066_s_at	GTF2B	general transcription factor IIB /// general transcription factor IIB	0.827737	1
209625_at	PIGH	phosphatidylinositol glycan anchor biosynthesis, class H	0.826457	1
221809_at	RANBP10	RAN binding protein 10	0.825895	1
220967_s_at	ZNF696	zinc finger protein 696 /// zinc finger protein 696	0.825156	1
212783_at	RBBP6	retinoblastoma binding protein 6	0.824092	1
212574_x_at	C19orf6	chromosome 19 open reading frame 6	0.82344	1
211865_s_at	FZR1	fizzy/cell division cycle 20 related 1 (Drosophila)	0.823034	1
208141_s_at	DOHH	deoxyhypusine hydroxylase/monooxygenase /// deoxyhypusine hydroxylase/monooxygenase	0.822199	1
201628_s_at	RRAGA	Ras-related GTP binding A	0.82146	1
219759_at	LRAP	leukocyte-derived arginine aminopeptidase	0.821446	1
219716_at	APOL6	apolipoprotein L, 6	0.821319	1
208322_s_at	ST3GAL1	ST3 beta-galactoside alpha-2,3-sialyltransferase 1	0.819711	1
207020_at	HSF2BP	heat shock transcription factor 2 binding protein	0.819304	1
218739_at	ABHD5	abhydrolase domain containing 5	0.819164	1
209913_x_at	---	---	0.817487	1
213741_s_at	KPNA1	karyopherin alpha 1 (importin alpha 5)	0.817057	1
210941_at	PCDH7	BH-protocadherin (brain-heart)	0.815249	1
204182_s_at	ZBTB43	zinc finger and BTB domain containing 43	0.815048	1
201057_s_at	GOLGB1	golgi autoantigen, golgin subfamily b, macrogolgin (with transmembrane signal), 1	0.81454	1
215322_at	LONRF1	LON peptidase N-terminal domain and ring finger 1	0.81435	1
219172_at	UBTD1	ubiquitin domain containing 1	0.814212	1
218902_at	NOTCH1	Notch homolog 1, translocation-associated (Drosophila)	0.813856	1
217965_s_at	SAP30BP	SAP30 binding protein	0.813034	1
221028_s_at	GFOD2	glucose-fructose oxidoreductase domain containing 2 /// glucose-fructose oxidoreductase domain containing 2	0.812367	1
212834_at	DDX52	DEAD (Asp-Glu-Ala-Asp) box polypeptide 52	0.812004	1
205182_s_at	ZNF324	zinc finger protein 324	0.811281	1
218112_at	MRPS34	mitochondrial ribosomal protein S34	0.809765	1
208885_at	LCP1	lymphocyte cytosolic protein 1 (L-plastin)	0.806467	1
221846_s_at	CASKIN2	CASK interacting protein 2	0.80638	1
220938_s_at	GMEB1	glucocorticoid modulatory element binding protein 1	0.805314	1
209426_s_at	AMACR	alpha-methylacyl-CoA racemase	0.805294	1
202045_s_at	GRLF1	glucocorticoid receptor DNA binding factor 1	0.803601	1
209414_at	FZR1	fizzy/cell division cycle 20 related 1 (Drosophila)	0.802745	1
214873_at	LRP5L	low density lipoprotein receptor-related protein 5-like	0.8025	1
201224_s_at	SRRM1	serine/arginine repetitive matrix 1	0.802344	1
212964_at	HIC2	hypermethylated in cancer 2	0.801762	1
218554_s_at	ASH1L	ash1 (absent, small, or homeotic)-like (Drosophila)	0.800986	1
220300_at	RGS3	regulator of G-protein signalling 3	-0.80283	-1
220943_s_at	PRO1853	hypothetical protein PRO1853	-0.802838	-1
214794_at	DLST	dihydrolipoamide S-succinyltransferase (E2 component of 2-oxo-glutarate complex)	-0.802958	-1
213040_s_at	NPTXR	neuronal pentraxin receptor	-0.804241	-1
214909_s_at	DDAH2	dimethylarginine dimethylaminohydrolase 2	-0.806662	-1
209463_s_at	TAF12	TAF12 RNA polymerase II, TATA box binding protein (TBP)-associated factor, 20kDa	-0.808133	-1
211985_s_at	CALM1	calmodulin 1 (phosphorylase kinase, delta)	-0.808427	-1
201016_at	EIF1AX	eukaryotic translation initiation factor 1A, X-linked	-0.808727	-1
212449_s_at	LYPLA1	lysophospholipase I	-0.810837	-1
215380_s_at	C7orf24	chromosome 7 open reading frame 24	-0.811615	-1
201506_at	TGFBI	transforming growth factor, beta-induced, 68kDa	-0.812826	-1
219860_at	LY6G5C	lymphocyte antigen 6 complex, locus G5C	-0.81303	-1
212252_at	CAMKK2	calcium/calmodulin-dependent protein kinase kinase 2, beta	-0.813982	-1
209015_s_at	DNAJB6	DnaJ (Hsp40) homolog, subfamily B, member 6	-0.814454	-1
212144_at	UNC84B	unc-84 homolog B (C. elegans)	-0.814619	-1
212492_s_at	JMJD2B	jumonji domain containing 2B	-0.815635	-1
220233_at	FBXO17	F-box protein 17	-0.816467	-1
205550_s_at	BRE	brain and reproductive organ-expressed (TNFRSF1A modulator)	-0.816957	-1
219076_s_at	PXMP2	peroxisomal membrane protein 2, 22kDa	-0.81864	-1
204796_at	EML1	echinoderm microtubule associated protein like 1	-0.8227	-1
203524_s_at	MPST	mercaptopyruvate sulfurtransferase	-0.822856	-1
211073_x_at	RPL3	ribosomal protein L3 /// ribosomal protein L3	-0.823015	-1
34406_at	PACS2	phosphofurin acidic cluster sorting protein 2	-0.823058	-1
205937_at	CGREF1	cell growth regulator with EF-hand domain 1	-0.823288	-1
219731_at	FLJ34077	weakly similar to zinc finger protein 195	-0.824429	-1
210968_s_at	RTN4	reticulon 4	-0.824447	-1
209662_at	CETN3	centrin, EF-hand protein, 3 (CDC31 homolog, yeast)	-0.825213	-1
204179_at	MB	myoglobin	-0.825245	-1
202742_s_at	PRKACB	protein kinase, cAMP-dependent, catalytic, beta	-0.827602	-1
213275_x_at	CTSB	cathepsin B	-0.828437	-1
219905_at	ERMAP	erythroblast membrane-associated protein (Scianna blood group)	-0.8287	-1
219752_at	RASAL1	RAS protein activator like 1 (GAP1 like)	-0.829806	-1
201019_s_at	EIF1AX /// EIF1AP1	eukaryotic translation initiation factor 1A, X-linked /// eukaryotic translation initiation factor 1A pseudogene 1	-0.831777	-1
204041_at	MAOB	monoamine oxidase B	-0.831794	-1
207232_s_at	DZIP3	zinc finger DAZ interacting protein 3	-0.831803	-1
217191_x_at	---	---	-0.832396	-1
204985_s_at	TRAPPC6A	trafficking protein particle complex 6A	-0.833164	-1
202004_x_at	SDHC /// LOC642502	succinate dehydrogenase complex, subunit C, integral membrane protein, 15kDa /// similar to succinate dehydrogenase complex, subunit C isoform 3 precursor	-0.833172	-1
201966_at	NDUFS2	NADH dehydrogenase (ubiquinone) Fe-S protein 2, 49kDa (NADH-coenzyme Q reductase)	-0.833901	-1
217772_s_at	MTCH2	mitochondrial carrier homolog 2 (C. elegans)	-0.835817	-1
220985_s_at	RNF170	ring finger protein 170 /// ring finger protein 170	-0.836396	-1
205420_at	PEX7	peroxisomal biogenesis factor 7	-0.836427	-1
211483_x_at	CAMK2B	calcium/calmodulin-dependent protein kinase (CaM kinase) II beta	-0.837068	-1
212150_at	KIAA0143	KIAA0143 protein	-0.839187	-1
205485_at	RYR1	ryanodine receptor 1 (skeletal)	-0.844188	-1
218984_at	PUS7	pseudouridylate synthase 7 homolog (S. cerevisiae)	-0.844484	-1
210624_s_at	ILVBL	ilvB (bacterial acetolactate synthase)-like	-0.845292	-1
204845_s_at	ENPEP	glutamyl aminopeptidase (aminopeptidase A)	-0.845799	-1
218795_at	ACP6	acid phosphatase 6, lysophosphatidic	-0.845865	-1
218334_at	THOC7	THO complex 7 homolog (Drosophila)	-0.846475	-1
219015_s_at	ALG13	asparagine-linked glycosylation 13 homolog (S. cerevisiae)	-0.847605	-1
219104_at	RNF141	ring finger protein 141	-0.847662	-1
221016_s_at	TCF7L1	transcription factor 7-like 1 (T-cell specific, HMG-box) /// transcription factor 7-like 1 (T-cell specific, HMG-box)	-0.847866	-1
204082_at	PBX3	pre-B-cell leukemia transcription factor 3	-0.84928	-1
215293_s_at	FRAG1	FGF receptor activating protein 1	-0.849321	-1
206698_at	XK	X-linked Kx blood group (McLeod syndrome)	-0.849962	-1
206853_s_at	MAP3K7	Mitogen-activated protein kinase kinase kinase 7	-0.851196	-1
203675_at	NUCB2	nucleobindin 2	-0.852494	-1
220753_s_at	CRYL1	crystallin, lambda 1	-0.853127	-1
203450_at	PGEA1	PKD2 interactor, golgi and endoplasmic reticulum associated 1	-0.853243	-1
203928_x_at	MAPT	microtubule-associated protein tau	-0.854885	-1
202203_s_at	AMFR	autocrine motility factor receptor	-0.855093	-1
213110_s_at	COL4A5	collagen, type IV, alpha 5 (Alport syndrome)	-0.855907	-1
212039_x_at	RPL3	ribosomal protein L3	-0.85661	-1
219045_at	RHOF	ras homolog gene family, member F (in filopodia)	-0.85794	-1
217771_at	GOLPH2	golgi phosphoprotein 2	-0.857961	-1
216382_s_at	TNRC21	trinucleotide repeat containing 21	-0.859601	-1
221600_s_at	C11orf67	chromosome 11 open reading frame 67	-0.860208	-1
213298_at	NFIC	nuclear factor I/C (CCAAT-binding transcription factor)	-0.860641	-1
218685_s_at	SMUG1	single-strand-selective monofunctional uracil-DNA glycosylase 1	-0.860849	-1
212319_at	RUTBC1	RUN and TBC1 domain containing 1	-0.861618	-1
219800_s_at	---	---	-0.861661	-1
203150_at	RABEPK	Rab9 effector protein with kelch motifs	-0.864602	-1
216559_x_at	HNRPA1 /// LOC120364 /// RP11-78J21.1 /// LOC344741 /// HNRPA1P4 /// LOC391670 /// LOC400769 /// LOC402112 /// LOC402562 /// LOC440125 /// LOC642817 /// LOC644037 /// LOC645001 /// LOC645347 /// LOC645691 /// LOC648210 /// LOC651418 /// HNRPA1L-2 /// LOC728170 /// LOC728643 /// LOC728732 /// LOC729102 /// LOC729366 /// LOC730246 /// LOC730746 /// LOC731307 /// LOC731363 /// LOC731623 /// LOC73201…	heterogeneous nuclear ribonucleoprotein A1 /// similar to Heterogeneous nuclear ribonucleoprotein A1 (Helix-destabilizing protein) (Single-strand binding protein) (hnRNP core protein A1) (HDP-1) (Topoisomerase-inhibitor suppressed) /// heterogeneous nuclear ribonucleoprotein A1-like /// similar to Heterogeneous nuclear ribonucleoprotein A1 (Helix-destabilizing protein) (Single-strand binding prot…	-0.866442	-1
215963_x_at	LOC642741	similar to ribosomal protein L3 isoform a	-0.86812	-1
204976_s_at	AMMECR1	Alport syndrome, mental retardation, midface hypoplasia and elliptocytosis chromosomal region, gene 1	-0.869489	-1
205642_at	CEP110	centrosomal protein 110kDa	-0.871135	-1
201795_at	LBR	lamin B receptor	-0.871835	-1
207057_at	SLC16A7	solute carrier family 16, member 7 (monocarboxylic acid transporter 2)	-0.873304	-1
201535_at	UBL3	ubiquitin-like 3	-0.873671	-1
211753_s_at	RLN1	relaxin 1 /// relaxin 1	-0.875032	-1
201624_at	DARS	aspartyl-tRNA synthetase	-0.878345	-1
210153_s_at	ME2 /// PRKAR2B	malic enzyme 2, NAD(+)-dependent, mitochondrial /// protein kinase, cAMP-dependent, regulatory, type II, beta	-0.880876	-1
205750_at	BPHL	biphenyl hydrolase-like (serine hydrolase; breast epithelial mucin-associated antigen)	-0.881	-1
216675_at	C9orf106	Chromosome 9 open reading frame 106	-0.881628	-1
211609_x_at	PSMD4	proteasome (prosome, macropain) 26S subunit, non-ATPase, 4 /// proteasome (prosome, macropain) 26S subunit, non-ATPase, 4	-0.8817	-1
205037_at	RABL4 /// C21orf21	RAB, member of RAS oncogene family-like 4 /// chromosome 21 open reading frame 21	-0.883046	-1
210986_s_at	TPM1	tropomyosin 1 (alpha)	-0.88354	-1
200956_s_at	SSRP1	structure specific recognition protein 1	-0.883966	-1
206074_s_at	HMGA1	high mobility group AT-hook 1	-0.885494	-1
202795_x_at	TRIOBP	TRIO and F-actin binding protein	-0.885559	-1
89476_r_at	NPEPL1	aminopeptidase-like 1	-0.887648	-1
219924_s_at	ZMYM6	zinc finger, MYM-type 6	-0.888316	-1
218772_x_at	TMEM38B	transmembrane protein 38B	-0.888521	-1
216883_x_at	PDE6D	phosphodiesterase 6D, cGMP-specific, rod, delta	-0.888862	-1
201447_at	TIA1	TIA1 cytotoxic granule-associated RNA binding protein	-0.889123	-1
201814_at	TBC1D5	TBC1 domain family, member 5	-0.890203	-1
214801_at	IFRG15	Interferon responsive gene 15	-0.891329	-1
59631_at	TXNRD3	thioredoxin reductase 3	-0.89263	-1
205696_s_at	GFRA1	GDNF family receptor alpha 1	-0.892865	-1
212744_at	BBS4	Bardet-Biedl syndrome 4	-0.892964	-1
210460_s_at	PSMD4	proteasome (prosome, macropain) 26S subunit, non-ATPase, 4	-0.892972	-1
218744_s_at	PACSIN3	protein kinase C and casein kinase substrate in neurons 3	-0.893189	-1
212549_at	STAT5B	signal transducer and activator of transcription 5B	-0.893534	-1
201797_s_at	VARS	valyl-tRNA synthetase	-0.898016	-1
213896_x_at	KIAA0974	KIAA0974	-0.898689	-1
207705_s_at	RP4-691N24.1	KIAA0980 protein	-0.900048	-1
212995_x_at	FAM128B	family with sequence similarity 128, member B	-0.900768	-1
201095_at	DAP	death-associated protein	-0.901115	-1
204990_s_at	ITGB4	integrin, beta 4	-0.902694	-1
204489_s_at	CD44	CD44 molecule (Indian blood group)	-0.903031	-1
201312_s_at	SH3BGRL	SH3 domain binding glutamic acid-rich protein like	-0.903603	-1
211954_s_at	RANBP5	RAN binding protein 5	-0.905341	-1
201813_s_at	TBC1D5	TBC1 domain family, member 5	-0.905939	-1
203621_at	NDUFB5	NADH dehydrogenase (ubiquinone) 1 beta subcomplex, 5, 16kDa	-0.906585	-1
215136_s_at	EXOSC8	exosome component 8	-0.906907	-1
205413_at	MPPED2	metallophosphoesterase domain containing 2	-0.912474	-1
41858_at	FRAG1	FGF receptor activating protein 1	-0.912803	-1
206116_s_at	TPM1	tropomyosin 1 (alpha)	-0.913544	-1
207966_s_at	GLG1 /// CDC42SE1	golgi apparatus protein 1 /// CDC42 small effector 1	-0.913875	-1
209042_s_at	UBE2G2	ubiquitin-conjugating enzyme E2G 2 (UBC7 homolog, yeast)	-0.913919	-1
202614_at	SLC30A9	solute carrier family 30 (zinc transporter), member 9	-0.914046	-1
213745_at	ATRNL1	attractin-like 1	-0.914478	-1
40837_at	TLE2	transducin-like enhancer of split 2 (E(sp1) homolog, Drosophila)	-0.915388	-1
201091_s_at	CBX3 /// LOC653972	chromobox homolog 3 (HP1 gamma homolog, Drosophila) /// similar to chromobox homolog 3	-0.9157	-1
218094_s_at	DBNDD2 /// C20orf169-DBNDD2	dysbindin (dystrobrevin binding protein 1) domain containing 2 /// C20orf169-DBNDD2 readthrough transcript	-0.916874	-1
206095_s_at	FUSIP1 /// LOC727922	FUS interacting protein (serine/arginine-rich) 1 /// similar to FUS-interacting serine-arginine-rich protein 1 (TLS-associated protein with Ser-Arg repeats) (TLS-associated protein with SR repeats) (TASR) (TLS-associated serine-arginine protein) (TLS-associated SR protein) (Neural-specific SR protein...	-0.918041	-1
200057_s_at	NONO	non-POU domain containing, octamer-binding /// non-POU domain containing, octamer-binding	-0.919763	-1
218845_at	DUSP22	dual specificity phosphatase 22	-0.920757	-1
212173_at	AK2	adenylate kinase 2	-0.9217	-1
200037_s_at	CBX3 /// LOC653972	chromobox homolog 3 (HP1 gamma homolog, Drosophila) /// chromobox homolog 3 (HP1 gamma homolog, Drosophila) /// similar to chromobox homolog 3 /// similar to chromobox homolog 3	-0.922983	-1
219979_s_at	C11orf73	chromosome 11 open reading frame 73	-0.924234	-1
217728_at	S100A6	S100 calcium binding protein A6	-0.927627	-1
219843_at	IPP	intracisternal A particle-promoted polypeptide	-0.929359	-1
208018_s_at	HCK	hemopoietic cell kinase	-0.932461	-1
201311_s_at	SH3BGRL	SH3 domain binding glutamic acid-rich protein like	-0.935733	-1
221864_at	TMEM142C	transmembrane protein 142C	-0.941437	-1
221599_at	C11orf67	chromosome 11 open reading frame 67	-0.94472	-1
210131_x_at	SDHC	succinate dehydrogenase complex, subunit C, integral membrane protein, 15kDa	-0.946721	-1
202429_s_at	PPP3CA	protein phosphatase 3 (formerly 2B), catalytic subunit, alpha isoform (calcineurin A alpha)	-0.947568	-1
215088_s_at	SDHC	succinate dehydrogenase complex, subunit C, integral membrane protein, 15kDa	-0.947585	-1
212315_s_at	NUP210	nucleoporin 210kDa	-0.951686	-1
217367_s_at	ZHX3	zinc fingers and homeoboxes 3	-0.95196	-1
211666_x_at	RPL3	ribosomal protein L3 /// ribosomal protein L3	-0.952978	-1
221227_x_at	COQ3	coenzyme Q3 homolog, methyltransferase (S. cerevisiae) /// coenzyme Q3 homolog, methyltransferase (S. cerevisiae)	-0.953028	-1
210470_x_at	NONO	non-POU domain containing, octamer-binding	-0.95406	-1
209849_s_at	RAD51C	RAD51 homolog C (S. cerevisiae)	-0.956045	-1
218946_at	NFU1	NFU1 iron-sulfur cluster scaffold homolog (S. cerevisiae)	-0.957687	-1
206809_s_at	HNRPA3P1 /// HNRPA3	heterogeneous nuclear ribonucleoprotein A3 pseudogene 1 /// heterogeneous nuclear ribonucleoprotein A3	-0.957874	-1
209093_s_at	GBA /// GBAP	glucosidase, beta; acid (includes glucosylceramidase) /// glucosidase, beta; acid, pseudogene	-0.959678	-1
203037_s_at	MTSS1	metastasis suppressor 1	-0.961462	-1
218388_at	PGLS	6-phosphogluconolactonase	-0.962143	-1
219522_at	FJX1	four jointed box 1 (Drosophila)	-0.963148	-1
220178_at	C19orf28	chromosome 19 open reading frame 28	-0.96413	-1
209965_s_at	RAD51L3	RAD51-like 3 (S. cerevisiae)	-0.966525	-1
205961_s_at	PSIP1	PC4 and SFRS1 interacting protein 1	-0.968453	-1
211033_s_at	PEX7	peroxisomal biogenesis factor 7 /// peroxisomal biogenesis factor 7	-0.973305	-1
205406_s_at	SPA17	sperm autoantigenic protein 17	-0.97443	-1
213166_x_at	FAM128B	family with sequence similarity 128, member B	-0.974718	-1
214136_at	NUDT13	nudix (nucleoside diphosphate linked moiety X)-type motif 13	-0.975923	-1
203930_s_at	MAPT	microtubule-associated protein tau	-0.976552	-1
204703_at	IFT88	intraflagellar transport 88 homolog (Chlamydomonas)	-0.97684	-1
201448_at	TIA1	TIA1 cytotoxic granule-associated RNA binding protein	-0.97726	-1
207621_s_at	PEMT	phosphatidylethanolamine N-methyltransferase	-0.979315	-1
218021_at	DHRS4	dehydrogenase/reductase (SDR family) member 4	-0.98296	-1
201301_s_at	ANXA4	annexin A4	-0.983455	-1
213244_at	SCAMP4	secretory carrier membrane protein 4	-0.984594	-1
200957_s_at	SSRP1	structure specific recognition protein 1	-0.985744	-1
219953_s_at	C11orf17	chromosome 11 open reading frame 17	-0.986068	-1
202849_x_at	GRK6	G protein-coupled receptor kinase 6	-0.988074	-1
218686_s_at	RHBDF1	rhomboid 5 homolog 1 (Drosophila)	-0.988386	-1
204942_s_at	ALDH3B2	aldehyde dehydrogenase 3 family, member B2	-0.99261	-1
218820_at	C14orf132	chromosome 14 open reading frame 132	-0.993542	-1
201910_at	FARP1	FERM, RhoGEF (ARHGEF) and pleckstrin domain protein 1 (chondrocyte-derived)	-0.995701	-1
201746_at	TP53	tumor protein p53 (Li-Fraumeni syndrome)	-1.00185	-1
200897_s_at	PALLD	palladin, cytoskeletal associated protein	-1.00339	-1
218321_x_at	STYXL1	serine/threonine/tyrosine interacting-like 1	-1.00365	-1
201136_at	PLP2	proteolipid protein 2 (colonic epithelium-enriched)	-1.00485	-1
218992_at	C9orf46	chromosome 9 open reading frame 46	-1.00764	-1
218170_at	ISOC1	isochorismatase domain containing 1	-1.00825	-1
209624_s_at	MCCC2	methylcrotonoyl-Coenzyme A carboxylase 2 (beta)	-1.0088	-1
200009_at	GDI2	GDP dissociation inhibitor 2 /// GDP dissociation inhibitor 2	-1.0101	-1
218923_at	CTBS	chitobiase, di-N-acetyl-	-1.01183	-1
208878_s_at	PAK2	p21 (CDKN1A)-activated kinase 2	-1.01264	-1
202786_at	STK39	serine threonine kinase 39 (STE20/SPS1 homolog, yeast)	-1.01474	-1
221879_at	CALML4	calmodulin-like 4	-1.01968	-1
200932_s_at	DCTN2	dynactin 2 (p50)	-1.02152	-1
202783_at	NNT	nicotinamide nucleotide transhydrogenase	-1.02351	-1
206401_s_at	MAPT	microtubule-associated protein tau	-1.02808	-1
204343_at	ABCA3	ATP-binding cassette, sub-family A (ABC1), member 3	-1.02875	-1
213269_at	ZNF248	zinc finger protein 248	-1.02929	-1
219185_at	SIRT5	sirtuin (silent mating type information regulation 2 homolog) 5 (S. cerevisiae)	-1.02967	-1
216591_s_at	SDHC /// LOC642502	succinate dehydrogenase complex, subunit C, integral membrane protein, 15kDa /// similar to succinate dehydrogenase complex, subunit C isoform 3 precursor	-1.03031	-1
208814_at	HSPA4	Heat shock 70kDa protein 4	-1.03291	-1
221641_s_at	ACOT9	acyl-CoA thioesterase 9	-1.03451	-1
219543_at	PBLD	phenazine biosynthesis-like protein domain containing	-1.03577	-1
213135_at	TIAM1	T-cell lymphoma invasion and metastasis 1	-1.03578	-1
218387_s_at	PGLS	6-phosphogluconolactonase	-1.0484	-1
203929_s_at	MAPT	microtubule-associated protein tau	-1.04982	-1
212594_at	PDCD4	programmed cell death 4 (neoplastic transformation inhibitor)	-1.05234	-1
203584_at	TTC35	tetratricopeptide repeat domain 35	-1.05273	-1
204800_s_at	DHRS12	dehydrogenase/reductase (SDR family) member 12	-1.05292	-1
208698_s_at	NONO	non-POU domain containing, octamer-binding	-1.05873	-1
217833_at	SYNCRIP	synaptotagmin binding, cytoplasmic RNA interacting protein	-1.06786	-1
202741_at	PRKACB	protein kinase, cAMP-dependent, catalytic, beta	-1.06878	-1
219136_s_at	TMEM112	transmembrane protein 112	-1.07784	-1
211932_at	HNRPA3	heterogeneous nuclear ribonucleoprotein A3	-1.07797	-1
201580_s_at	TXNDC13	thioredoxin domain containing 13	-1.07826	-1
205677_s_at	DLEU1 /// SPANXC	deleted in lymphocytic leukemia, 1 /// SPANX family, member C	-1.08006	-1
200882_s_at	PSMD4	proteasome (prosome, macropain) 26S subunit, non-ATPase, 4	-1.08158	-1
206506_s_at	SUPT3H	suppressor of Ty 3 homolog (S. cerevisiae)	-1.08406	-1
213263_s_at	PCBP2	poly(rC) binding protein 2	-1.08507	-1
33778_at	TBC1D22A	TBC1 domain family, member 22A	-1.08551	-1
208117_s_at	LAS1L	LAS1-like (S. cerevisiae) /// LAS1-like (S. cerevisiae)	-1.08629	-1
220305_at	MGC3260	hypothetical protein MGC3260	-1.09013	-1
216210_x_at	TRIOBP	TRIO and F-actin binding protein	-1.09336	-1
200740_s_at	SUMO3	SMT3 suppressor of mif two 3 homolog 3 (S. cerevisiae)	-1.0959	-1
211630_s_at	GSS	glutathione synthetase /// glutathione synthetase	-1.10052	-1
219932_at	SLC27A6	solute carrier family 27 (fatty acid transporter), member 6	-1.10229	-1
212307_s_at	OGT	O-linked N-acetylglucosamine (GlcNAc) transferase (UDP-N-acetylglucosamine:polypeptide-N-acetylglucosaminyl transferase)	-1.10374	-1
213264_at	PCBP2	poly(rC) binding protein 2	-1.10548	-1
218862_at	ASB13	ankyrin repeat and SOCS box-containing 13	-1.10897	-1
218911_at	YEATS4	YEATS domain containing 4	-1.10932	-1
209135_at	ASPH	aspartate beta-hydroxylase	-1.11099	-1
201581_at	TXNDC13	thioredoxin domain containing 13	-1.1112	-1
207949_s_at	ICA1	islet cell autoantigen 1, 69kDa	-1.11614	-1
201446_s_at	TIA1	TIA1 cytotoxic granule-associated RNA binding protein	-1.11829	-1
203895_at	PLCB4	phospholipase C, beta 4	-1.11841	-1
218186_at	RAB25	RAB25, member RAS oncogene family	-1.12235	-1
208760_at	UBE2I	Ubiquitin-conjugating enzyme E2I (UBC9 homolog, yeast)	-1.12509	-1
210653_s_at	BCKDHB	branched chain keto acid dehydrogenase E1, beta polypeptide (maple syrup urine disease)	-1.12914	-1
202715_at	CAD /// ARHGEF5 /// LOC653691	carbamoyl-phosphate synthetase 2, aspartate transcarbamylase, and dihydroorotase /// Rho guanine nucleotide exchange factor (GEF) 5 /// FLJ40722-like	-1.13053	-1
210241_s_at	TP53AP1	TP53 activated protein 1	-1.13071	-1
208712_at	CCND1	cyclin D1	-1.13114	-1
219717_at	C4orf30	chromosome 4 open reading frame 30	-1.13852	-1
218701_at	LACTB2	lactamase, beta 2	-1.14006	-1
218822_s_at	NPEPL1	aminopeptidase-like 1	-1.14224	-1
205225_at	ESR1	estrogen receptor 1	-1.15003	-1
213391_at	DPY19L4	dpy-19-like 4 (C. elegans)	-1.1561	-1
206653_at	POLR3G	polymerase (RNA) III (DNA directed) polypeptide G (32kD)	-1.16387	-1
219718_at	FLJ10986	hypothetical protein FLJ10986	-1.16397	-1
212045_at	GLG1	golgi apparatus protein 1	-1.16686	-1
219814_at	MBNL3	muscleblind-like 3 (Drosophila)	-1.16818	-1
213906_at	MYBL1	v-myb myeloblastosis viral oncogene homolog (avian)-like 1	-1.17099	-1
202736_s_at	LSM4	LSM4 homolog, U6 small nuclear RNA associated (S. cerevisiae)	-1.17692	-1
213947_s_at	NUP210	nucleoporin 210kDa	-1.18119	-1
207935_s_at	KRT13	keratin 13	-1.18131	-1
213274_s_at	CTSB	cathepsin B	-1.18418	-1
218848_at	THOC6	THO complex 6 homolog (Drosophila)	-1.18835	-1
200681_at	GLO1	glyoxalase I	-1.18854	-1
212063_at	CD44	CD44 molecule (Indian blood group)	-1.19671	-1
35147_at	MCF2L	MCF.2 cell line derived transforming sequence-like	-1.20034	-1
206572_x_at	ZNF85	zinc finger protein 85	-1.20096	-1
210154_at	ME2	malic enzyme 2, NAD(+)-dependent, mitochondrial	-1.20307	-1
218377_s_at	C21orf6	chromosome 21 open reading frame 6	-1.20333	-1
210547_x_at	ICA1	islet cell autoantigen 1, 69kDa	-1.2042	-1
219520_s_at	WWC3	WWC family member 3	-1.20728	-1
202737_s_at	LSM4	LSM4 homolog, U6 small nuclear RNA associated (S. cerevisiae)	-1.21045	-1
202784_s_at	NNT	nicotinamide nucleotide transhydrogenase	-1.21254	-1
212935_at	MCF2L	MCF.2 cell line derived transforming sequence-like	-1.21378	-1
202666_s_at	ACTL6A	actin-like 6A	-1.21386	-1
201380_at	CRTAP	cartilage associated protein	-1.21567	-1
203385_at	DGKA /// BCDO2	diacylglycerol kinase, alpha 80kDa /// beta-carotene dioxygenase 2	-1.21883	-1
215096_s_at	ESD	esterase D/formylglutathione hydrolase	-1.22791	-1
208165_s_at	PRSS16	protease, serine, 16 (thymus)	-1.23818	-1
201816_s_at	GBAS	glioblastoma amplified sequence	-1.23887	-1
201391_at	TRAP1	TNF receptor-associated protein 1	-1.24658	-1
204844_at	ENPEP	glutamyl aminopeptidase (aminopeptidase A)	-1.25133	-1
201450_s_at	TIA1	TIA1 cytotoxic granule-associated RNA binding protein	-1.25277	-1
209754_s_at	TMPO	thymopoietin	-1.26058	-1
209917_s_at	TP53AP1	TP53 activated protein 1	-1.26311	-1
217832_at	SYNCRIP	synaptotagmin binding, cytoplasmic RNA interacting protein	-1.26412	-1
221505_at	ANP32E	acidic (leucine-rich) nuclear phosphoprotein 32 family, member E	-1.26454	-1
203562_at	FEZ1	fasciculation and elongation protein zeta 1 (zygin I)	-1.26472	-1
214858_at	GPC1	Glypican 1	-1.26479	-1
212847_at	FUBP1	Far upstream element (FUSE) binding protein 1	-1.27273	-1
213540_at	HSD17B8	hydroxysteroid (17-beta) dehydrogenase 8	-1.27922	-1
218653_at	SLC25A15	solute carrier family 25 (mitochondrial carrier; ornithine transporter) member 15	-1.27972	-1
208103_s_at	ANP32E	acidic (leucine-rich) nuclear phosphoprotein 32 family, member E /// acidic (leucine-rich) nuclear phosphoprotein 32 family, member E	-1.28451	-1
210589_s_at	GBA /// GBAP	glucosidase, beta; acid (includes glucosylceramidase) /// glucosidase, beta; acid, pseudogene	-1.29247	-1
218773_s_at	MSRB2	methionine sulfoxide reductase B2	-1.29278	-1
201542_at	SAR1A	SAR1 gene homolog A (S. cerevisiae)	-1.29411	-1
203786_s_at	TPD52L1	tumor protein D52-like 1	-1.30129	-1
201911_s_at	FARP1	FERM, RhoGEF (ARHGEF) and pleckstrin domain protein 1 (chondrocyte-derived)	-1.30204	-1
213698_at	ZMYM6	zinc finger, MYM-type 6	-1.31212	-1
203040_s_at	HMBS	hydroxymethylbilane synthase	-1.31386	-1
208858_s_at	FAM62A	family with sequence similarity 62 (C2 domain containing), member A	-1.31965	-1
205239_at	AREG /// LOC727738	amphiregulin (schwannoma-derived growth factor) /// similar to Amphiregulin precursor (AR) (Colorectum cell-derived growth factor) (CRDGF)	-1.32544	-1
210212_x_at	MTCP1	mature T-cell proliferation 1	-1.32704	-1
206373_at	ZIC1	Zic family member 1 (odd-paired homolog, Drosophila)	-1.33397	-1
222056_s_at	FAHD2A	fumarylacetoacetate hydrolase domain containing 2A	-1.33753	-1
210886_x_at	TP53AP1	TP53 activated protein 1	-1.33981	-1
210562_at	GREB1	GREB1 protein	-1.35481	-1
211933_s_at	HNRPA3P1 /// HNRPA3	heterogeneous nuclear ribonucleoprotein A3 pseudogene 1 /// heterogeneous nuclear ribonucleoprotein A3	-1.36274	-1
220387_s_at	HHLA3	HERV-H LTR-associating 3	-1.36673	-1
206117_at	TPM1	tropomyosin 1 (alpha)	-1.37156	-1
201415_at	GSS	glutathione synthetase	-1.37233	-1
213762_x_at	RBMX	RNA binding motif protein, X-linked	-1.37928	-1
202432_at	PPP3CB	protein phosphatase 3 (formerly 2B), catalytic subunit, beta isoform (calcineurin A beta)	-1.38177	-1
218491_s_at	THYN1	thymocyte nuclear protein 1	-1.38667	-1
216620_s_at	ARHGEF10	Rho guanine nucleotide exchange factor (GEF) 10	-1.3879	-1
201954_at	ARPC1B /// LOC653888	actin related protein 2/3 complex, subunit 1B, 41kDa /// similar to Actin-related protein 2/3 complex subunit 1B (ARP2/3 complex 41 kDa subunit) (p41-ARC)	-1.39853	-1
219982_s_at	SERF1A /// SERF1B /// LOC728492	small EDRK-rich factor 1A (telomeric) /// small EDRK-rich factor 1B (centromeric) /// similar to small EDRK-rich factor 1A, telomeric	-1.39912	-1
218504_at	FAHD2A	fumarylacetoacetate hydrolase domain containing 2A	-1.40789	-1
204225_at	HDAC4	histone deacetylase 4	-1.4081	-1
218494_s_at	SLC2A4RG	SLC2A4 regulator	-1.41057	-1
206277_at	P2RY2	purinergic receptor P2Y, G-protein coupled, 2	-1.41109	-1
205549_at	PCP4	Purkinje cell protein 4	-1.41585	-1
209397_at	ME2	malic enzyme 2, NAD(+)-dependent, mitochondrial	-1.42752	-1
219080_s_at	CTPS2	CTP synthase II	-1.43873	-1
200659_s_at	PHB	prohibitin	-1.44279	-1
220206_at	ZMYM1	zinc finger, MYM-type 1	-1.444	-1
216862_s_at	MTCP1	mature T-cell proliferation 1	-1.46363	-1
210276_s_at	TRIOBP	TRIO and F-actin binding protein	-1.50087	-1
210372_s_at	TPD52L1	tumor protein D52-like 1	-1.50683	-1
220459_at	MCM3APAS	MCM3 minichromosome maintenance deficient 3 (S. cerevisiae) associated protein antisense	-1.50965	-1
200810_s_at	CIRBP	cold inducible RNA binding protein	-1.53869	-1
209053_s_at	WHSC1	Wolf-Hirschhorn syndrome candidate 1	-1.56385	-1
203378_at	PCF11	PCF11, cleavage and polyadenylation factor subunit, homolog (S. cerevisiae)	-1.5717	-1
201350_at	FLOT2	flotillin 2	-1.57292	-1
205669_at	NCAM2	neural cell adhesion molecule 2	-1.57672	-1
200811_at	CIRBP	cold inducible RNA binding protein	-1.63029	-1
219451_at	MSRB2	methionine sulfoxide reductase B2	-1.63817	-1
217837_s_at	VPS24	vacuolar protein sorting 24 homolog (S. cerevisiae)	-1.65853	-1
203666_at	CXCL12	chemokine (C-X-C motif) ligand 12 (stromal cell-derived factor 1)	-1.68451	-1
203585_at	ZNF185	zinc finger protein 185 (LIM domain)	-1.71323	-1
215022_x_at	ZNF33B	zinc finger protein 33B	-1.72471	-1
203481_at	C10orf6	chromosome 10 open reading frame 6	-1.76031	-1
218102_at	DERA	2-deoxyribose-5-phosphate aldolase homolog (C. elegans)	-1.76489	-1
205759_s_at	SULT2B1	sulfotransferase family, cytosolic, 2B, member 1	-1.77191	-1
202564_x_at	ARL2	ADP-ribosylation factor-like 2	-1.77589	-1
218383_at	C14orf94	chromosome 14 open reading frame 94	-1.78612	-1
203006_at	INPP5A	inositol polyphosphate-5-phosphatase, 40kDa	-1.80829	-1
217735_s_at	EIF2AK1	eukaryotic translation initiation factor 2-alpha kinase 1	-1.93632	-1
202740_at	ACY1	aminoacylase 1	-2.01306	-1
201892_s_at	IMPDH2	IMP (inosine monophosphate) dehydrogenase 2	-2.02707	-1
208940_at	SEPHS1	Selenophosphate synthetase 1	-2.12757	-1
209531_at	GSTZ1	glutathione transferase zeta 1 (maleylacetoacetate isomerase)	-2.19721	-1
