# Supplementary material for: Comprehensive Profiling of Amino Acid Response Uncovers Unique Methionine-Deprived Response Dependent on Intact Creatine Biosynthesis
Source: PLoS Genet. 2015 Apr 7;11(4):e1005158. doi: 10.1371/journal.pgen.1005158 (PMC4388453; doi:10.1371/journal.pgen.1005158)
Supplement: S4 Table — (XLSX) [file pgen.1005158.s012.xlsx]

## Sheet: MetDpr-UpGenes-gather
#	Annotation	Total Genes With Ann	Your Genes (With Ann)	Your Genes (No Ann)	Genome (With Ann)	Genome (No Ann)	ln(Bayes factor)	neg ln(p value)	FE: neg ln(p value)	FE: neg ln(FDR)	Genes
1	V$NRF2_01: nuclear respiratory factor 2	166	166	284	3571	13299	25.31	12.62	30.79	24.96	ABCF1 AFTIPHILIN ALS4 APBA3 APXL ARHGDIA ARL4A ASB6 ASB8 ATXN7 BAG5 BET1L BLZF1 BPY2IP1 BRAP BRD2 Bit1 C10orf137 C11orf17 C14orf172 C19orf6 C20orf4 C7orf26 C9orf114 CASKIN2 CD2BP2 CDC42EP4 CDK9 CHERP COX10 COX4I1 CRSP9 CSNK1G1 CXorf40 DCLRE1C DHX34 DJ122O8.2 EGR1 EHD1 ERBB2 EXOSC4 F8A1 FLJ10587 FLJ11021 FLJ12671 FLJ12875 FLJ13149 FLJ13479 FLJ13946 FLJ14129 FLJ14154 FLJ20013 FLJ20291 FLJ20507 FXC1…
2	V$DEAF1_01	196	196	254	4985	11885	16.36	12.62	21.68	16.54	ABAT ABCF1 ABHD5 ADRM1 ALDH1B1 APBA3 APXL ARHGDIA ARHGEF5 ASH1L ATXN7 BAG5 BCL7A BET1L BRD2 Bit1 C10orf137 C11orf17 C18orf9 C19orf24 C19orf6 C1orf16 C20orf4 C20orf67 C21orf66 C21orf91 C8orf4 C9orf114 CASKIN2 CD2BP2 CDC42BPB CDK9 CEBPZ CHERP CITED2 CLDN9 CLEC11A COX10 COX4I1 CRSP9 CTCF DDX24 DICER1 DJ122O8.2 DJ971N18.2 DKFZP434P1750 EGR1 EHD1 EIF5 ELL ERBB2 EXOSC4 FAM26B FANCF FBXL11 FLJ10587 FLJ1…
3	V$GABP_B: GA binding protein	97	97	353	1923	14947	15.2	12.62	20.68	15.94	ABCF1 AFTIPHILIN APBA3 ARHGDIA ASB6 ATXN7 BAG5 BET1L BPY2IP1 BRAP Bit1 C10orf137 C14orf172 C9orf114 CASKIN2 CD2BP2 CDK9 CHERP COX10 COX4I1 CRSP9 CSNK1G1 DCLRE1C EGR1 ERBB2 EXOSC4 FLJ12671 FLJ12875 FLJ13149 FLJ13479 FLJ14129 FLJ14154 FLJ20291 FLJ20507 FZR1 GMEB1 GOLGA5 GPR107 GPR157 HIC2 HIRA KIAA0117 KIAA0431 MAD2L1BP MAN1B1 MED18 MGC10471 MGC9084 MINPP1 MOCS3 MRPS12 MRPS34 NEUGRIN NFATC1 NIPBL N…
4	V$E2F1_Q3_01	268	268	182	7889	8981	11.57	12.62	16.77	12.32	ABCF1 ABHD5 ACE2 ADAR ADRM1 ALS4 AMACR ANAPC2 APXL ARHGDIA ARHGEF5 ARL4A ASB6 ASH1L ATP2C1 ATXN7 BAG5 BCAP29 BCL7A BET1L BPY2IP1 BRAP BRD2 Bit1 C10orf10 C11orf17 C14orf172 C15orf12 C17orf35 C18orf9 C19orf24 C19orf6 C20orf111 C20orf67 C21orf66 C21orf91 C7orf26 C9orf114 CASKIN2 CDC42BPB CDC42EP4 CDK9 CEBPZ CGA CHERP CHST3 CITED2 CNOT4 COX4I1 CRSP9 CTCF DAG1 DCLRE1C DGCR14 DHX34 DICER1 DJ971N18.2 DK…
5	V$E2F1_Q6: E2F-1	363	363	87	11724	5146	11.03	12.62	16.36	12.13	ABAT ABCF1 ABHD5 ADRM1 AFTIPHILIN AGGF1 ALDH1B1 ALS4 ANAPC2 APBA3 APXL ARHGDIA ARHGEF5 ARL4A ASB6 ASB8 ASH1L ATP2C1 ATXN7 BAG5 BCAP29 BCL7A BET1L BPY2IP1 BRAP BRD2 Bit1 Bles03 C10orf137 C11orf17 C14orf172 C15orf12 C17orf35 C18orf9 C19orf24 C19orf6 C1orf16 C20orf111 C20orf4 C20orf67 C21orf66 C21orf91 C7orf26 C8orf4 C9orf114 CAMSAP1 CARD15 CASKIN2 CD2BP2 CDC42BPB CDC42EP4 CDK9 CEBPZ CHERP CHST3 CIT…
6	V$ELK1_02: Elk-1	415	415	35	14125	2745	10.52	12.62	16.05	12.01	ABAT ABCF1 ABHD5 ACE2 ADAR ADRM1 AFTIPHILIN AGGF1 AKR1B10 AKR1D1 ALDH1B1 ALS4 AMACR ANAPC2 APBA3 APC APOL2 APOL6 APXL ARHGDIA ARHGEF5 ARL4A ASB6 ASB8 ASH1L ATP2C1 ATXN7 BAG5 BCAP29 BCL7A BET1L BLZF1 BPY2IP1 BRAP BRD2 BST2 Bit1 C10orf10 C10orf137 C11orf17 C14orf172 C15orf12 C17orf35 C18orf9 C19orf24 C19orf6 C1orf16 C20orf111 C20orf4 C20orf67 C21orf66 C21orf91 C7orf26 C8orf4 C9orf114 CAMSAP1 CARD15…
7	V$ELK1_01: Elk-1	159	159	291	4407	12463	6.15	10.06	11.23	7.48	ABAT AGGF1 AKR1D1 ALS4 APXL ARL4A ASB6 ATP2C1 BCAP29 BET1L BPY2IP1 BRAP BRD2 BST2 Bit1 C10orf137 C15orf12 C1orf16 C20orf4 C20orf67 C8orf4 C9orf114 CD2BP2 CDK9 CHERP CHST3 CLEC11A COX10 CRSP9 CSNK1G1 DCLRE1C DDX24 DHX34 DKFZp434O0213 EGR1 ELMO2 EMP1 ERBB2 EXOSC4 F8A1 FANCF FLJ10504 FLJ10587 FLJ13479 FLJ14129 FLJ14154 FLJ20014 FLJ20433 FLJ20507 GCS1 GOLGB1 GPR157 HIRA HIST1H4H IKBKE ING2 IRF2BP1 IR…
8	V$NFMUE1_Q6	42	42	408	760	16110	5.73	9.68	11.25	7.48	ANAPC2 BPY2IP1 Bles03 C19orf6 C1orf16 C20orf67 COX10 DCLRE1C EIF5 ELL FLJ10276 GPATC3 HCFC2 HCNGP MAP3K4 MAT2A MED18 MGC3329 NFYA NUP160 OGFR PPP1R8 PRPF4B RANBP10 RBM15 RBM15B RECQL5 RLF RNF40 SF3A1 SIRT4 SRRM1 TCEB3 TOR1A UBE2L3 USP15 USP4 ZNF16 ZNF318 ZNF432 ZNF613 ZNFN1A5
9	V$E2F_Q3_01	262	262	188	8201	8669	5.29	9.04	10.28	6.65	ABCF1 ABHD5 ACE2 AFTIPHILIN ALS4 AMACR ANAPC2 APC APXL ARHGDIA ARL4A ASB8 ATXN7 BCAP29 BET1L BPY2IP1 BRAP BRD2 Bles03 C10orf137 C11orf17 C15orf12 C18orf9 C19orf24 C19orf6 C1orf16 C20orf111 C20orf4 C20orf67 C21orf66 C7orf26 C8orf4 CARD15 CASKIN2 CD2BP2 CDC42EP4 CDK9 CEBPZ CHERP CHST3 CITED2 COX4I1 CSNK1G1 CTCF CXorf40 DAG1 DAPK3 DCLRE1C DHX29 DJ971N18.2 DKFZP434P1750 DKFZP564O0523 DNAJB1 EGLN2 EGR…
10	V$KROX_Q6	292	292	158	9377	7493	4.99	8.82	9.98	6.47	ABAT ABCF1 ABHD5 ADAR ADRM1 AFTIPHILIN ALS4 AMACR APBA3 APC APXL ARHGDIA ARHGEF5 ARL4A ASB6 ASH1L ATP2C1 ATXN7 BAG5 BCL7A BET1L BLZF1 BPY2IP1 BRD2 BST2 BTN2A1 Bles03 C10orf10 C11orf17 C14orf172 C15orf12 C17orf35 C19orf6 C1orf16 C20orf111 C20orf67 C21orf91 C7orf26 CASKIN2 CD2BP2 CDC42BPB CDC42EP4 CDK9 CHERP CHST3 CITED2 CNOT4 COX10 COX4I1 CRSP9 CSNK1G1 CTCF CXorf40 DAG1 DAPK3 DCLRE1C DGCR14 DHX29 …
11	V$CETS1P54_01: c-Ets-1(p54)	358	358	92	12028	4842	4.79	8.62	9.91	6.47	ABAT ABCF1 ABHD5 ADAR ADRM1 AFTIPHILIN AGGF1 AKR1B10 AKR1D1 ALDH1B1 ALS4 AMACR ANAPC2 APBA3 APC APOL2 ARHGDIA ARHGEF5 ARL4A ASB6 ASB8 ASH1L ATP2C1 ATXN7 BAG5 BCAP29 BCL7A BET1L BLZF1 BPY2IP1 BRAP BRD2 BST2 BTN2A1 Bit1 Bles03 C10orf137 C11orf17 C14orf172 C15orf12 C18orf9 C1orf16 C20orf111 C20orf4 C20orf67 C21orf91 C7orf26 C8orf4 C9orf114 CAMSAP1 CARD15 CASKIN2 CCR1 CD2BP2 CDC42BPB CDC42EP4 CDK9 CE…
12	V$E2F_Q6: E2F	406	406	44	14146	2724	4.14	7.97	9.44	6.09	ABAT ABCF1 ABHD5 ADAR ADRM1 AFTIPHILIN AGGF1 AKR1D1 ALDH1B1 ALS4 AMACR ANAPC2 APBA3 APOL6 APXL ARHGDIA ARL4A ASB6 ASB8 ASH1L ATP2C1 ATXN7 BAG5 BCAP29 BCL7A BET1L BLZF1 BPY2IP1 BRAP BRD2 BTN2A1 Bit1 Bles03 C10orf10 C10orf137 C11orf17 C14orf172 C15orf12 C17orf35 C18orf9 C19orf24 C19orf6 C1orf16 C20orf111 C20orf4 C20orf67 C21orf66 C21orf91 C7orf26 C8orf4 C9orf114 CAMSAP1 CARD15 CASKIN2 CCR1 CD2BP2 C…
13	V$OCT1_02: octamer factor 1	91	91	359	4724	12146	4.01	7.86	0	0	ABCF1 AGGF1 APOL2 APOL6 ASB8 ATP2C1 BLZF1 BRAP C14orf161 C18orf9 C19orf6 C8orf4 CARD15 CGA CSNK1G1 CXCL11 DJ971N18.2 DPH2L1 ELL FLJ10587 FLJ13479 FLJ13946 FLJ14154 FLJ20010 FLJ20014 GPATC3 HIST1H2AJ HIST1H3C HIST1H3F HIST1H3G HIST2H2AA HOXB2 HOXC10 HSPC023 HUS1 ID2 IFNB1 KIAA0117 KIAA0409 KIAA0652 LGALS8 LIG4 LRAP MAP3K2 MAP3K4 MAPK7 MCPH1 MGC9084 MRPS12 MRPS17 MT MTF1 NARG1L NCOA1 NFYA NSUN6 NUP…
14	V$PIT1_Q6	267	267	183	11419	5451	3.89	7.73	0	0	ABAT ABCF1 ABHD5 ACE2 AFTIPHILIN AGGF1 AKR1B10 AKR1D1 ALDH1B1 AMACR APBA3 APC APOL2 ARL4A ASB6 ASB8 BLZF1 BPY2IP1 BST2 C10orf10 C10orf137 C14orf161 C15orf12 C18orf9 C19orf6 C20orf4 C20orf67 C21orf66 C21orf91 C7orf26 C8orf4 CCR1 CD2BP2 CGA CHERP CITED2 CLDN9 CLEC11A CNOT4 COX10 CSNK1G1 CXCL11 CXorf40 DAG1 DCLRE1C DDX28 DDX52 DGCR14 DICER1 DJ122O8.2 DJ971N18.2 DKFZP564O0523 DPH2L1 EGLN2 EHD1 EHMT1 …
15	V$E2F1_Q6_01	267	267	183	8564	8306	3.65	7.46	8.56	5.39	ABCF1 ABHD5 ADRM1 AFTIPHILIN AGGF1 ALDH1B1 ALS4 APXL ARHGDIA ATP2C1 ATXN7 BET1L BPY2IP1 BRD2 Bit1 Bles03 C10orf137 C11orf17 C14orf172 C15orf12 C18orf9 C19orf24 C19orf6 C1orf16 C20orf111 C20orf4 C20orf67 C21orf66 C9orf114 CASKIN2 CD2BP2 CDC42EP4 CDK9 CEBPZ CHERP CHST3 CITED2 COX4I1 CSNK1G1 CTCF CXorf40 DAG1 DAPK3 DCLRE1C DGCR14 DHX29 DHX34 DICER1 DJ122O8.2 DJ971N18.2 DKFZP434P1750 DKFZP564O0523 EG…
16	V$ATF_01: activating transcription factor	79	79	371	1971	14899	3.35	7.13	8.52	5.39	AKR1B10 APBA3 Bit1 C14orf172 C19orf6 C20orf111 C20orf67 CD2BP2 CDC42EP4 CEBPZ CGA DGCR14 DHX29 ELL FANCF FLJ12671 FLJ14154 FLJ20291 FLJ20507 GOLGA5 GOLGB1 HIC2 HIST1H2AJ HIST1H2AL HIST1H3C HIST1H4H HMOX2 HOXC10 HSD17B1 HUS1 KIAA0117 KIAA0859 KIAA0863 KLHL21 LIG4 LOC51136 LRRC14 MAFG MAP3K4 MECP2 MED18 MGAT2 N4BP1 NSUN6 NUP214 OPA3 PPM2C PRPF4 RABGEF1 RBBP6 RBM15 RBM30 RNF40 RNMTL1 RPP14 SARA1 SCA…
17	V$YY1_02: Yin and Yang 1	74	74	376	1815	15055	3.32	7.13	8.52	5.39	ADAR AFTIPHILIN ARL4A ASH1L BPY2IP1 Bles03 C19orf6 C20orf4 C20orf67 C7orf26 CCR1 COX10 CTCF DKFZP564O0523 EIF5 ELL EMP1 ERBB2 FLJ10276 GPATC1 GPATC3 GPR107 GRB7 HCFC2 HCNGP HELZ HIC2 HPS6 IFNB1 KIAA0446 KIAA0652 KIAA0701 LRAP MAN1B1 MAP3K4 MAT2A MED18 MGC11308 MGC2963 MGC3329 MRPS12 MRPS2 NARG1L NFE2L3 NFYA NUP160 OSBPL11 PER1 PPP1R8 PRPF4B RANBP10 RBM15 RBM15B RECQL5 RLF RNF40 RNMTL1 RPP14 SF3A1…
18	V$CREB_Q2_01	205	205	245	6322	10548	3.14	6.89	8.02	5.02	ADAR AFTIPHILIN AKR1B10 ALS4 ANAPC2 APBA3 ARL4A ASB8 ATP2C1 BCAP29 BET1L Bit1 C10orf137 C14orf172 C15orf12 C19orf6 C20orf111 C20orf67 CAMSAP1 CARD15 CD2BP2 CDC42BPB CDC42EP4 CDK9 CEBPZ CGA CHST3 CTCF CXorf40 DDX24 DGCR14 DHX29 DICER1 DNAJB1 EGLN2 EGR1 EIF5 ELL ELMO2 FAM26B FANCF FBXL11 FLJ10276 FLJ11336 FLJ12671 FLJ12875 FLJ13479 FLJ14154 FLJ20010 FLJ20013 FLJ20014 FLJ20291 FLJ20507 FXC1 GOLGA5 G…
19	V$STAF_01: Se-Cys tRNA gene transcription activating factor	20	20	430	296	16574	2.69	6.42	8.33	5.27	AFTIPHILIN C19orf6 DHX29 FLJ13946 HCFC2 HELZ IRF2BP1 LOC90806 MAD2L1BP PES1 PML RANBP10 RDH14 TARBP1 THAP11 TMED1 TRIM62 UBE2L3 UBTD1 USP15
20	V$PAX3_B: Pax-3 binding sites	351	351	99	11972	4898	2.56	6.3	7.54	4.65	ABAT ABCF1 ACE2 ADAR ADRM1 AFTIPHILIN AKR1B10 AKR1D1 ALDH1B1 ALS4 AMACR ANAPC2 APC APOL2 APOL6 APXL ARHGDIA ARHGEF5 ASB6 ASB8 ASH1L ATP2C1 ATXN7 BAG5 BCAP29 BCL7A BET1L BRD2 BST2 Bit1 Bles03 C10orf10 C10orf137 C11orf17 C15orf12 C17orf35 C18orf9 C19orf24 C20orf111 C20orf4 C21orf66 C21orf91 C7orf26 C9orf114 CAMSAP1 CARD15 CCR1 CD2BP2 CDC42BPB CDC42EP4 CDK9 CEBPZ CGA CHST3 CITED2 CLDN9 CLEC11A COX10…
21	V$CREBATF_Q6	196	196	254	6064	10806	2.54	6.3	7.39	4.62	ABCF1 ADAR AFTIPHILIN AKR1B10 ALS4 ANAPC2 APBA3 APOL6 ARL4A ATXN7 BCAP29 BET1L Bit1 C14orf172 C15orf12 C19orf24 C19orf6 C20orf111 C20orf67 CAMSAP1 CARD15 CD2BP2 CDC42BPB CDC42EP4 CEBPZ CGA CHST3 CTCF CXorf40 DDX24 DGCR14 DHX29 DNAJB1 EGLN2 EGR1 EIF5 ELL FAM26B FANCF FBXL11 FLJ10276 FLJ11336 FLJ12671 FLJ14154 FLJ20010 FLJ20013 FLJ20014 FLJ20291 FLJ20507 FXC1 GCS1 GOLGA5 GOLGB1 GTF2B GTPBP1 HCNGP H…
22	V$E2F1_Q4: E2F-1	212	212	238	6648	10222	2.52	6.24	7.37	4.62	ABAT AFTIPHILIN AMACR APXL ARL4A ASH1L ATP2C1 ATXN7 BCAP29 BRD2 Bles03 C10orf137 C11orf17 C15orf12 C18orf9 C19orf24 C19orf6 C1orf16 C20orf67 C21orf66 C21orf91 C7orf26 CD2BP2 CDC42EP4 CEBPZ CHERP CHST3 CITED2 CNOT4 COX10 COX4I1 CSNK1G1 CTCF CXorf40 DAG1 DAPK3 DHX29 DHX34 DICER1 DJ971N18.2 DKFZP434P1750 DKFZP564O0523 DNAJB1 EGR1 EIF5 ELMO2 FANCF FKBPL FLJ10276 FLJ10504 FLJ11021 FLJ11336 FLJ12875 FL…
23	V$CREBP1_Q2: CRE-binding protein 1	56	56	394	1316	15554	2.38	6.11	7.62	4.68	Bit1 C19orf6 C20orf111 C20orf67 CD2BP2 CGA DGCR14 DHX29 EGR1 FANCF FXC1 GTF2B GTPBP1 HCNGP HIST1H2AJ HIST1H2AL HIST1H4H HOXC10 HSD17B1 KIAA0117 KIAA0863 LIG4 MAP3K11 MAP3K4 MED18 MGC10471 MTF1 N4BP1 NR4A2 NSUN6 NUP214 OPA3 PPM2C PRCC RBBP6 RBM15 RECQL5 RNF103 RNMTL1 RPP14 SF3A1 SLC18A2 SRRM1 TEX14 THOC1 THUMPD1 TRIM26 YTHDF1 YY1 ZC3HDC3 ZF ZNF143 ZNF410 ZNF432 ZNF473 ZNF576
24	V$CREB_Q4: cAMP-response element binding protein	68	68	382	1695	15175	2.3	6	7.46	4.62	ALS4 Bit1 C19orf6 C20orf111 C20orf67 CD2BP2 CEBPZ CGA CHST3 CTCF DGCR14 EGR1 ELL FANCF FLJ12671 FLJ14154 FLJ20010 GTF2B HIC2 HIST1H2AJ HIST1H2AL HIST1H4H HOXC10 HSD17B1 HSF2BP HUS1 KIAA0859 KIAA0863 LIG4 LYPLA3 MAP3K11 MED18 MGC10471 MRPS17 MTF1 N4BP1 NR4A2 NSUN6 NUP214 OPA3 POLI PPM2C PRCC RBBP6 RBM15 RBM30 RNF103 RNMTL1 RPP14 SCAND1 SF3A1 SLC18A2 SRRM1 TEX14 THOC1 THUMPD1 THUMPD2 TRIM26 YTHDF1 …
25	V$LDSPOLYA_B: Lentiviral Poly A downstream element	284	284	166	11841	5029	2.18	5.9	0	0	ABAT ABCF1 ABHD5 ACE2 ADAR AFTIPHILIN AGGF1 AKR1B10 AKR1D1 ALS4 APBA3 APOL2 APOL6 ARHGEF5 ARL4A ASB6 ASH1L ATP2C1 ATXN7 BAG5 BCAP29 BCL7A BET1L BLZF1 BPY2IP1 BRD2 BST2 BTN2A1 C10orf10 C14orf161 C14orf172 C15orf12 C17orf35 C19orf24 C19orf6 C1orf16 C20orf4 C20orf67 C21orf91 C8orf4 C9orf114 CAMSAP1 CARD15 CCR1 CD2BP2 CDK9 CEBPZ CGA CHERP CHST3 CITED2 CNOT4 COX10 CRSP9 CSNK1G1 CXCL11 DCLRE1C DDX24 DG…
26	V$CREB_Q4_01	192	192	258	5998	10872	1.88	5.56	6.69	3.99	ABCF1 ADAR AFTIPHILIN AKR1B10 ALS4 ANAPC2 APBA3 ARL4A ATP2C1 BCAP29 BET1L Bit1 C14orf172 C15orf12 C19orf6 C20orf111 C20orf67 CAMSAP1 CARD15 CD2BP2 CDC42BPB CDC42EP4 CEBPZ CGA CHST3 CTCF CXorf40 DDX24 DGCR14 DHX29 DKFZP564O0523 DNAJB1 EGLN2 EGR1 EIF5 ELL FAM26B FANCF FBXL11 FLJ10276 FLJ11336 FLJ12671 FLJ12875 FLJ14154 FLJ20010 FLJ20014 FLJ20291 FLJ20507 FXC1 GOLGA5 GOLGB1 GTF2B GTPBP1 HCNGP HDHD3 …
27	V$SOX9_B1: SOX (SRY-related HMG box)	192	192	258	8428	8442	1.84	5.51	0	0	ABAT ABCF1 ABHD5 ACE2 ADAR ADRM1 AFTIPHILIN AKR1B10 AKR1D1 ALDH1B1 ALS4 AMACR APBA3 APC APOL2 APOL6 ARHGDIA ASB8 BAG5 BCAP29 BLZF1 BST2 BTN2A1 C10orf137 C15orf12 C18orf9 C19orf6 C21orf91 C8orf4 CARD15 CD2BP2 CHERP CITED2 CLDN9 CNOT4 COX10 CRSP9 CSNK1G1 CXCL11 CXorf40 DAG1 DCLRE1C DDX24 DDX28 DDX52 DGCR14 DHX29 DHX34 DICER1 DKFZp434O0213 DPH2L1 EHD1 EHMT1 ELMO2 ERBB2 FANCF FBXL5 FEM1C FLJ10504 FLJ…
28	V$E2F1DP1_01: E2F-1:DP-1 heterodimer	216	216	234	6950	9920	1.31	4.96	6.06	3.48	AFTIPHILIN AGGF1 ALDH1B1 ALS4 APXL ARHGDIA ARL4A ASB8 ATXN7 BET1L BPY2IP1 BRAP BRD2 Bit1 Bles03 C10orf137 C14orf172 C15orf12 C17orf35 C19orf6 C1orf16 C20orf111 C20orf4 C20orf67 C21orf66 C9orf114 CASKIN2 CDC42EP4 CDK9 CEBPZ CHERP CLEC11A COX4I1 CRSP9 CTCF CXorf40 DAG1 DCLRE1C DGCR14 DHX29 DHX34 DICER1 DJ122O8.2 DKFZP564O0523 DNAJB1 EGLN2 EGR1 EIF5 ERBB2 F8A1 FANCF FBXL5 FEM1C FKBPL FLJ11021 FLJ126…
29	V$STAF_02: Se-Cys tRNA gene transcription activating factor	120	120	330	3519	13351	1.26	4.9	6.14	3.51	ADRM1 AFTIPHILIN APBA3 APC ARL4A ASH1L ATP2C1 BCAP29 BET1L BST2 BTN2A1 C11orf17 C14orf172 C19orf24 C19orf6 C1orf16 C20orf67 C7orf26 C9orf114 CDK9 CHST3 CLEC11A COX10 CTCF CXorf40 DHX29 DKFZp434O0213 DNAJB1 EGLN2 EIF5 ELL EMP1 FAM26B FEM1C FLJ12875 FLJ13946 FLJ20433 FLJ20507 GOLGB1 GPATC3 GRB7 HCFC2 HELZ HIS1 HIST1H2AL HOXC10 HSF2BP IKBKE IRF2BP1 ITGAM LOC90806 LRRC14 MAD2L1BP MAFG MAN1B1 MAP3K4 M…
30	V$CREBP1CJUN_01: CRE-binding protein 1:c-Jun heterodimer	37	37	413	831	16039	0.82	4.38	6.12	3.51	C19orf6 CD2BP2 CGA CHST3 DGCR14 GTF2B HIST1H2AJ HIST1H2AL HIST1H4H HOXC10 HUS1 KIAA0859 KIAA0863 LIG4 MED18 MTF1 N4BP1 NR4A2 NUP214 OPA3 PPM2C RBBP6 RNMTL1 RPP14 SCAND1 SLC18A2 TEX14 TFIP11 THOC1 TRMT1 YTHDF1 YY1 ZF ZNF143 ZNF410 ZNF473 ZNF576
31	V$VMW65_Q6	137	137	313	6169	10701	0.74	4.26	0	0	ABAT ACE2 APBA3 ARHGDIA ASB8 ATP2C1 BLZF1 BRD2 Bit1 C14orf172 C15orf12 C20orf4 C21orf91 C7orf26 C8orf4 C9orf114 CD2BP2 CGA CHST3 CRSP9 CSNK1G1 CXCL11 DCLRE1C DHX29 DHX34 DICER1 DJ971N18.2 DKFZP564O0523 EHMT1 EIF5 EMP1 ERBB2 FAM26B FANCF FBXL11 FLJ10276 FLJ10587 FLJ13946 FLJ14154 FLJ20010 GOLGA5 GOLPH3L GPR107 GPR157 GTPBP1 HCNGP HELZ HERC5 HIST1H2AJ HIST1H3C HIST1H3F HIST1H3G HSPC023 HUS1 ITGAM K…
32	V$CDPCR1_01: cut-like homeodomain protein	288	288	162	11788	5082	0.61	4.14	0	0	ABAT ABCF1 ABHD5 ACE2 ADRM1 AFTIPHILIN AGGF1 AKR1B10 AKR1D1 ALS4 AMACR APBA3 APC APOL6 APXL ARHGDIA ARL4A ASB8 BCAP29 BET1L BLZF1 BPY2IP1 BRAP Bit1 C10orf10 C14orf161 C14orf172 C15orf12 C17orf35 C18orf9 C19orf6 C1orf16 C20orf4 C21orf91 C7orf26 C8orf4 C9orf114 CAMSAP1 CCR1 CDK9 CGA CHERP CITED2 CLEC11A COX10 COX4I1 CRSP9 CSNK1G1 CTCF CXCL11 DAPK3 DDX24 DDX28 DDX52 DGCR14 DHX29 DHX34 DICER1 DJ122O8…
33	V$HNF4_DR1_Q3	323	323	127	13021	3849	0.52	4.02	0	0	ABAT ABHD5 ACE2 ADAR AFTIPHILIN AGGF1 AKR1B10 AKR1D1 ALDH1B1 ALS4 AMACR ANAPC2 APC APOL6 BAG5 BCAP29 BCL7A BLZF1 BPY2IP1 BRAP BRD2 BST2 Bles03 C10orf10 C10orf137 C11orf17 C14orf161 C14orf172 C15orf12 C17orf35 C18orf9 C19orf24 C20orf67 C21orf91 C7orf26 C8orf4 CAMSAP1 CARD15 CASKIN2 CCR1 CD2BP2 CDC42EP4 CDK9 CEBPZ CHERP CHST3 CITED2 CLDN9 CLEC11A COX4I1 CSNK1G1 CXCL11 CXorf40 DAG1 DAPK3 DCLRE1C DDX…
34	V$POU1F1_Q6	138	138	312	6136	10734	0.27	3.73	0.01	0	ABAT ABHD5 AFTIPHILIN AGGF1 AKR1B10 AKR1D1 AMACR APBA3 APC APOL6 ASB8 BLZF1 BPY2IP1 Bit1 C10orf137 C17orf35 C18orf9 C19orf6 C20orf4 C20orf67 C8orf4 C9orf114 CAMSAP1 CGA CHERP CNOT4 COX4I1 CSNK1G1 CXCL11 DCLRE1C DICER1 DJ971N18.2 DKFZP434P1750 EHMT1 ELL EMP1 ERBB2 FANCF FEM1C FLJ10276 FLJ10504 FLJ10587 FLJ11021 FLJ13479 FLJ13946 GOLGA5 GOLPH3L GRLF1 GTPBP1 HCNGP HERC5 HIRA HIST1H3F ID2 IKBKE KIAA0…
35	V$TITF1_Q3: TTF-1, TITF1 (thyroid transcription factor 1)	117	117	333	5314	11556	0.23	3.66	0.01	0	ABCF1 ADAR AKR1D1 ANAPC2 APOL2 ARHGDIA BCAP29 BET1L BLZF1 BRAP BRD2 BTN2A1 C17orf35 C18orf9 C19orf6 C20orf67 C21orf66 C8orf4 CCR1 CHERP CLDN9 CSNK1G1 CTCF CXorf40 DAG1 DAPK3 DDX52 DHX29 DHX34 DICER1 DJ971N18.2 EGLN2 ELMO2 EMP1 ERBB2 F8A1 FBXL11 FLJ10276 FLJ10587 FLJ20014 FZR1 GMEB1 GOLGB1 GOLPH3L GPATC1 HCNGP HIST1H3C HIST1H3F HOXB2 HPS6 HUS1 HYPB IKBKE ITGAM KIAA0409 KIAA0652 LCP1 LIG4 MAP3K4 MA…
36	V$E2F_Q4: E2F	234	234	216	7791	9079	0.16	3.6	4.78	2.31	AFTIPHILIN ALDH1B1 ALS4 AMACR ANAPC2 APBA3 APXL ARHGDIA ARL4A ATXN7 BET1L BPY2IP1 BRD2 Bit1 Bles03 C10orf10 C10orf137 C11orf17 C14orf172 C17orf35 C18orf9 C19orf6 C1orf16 C20orf111 C20orf4 C20orf67 C21orf66 CARD15 CD2BP2 CDC42EP4 CDK9 CEBPZ CHERP CHST3 CITED2 CNOT4 COX4I1 CRSP9 CSNK1G1 CTCF CXorf40 DAG1 DAPK3 DDX24 DHX29 DICER1 DJ971N18.2 DKFZP434P1750 DKFZP564O0523 DNAJB1 EGLN2 EGR1 EHD1 EIF5 ELM…
37	V$ATF4_Q2: activating transcription factor 4	172	172	278	5540	11330	-0.04	0	4.6	2.17	ABAT ABCF1 ADAR ALS4 ANAPC2 APBA3 ARHGEF5 ARL4A BCL7A BST2 C10orf137 C14orf172 C15orf12 C17orf35 C18orf9 C19orf24 C19orf6 C20orf111 C20orf4 C20orf67 C7orf26 CAMSAP1 CD2BP2 CDC42BPB CGA CHST3 CTCF CXCL11 DDX28 DGCR14 DHX34 DJ971N18.2 DNAJB1 DPH2L1 EGLN2 EIF5 ELL F8A1 FAM26B FBXL11 FLJ10587 FLJ11336 FLJ12671 FLJ14154 FLJ20010 FLJ20013 GPATC3 GRB7 GRLF1 GTF2B HCNGP HDHD3 HEAB HERC5 HIST1H2AJ HIST1H2…
38	V$SOX5_01: Sox-5	158	158	292	6855	10015	-0.04	0	0.01	0	ABAT ABHD5 ACE2 ADAR ADRM1 AFTIPHILIN AKR1B10 AKR1D1 ALDH1B1 ALS4 AMACR APBA3 APC APOL2 APOL6 BCAP29 BLZF1 BST2 BTN2A1 C10orf137 C17orf35 C18orf9 C19orf6 C21orf91 C8orf4 CDC42BPB CHERP CITED2 CLDN9 CNOT4 CRSP9 CSNK1G1 CXCL11 CXorf40 DAG1 DDX24 DDX52 DGCR14 DHX29 DHX34 DICER1 DPH2L1 EHD1 EHMT1 ELMO2 ERBB2 FANCF FBXL5 FEM1C FLJ10504 FLJ11021 FLJ13149 FLJ13479 FLJ13946 FLJ14129 FLJ20010 FXC1 GBP1 GO…
39	V$NRF1_Q6	42	42	408	1042	15828	-0.08	0	5.07	2.57	ABHD5 ARHGDIA BCL7A BRAP C11orf17 C20orf67 C21orf66 CDC42BPB CHERP FBXL11 FBXL5 HDHD3 HIS1 MAFG MAN1B1 MAPK7 MED18 MGC2963 MRPS34 N4BP1 NARG1L NFYA NPM1 NUP50 POP7 PRDM4 PRPF39 SAFB2 SCO2 SIRT5 SIRT7 SRRM1 STX1A TCTA TDRD7 THAP11 THAP7 UBTD1 ZC3HDC3 ZNF297B ZNF324 ZNF576
40	V$OCT1_06: octamer-binding factor 1	190	190	260	8059	8811	-0.1	0	0.01	0	ABCF1 AKR1B10 AKR1D1 ALDH1B1 ALS4 AMACR APC APOL6 APXL ARHGEF5 ARL4A BAG5 BCAP29 BLZF1 BPY2IP1 BRAP BTN2A1 Bit1 C10orf10 C10orf137 C14orf161 C19orf6 C20orf4 C20orf67 C21orf66 C21orf91 C8orf4 CAMSAP1 CCR1 CLDN9 CNOT4 CRSP9 CSNK1G1 CTCF CXCL11 DCLRE1C DDX52 DHX34 DICER1 DJ122O8.2 DNAJB1 EGLN2 EHD1 EHMT1 ELL ELMO2 ERBB2 F8A1 FAM26B FANCF FEM1C FLJ10587 FLJ11336 FLJ12671 FLJ14154 FLJ20010 FLJ20014 FL…
41	V$NRF2_Q4: heterodimer containing Nrf2	91	91	359	4218	12652	-0.24	0	0.01	0	ABAT ACE2 ADRM1 AKR1B10 ANAPC2 APC APOL2 ARHGEF5 BTN2A1 Bit1 C20orf111 C7orf26 C8orf4 CAMSAP1 CHERP CTCF CXCL11 DDX28 DICER1 EIF5 ELL ERBB2 EXOSC4 FANCF FBXL11 FEM1C FLJ12875 FLJ13479 FLJ20010 FZR1 GPATC3 GPR107 GPR175 GTPBP1 HCNGP HERC5 HIST1H2AL HIST1H3G HIST1H4H HOXC10 HPS6 ID2 KIAA0863 KLHL21 LGALS8 LIG4 LOC90806 MAFG MAN1B1 MCPH1 MGC11335 MGC2747 NARG1L NFE2L3 NINJ1 POLR1B PRCC PRKCBP1 PRPF3…
42	V$PAX5_02: B-cell-specific activating protein	7	7	443	71	16799	-0.34	0	5.49	2.95	BAG5 CSNK1G1 FAM26B KIAA0409 OSBPL11 THAP7 TSFM
43	V$SREBP1_01: sterol regulatory element-binding protein 1	70	70	380	1994	14876	-0.45	0	4.46	2.06	AKR1B10 ALS4 ARHGEF5 ARL4A ASB6 BPY2IP1 C20orf4 C20orf67 C9orf114 CGA CSNK1G1 DDX28 DGCR14 DHX34 DKFZp434O0213 EIF5 ELL ERBB2 FKBPL FLJ10587 FLJ13149 FLJ14154 FLJ20507 GPATC3 GRB7 GRLF1 HEAB HMOX2 HSF2BP HUS1 HYPB KIAA0446 KPNA1 LCP1 LOC146542 LRAP MDS032 MGC11308 MGC26885 MGC32020 MGC3329 MGC4293 MKRN1 MRPS2 MT NUP50 OPA3 PIGH PLK3 POLI PPM2C PRPF4B RANBP2 RBM15 RLF SIRT4 SLC18A2 SLC35A2 SUPV3L1…
44	V$LMO2COM_02: complex of Lmo2 bound to Tal-1, E2A proteins, and GATA-1, half-site 2	200	200	250	8374	8496	-0.45	0	0.01	0	ABAT ACE2 ADRM1 AFTIPHILIN APC APOL6 ARHGEF5 ASB8 ATP2C1 ATXN7 BET1L BLZF1 BRAP BRD2 BST2 C10orf10 C10orf137 C11orf17 C18orf9 C19orf6 C1orf16 C20orf111 C20orf4 C21orf66 C8orf4 CARD15 CDC42BPB CGA CHST3 CITED2 COX4I1 CTCF CXCL11 DCLRE1C DDX24 DDX28 DDX52 DHX34 DICER1 DJ122O8.2 DJ971N18.2 DKFZP564O0523 DPH2L1 EGLN2 EGR1 ELL ELMO2 EMP1 ERBB2 EXOSC4 FAM26B FBXL5 FKBPL FLJ12875 FLJ13149 FLJ13946 FLJ20…
45	V$CETS168_Q6	317	317	133	11048	5822	-0.46	0	4.16	1.85	ABAT ABCF1 ACE2 ADAR ADRM1 AFTIPHILIN AGGF1 AKR1B10 AKR1D1 ALDH1B1 ALS4 AMACR ANAPC2 APBA3 APC APXL ARHGDIA ARHGEF5 ARL4A ASB6 ASB8 ATP2C1 ATXN7 BCAP29 BET1L BLZF1 BRAP BRD2 BST2 Bit1 Bles03 C10orf137 C11orf17 C14orf172 C15orf12 C19orf24 C1orf16 C20orf4 C20orf67 C21orf91 C7orf26 C8orf4 C9orf114 CAMSAP1 CARD15 CASKIN2 CCR1 CD2BP2 CDC42EP4 CDK9 CHERP CHST3 CITED2 CLDN9 CLEC11A COX10 COX4I1 CRSP9 CS…
46	V$TFIIA_Q6	376	376	74	14734	2136	-0.5	0	0.01	0	ABAT ABHD5 ADAR ADRM1 AFTIPHILIN AGGF1 AKR1D1 ALDH1B1 AMACR APBA3 APC APOL2 APOL6 ARHGEF5 ARL4A ASB8 ATP2C1 ATXN7 BCL7A BLZF1 BPY2IP1 BRAP BRD2 BTN2A1 Bit1 C10orf10 C10orf137 C11orf17 C14orf161 C14orf172 C15orf12 C17orf35 C18orf9 C19orf24 C19orf6 C1orf16 C20orf111 C20orf67 C21orf66 C21orf91 C7orf26 C8orf4 C9orf114 CAMSAP1 CARD15 CCR1 CD2BP2 CDC42BPB CDC42EP4 CEBPZ CGA CHERP CHST3 CLDN9 CLEC11A CN…
47	V$CREB_02: cAMP-responsive element binding protein	82	82	368	2412	14458	-0.51	0	4.32	1.97	ADAR ANAPC2 ARL4A ATXN7 C14orf172 C19orf6 C20orf67 CDK9 CEBPZ DDX24 DNAJB1 ELL FANCF FLJ11336 FLJ12875 FLJ20291 FLJ20507 FXC1 GOLGB1 HCNGP HIC2 HIS1 HIST1H2AJ HIST1H2AL HIST1H3G HIST1H4H HOXC10 HSD17B1 IMAA KIAA0117 KIAA0431 KLHL21 LOC51136 LRRC14 LYPLA3 MAP3K4 MED18 MGAT2 MSX2 MYO9B N4BP1 NARG1L NUP214 OPA3 PCDH7 PER1 PES1 PIGH PTDSR RANBP2 RBBP6 RBM15 RECQL5 RHOG RND1 RPP14 RSAFD1 SCAND1 SENP5 …
48	V$FOXO4_01: fork head box O4	247	247	203	10104	6766	-0.57	0	0.01	0	ABAT ABCF1 ABHD5 ACE2 ADAR AGGF1 AKR1B10 AKR1D1 AMACR APC APOL2 APOL6 ARHGDIA ARL4A ASB6 ASB8 ATXN7 BCAP29 BCL7A BET1L BLZF1 BRAP BTN2A1 C10orf10 C11orf17 C14orf161 C14orf172 C17orf35 C18orf9 C19orf6 C21orf91 C9orf114 CARD15 CEBPZ CGA CITED2 CNOT4 CRSP9 CSNK1G1 CXCL11 DAPK3 DCLRE1C DDX24 DDX28 DDX52 DGCR14 DHX29 DHX34 DICER1 DJ971N18.2 DKFZP564O0523 EGLN2 EHMT1 EIF5 EMP1 ERBB2 EXOSC4 F8A1 FAM26B …
49	V$LEF1_Q6	376	376	74	14714	2156	-0.68	0	0.01	0	ABAT ABCF1 ABHD5 ACE2 ADAR ADRM1 AFTIPHILIN AGGF1 AKR1B10 AKR1D1 ALDH1B1 ALS4 AMACR ANAPC2 APBA3 APOL2 APOL6 APXL ARHGDIA ARL4A ASB6 ASB8 ATP2C1 ATXN7 BAG5 BCAP29 BCL7A BET1L BLZF1 BPY2IP1 BRAP BST2 BTN2A1 Bit1 C10orf10 C10orf137 C11orf17 C14orf161 C14orf172 C15orf12 C17orf35 C18orf9 C19orf24 C19orf6 C20orf111 C20orf4 C20orf67 C21orf66 C21orf91 C7orf26 C8orf4 C9orf114 CAMSAP1 CARD15 CCR1 CDK9 CEB…
50	V$PBX_Q3	410	410	40	15837	1033	-0.83	0	0.01	0	ABAT ABCF1 ABHD5 ACE2 ADAR ADRM1 AFTIPHILIN AGGF1 AKR1B10 AKR1D1 ALDH1B1 AMACR ANAPC2 APBA3 APC APOL2 APOL6 ARHGDIA ARHGEF5 ARL4A ASB6 ASB8 ASH1L ATP2C1 ATXN7 BAG5 BCAP29 BCL7A BLZF1 BPY2IP1 BRD2 BST2 BTN2A1 Bit1 C10orf10 C11orf17 C14orf161 C14orf172 C15orf12 C18orf9 C19orf24 C19orf6 C1orf16 C20orf111 C20orf4 C20orf67 C21orf91 C7orf26 C8orf4 C9orf114 CAMSAP1 CARD15 CASKIN2 CCR1 CD2BP2 CDC42BPB CD…
51	V$ETS1_B: c-ETS-1 binding site	181	181	269	7585	9285	-0.83	0	0.02	0	ABAT ACE2 ADRM1 AGGF1 AKR1B10 AKR1D1 ALS4 AMACR ANAPC2 APC APOL6 APXL ARHGEF5 ARL4A ASB6 ASB8 ATXN7 BCAP29 BET1L BRAP BST2 BTN2A1 C15orf12 C1orf16 C20orf111 C20orf4 C9orf114 CARD15 CASKIN2 CCR1 CD2BP2 CDC42EP4 CDK9 CEBPZ CGA CHST3 CLDN9 CLEC11A COX4I1 CRSP9 CXorf40 DCLRE1C DDX24 DJ122O8.2 DJ971N18.2 DKFZp434O0213 DNAJB1 EGLN2 EGR1 EHD1 EMP1 ERBB2 EXOSC4 F8A1 FAM26B FLJ12671 FLJ13149 FLJ13479 FLJ1…
52	V$GATA_C: GATA binding site	167	167	283	7048	9822	-0.87	0	0.02	0	ABCF1 ABHD5 ACE2 AFTIPHILIN AGGF1 AKR1D1 ANAPC2 ARHGEF5 ARL4A ATXN7 BRAP BRD2 BST2 BTN2A1 Bit1 C14orf161 C17orf35 C19orf6 C1orf16 C20orf111 C8orf4 CCR1 CD2BP2 CGA COX4I1 CTCF CXCL11 CXorf40 DAG1 DAPK3 DDX28 DDX52 DHX29 DICER1 DJ122O8.2 DJ971N18.2 DKFZP564O0523 DPH2L1 EGLN2 EHD1 EHMT1 EIF5 ELMO2 ERBB2 FANCF FEM1C FLJ10504 FLJ10587 FLJ11021 FLJ12671 FLJ13479 FLJ14129 FLJ20010 FLJ20014 FLJ20433 FXC1…
53	V$LHX3_01: LIM homeobox transcription factor 3	19	19	431	1166	15704	-0.88	0	0.01	0	C20orf4 CGA DHX29 DJ971N18.2 FBXL11 FLJ10276 FLJ13946 GRLF1 GTPBP1 MCPH1 MSX2 NEUGRIN RNF103 RSAFD1 SAMHD1 SRP46 TM9SF4 TRMT1 ZNF432
54	V$SRF_Q4	24	24	426	1384	15486	-0.89	0	0.01	0	AKR1D1 APOL6 BTN2A1 Bit1 C17orf35 CAMSAP1 COX4I1 CXCL11 DHX29 EGR1 EHD1 GBP1 IMAA MKRN1 PPM2C RABGEF1 RDH14 SMURF1 SRRM1 TDRD7 TEX14 TLR2 ZC3HDC3 ZNF654
55	V$RFX1_02: X-box binding protein RFX1	188	188	262	6278	10592	-0.91	0	3.59	1.49	ABCF1 ABHD5 AKR1B10 ALDH1B1 AMACR ANAPC2 APBA3 ASB8 ATXN7 BLZF1 BPY2IP1 BRAP BTN2A1 C10orf137 C14orf161 C14orf172 C17orf35 C1orf16 C20orf4 C21orf91 CAMSAP1 CARD15 CDC42BPB CDK9 CEBPZ CHST3 CITED2 CLDN9 CNOT4 COX4I1 CSNK1G1 DCLRE1C DDX24 DICER1 DJ122O8.2 DJ971N18.2 DKFZP434P1750 DPH2L1 EGLN2 EGR1 EHD1 EHMT1 EMP1 ERBB2 EXOSC4 FAM26B FBXL5 FKBPL FLJ10504 FLJ12875 FLJ13149 FLJ13946 FLJ20010 FLJ20013 …
56	V$ATF_B: ATF binding site	27	27	423	632	16238	-0.95	0	4.3	1.97	Bit1 C19orf6 CD2BP2 CGA HIST1H2AJ HIST1H4H HOXC10 KIAA0863 LIG4 MED18 N4BP1 NUP214 OPA3 PPM2C RBBP6 RNMTL1 SLC18A2 TEX14 THOC1 TRMT1 YTHDF1 YY1 ZF ZNF143 ZNF410 ZNF473 ZNF576
57	V$GATA4_Q3	424	424	26	16268	602	-0.97	0	0.01	0	ABAT ABCF1 ABHD5 ACE2 ADAR ADRM1 AFTIPHILIN AGGF1 AKR1B10 AKR1D1 ALDH1B1 ALS4 AMACR ANAPC2 APBA3 APC APOL2 APOL6 APXL ARHGDIA ARHGEF5 ARL4A ASB8 ASH1L ATP2C1 ATXN7 BAG5 BCAP29 BCL7A BET1L BLZF1 BPY2IP1 BRAP BRD2 BST2 BTN2A1 Bit1 Bles03 C10orf10 C10orf137 C11orf17 C14orf161 C15orf12 C17orf35 C18orf9 C19orf6 C1orf16 C20orf111 C20orf4 C21orf66 C21orf91 C7orf26 C8orf4 C9orf114 CAMSAP1 CARD15 CCR1 CD2…
58	V$NFY_01: nuclear factor Y (Y-box binding factor)	117	117	333	3711	13159	-0.99	0	3.63	1.49	ABAT ABCF1 ALDH1B1 APBA3 APC ARHGEF5 ASB8 BRD2 C14orf161 C15orf12 C19orf24 C9orf114 CEBPZ CHERP CRSP9 DAG1 DCLRE1C DDX24 DHX34 DKFZP434P1750 DKFZP564O0523 DNAJB1 EHD1 EIF5 FANCF FBXL5 FKBPL FLJ10504 FLJ11021 FLJ13946 FLJ14154 FLJ20014 GOLGB1 GOLPH3L GRB7 GRPEL1 GTF2B GTPBP1 HCNGP HIS1 HIST1H2AJ HIST1H3C HIST1H3F HIST1H3G HIST2H2AA IRF2BP1 KIAA0446 KIAA0859 KIAA0863 LRRC14 LYPLA3 MAN1B1 MAPK7 MECP…
59	V$CDX2_Q5	240	240	210	9761	7109	-1	0	0.03	0	ABAT ACE2 ADAR AFTIPHILIN AKR1D1 ALDH1B1 ALS4 AMACR APBA3 APC APOL2 ARL4A ASB8 ATXN7 BCAP29 BCL7A BLZF1 BPY2IP1 BRD2 BTN2A1 Bles03 C10orf10 C10orf137 C14orf161 C14orf172 C17orf35 C18orf9 C19orf6 C20orf4 C21orf66 C7orf26 C8orf4 CAMSAP1 CARD15 CGA CHERP CITED2 CLEC11A CRSP9 CTCF CXCL11 DCLRE1C DDX24 DDX28 DDX52 DGCR14 DICER1 DJ122O8.2 DJ971N18.2 DNAJB1 DPH2L1 EGLN2 EHMT1 ELMO2 ERBB2 EXOSC4 F8A1 FAN…
60	V$PITX2_Q2: pituitary homeobox factor 2	256	256	194	8844	8026	-1.06	0	3.38	1.31	ABAT ABHD5 ACE2 ADAR AKR1B10 ALS4 AMACR APBA3 APC APOL2 APOL6 ARHGDIA ARHGEF5 ARL4A ASB6 BCAP29 BET1L BLZF1 BPY2IP1 BRAP BTN2A1 C10orf137 C11orf17 C15orf12 C17orf35 C19orf6 C20orf4 C8orf4 C9orf114 CDC42EP4 CDK9 CEBPZ CGA CHERP CLDN9 CLEC11A CNOT4 COX10 COX4I1 CSNK1G1 CTCF DCLRE1C DDX28 DDX52 DGCR14 DHX29 DHX34 DICER1 DJ122O8.2 DJ971N18.2 DKFZp434O0213 DNAJB1 DPH2L1 EHMT1 EIF5 ELL ERBB2 FEM1C FKBP…
61	V$BRN2_01: POU factor Brn-2	148	148	302	6274	10596	-1.12	0	0.03	0	ABAT ABHD5 ACE2 ADRM1 AFTIPHILIN AGGF1 AKR1B10 ALDH1B1 AMACR APBA3 ASB8 ATP2C1 BCAP29 BLZF1 Bit1 C10orf10 C11orf17 C14orf161 C20orf111 C20orf4 C8orf4 C9orf114 CAMSAP1 CCR1 CEBPZ CRSP9 CSNK1G1 DDX24 DGCR14 DHX29 DHX34 DICER1 DJ122O8.2 DJ971N18.2 EGLN2 EHMT1 EIF5 ELL ELMO2 FEM1C FLJ10276 FLJ11021 FLJ13946 FLJ20291 FZR1 GBP1 GCS1 GOLGA5 GOLPH3L GPATC1 GPATC3 GPR107 GPR175 GPR37 GRLF1 GTF2B GTPBP1 HC…
62	V$CREB_01: cAMP-responsive element binding protein	64	64	386	1874	14996	-1.18	0	3.65	1.49	APBA3 BCAP29 C14orf172 C19orf6 C20orf67 CD2BP2 CGA DGCR14 DHX29 EIF5 FANCF FLJ12671 FLJ20014 FXC1 GTF2B GTPBP1 HCNGP HERC5 HIC2 HIST1H2AJ HIST1H2AL HIST1H4H HOXC10 HSD17B1 KIAA0863 LIG4 LYPLA3 MAFG MAP3K4 MED18 MGC10471 MYO9B N4BP1 NR4A2 NSUN6 NUP214 OPA3 PPM2C PRCC RBBP6 RBM15 RECQL5 RNF103 RNF40 RNMTL1 RPP14 SARA1 SLC18A2 SURF1 TEX14 THOC1 THUMPD1 TRIM26 TTC4 YTHDF1 YY1 ZC3HDC3 ZF ZNF143 ZNF198…
63	V$NKX25_02: homeo domain factor Nkx-2.5/Csx, tinman homolog	156	156	294	6557	10313	-1.22	0	0.03	0	ABAT ACE2 ADAR AGGF1 APOL2 APOL6 ARL4A BCAP29 BRAP BST2 C11orf17 C17orf35 C18orf9 C19orf6 C20orf111 C21orf91 C8orf4 CDC42EP4 CEBPZ CGA CHST3 CITED2 COX10 CRSP9 CSNK1G1 CXCL11 DAG1 DAPK3 DDX24 DDX52 DICER1 DJ122O8.2 DJ971N18.2 DKFZP564O0523 EIF5 ELMO2 ERBB2 F8A1 FANCF FEM1C FLJ10276 FLJ10587 FLJ12875 FLJ13946 GBP1 GOLGA5 GOLPH3L GPR107 GPR157 GRLF1 GTPBP1 HDHD3 HIC2 HIST1H2AJ HIST1H3F HIST1H4H HIS…
64	V$NFE2_01: NF-E2 p45	38	38	412	1937	14933	-1.22	0	0.02	0	C7orf26 DKFZP434P1750 EIF5 ELL FBXL11 FLJ11021 GPATC3 HPS6 IKBKE KLHL21 LGALS8 LOC51136 MAFG MGC2747 NARG1L NINJ1 NSUN6 PEX16 PRPF4 RHOG RLF RND1 SCAND1 SERPINB8 SNAPC4 SOD2 SURF1 TDRD7 TEX14 TFIP11 THAP11 THOC1 TRIM38 TTC4 UBN1 UGCGL1 ZF ZNF613
65	V$ALPHACP1_01	20	20	430	437	16433	-1.26	0	4.1	1.82	APBA3 ARHGEF5 C14orf161 C15orf12 DAG1 DDX24 GRPEL1 GTPBP1 KIAA0859 KIAA0863 MGC10471 PEX16 POLR1B PRPF4B RBM15 RRN3 TAF15 UBTD1 UVRAG ZNF198
66	V$SRF_Q5_01	118	118	332	5092	11778	-1.27	0	0.03	0	ABAT ADAR AFTIPHILIN AKR1D1 ALDH1B1 AMACR APOL6 ARHGEF5 ARL4A ASH1L BPY2IP1 BRAP BTN2A1 Bit1 C11orf17 C14orf161 C14orf172 C15orf12 C17orf35 C20orf67 C21orf66 C8orf4 CAMSAP1 CDC42EP4 CGA CLEC11A COX4I1 CXCL11 DAPK3 DDX24 DDX52 DHX29 DKFZP434P1750 DKFZp434O0213 EGLN2 EGR1 EHD1 ELL ELMO2 FAM26B FBXL11 FLJ14154 FLJ20433 GBP1 GOLGA5 GPATC3 GPR107 GPR175 HEAB HIRA HIS1 HIST1H2AJ HOXB2 HSPC023 HYPB IMAA…
67	V$E4F1_Q6	23	23	427	532	16338	-1.32	0	3.95	1.7	AFTIPHILIN AKR1B10 Bit1 C20orf67 EGR1 FANCF GOLGA5 GTF2B HCNGP HSD17B1 IRF2BP1 MAP3K11 NR4A2 NSUN6 PRCC RECQL5 SARA1 SF3A1 SFRS11 SRRM1 TRIM26 ZNF432 ZNF576
68	V$HFH1_01: HNF-3/Fkh Homolog 1	35	35	415	1799	15071	-1.33	0	0.02	0	CNOT4 DDX24 DICER1 ERBB2 FAM26B GOLPH3L GPR37 GRLF1 HSD17B1 IFNB1 KIAA1008 LGALS8 LOC90806 LRAP MAP3K2 MAPK7 MAT2A MGAT2 MINPP1 NFATC1 NR4A2 NUP50 OPA3 PPP1R8 PRPF39 RECQL5 RLF TLR2 TM9SF4 TRIM62 TSFM UGCGL1 ZNF134 ZNF16 ZNF613
69	V$LPOLYA_B: Lentiviral Poly A signal	102	102	348	3241	13629	-1.38	0	3.22	1.21	ABHD5 AGGF1 AKR1D1 APOL6 BCAP29 BLZF1 BST2 C14orf161 C18orf9 CARD15 CEBPZ CGA CITED2 COX10 CRSP9 CSNK1G1 CXCL11 DCLRE1C DGCR14 DHX29 DNAJB1 EIF5 ERBB2 FLJ13946 FLJ20010 FLJ20013 FLJ20014 GBP1 GMEB1 GOLGA5 GPATC1 GRB7 GRLF1 HCFC2 HCNGP HEAB HIS1 HIST1H2AJ HIST1H2AL HSF2BP HSPC023 HUS1 HYPB IFNB1 KIAA0431 LGALS8 LIG4 LOC146542 LOC90806 LRAP MAT2A MCPH1 MGC11308 MGC2747 MKRN1 MKRN2 MOCS3 MYO9B NARG1…
70	V$NFY_Q6: nuclear factor Y (Y-box binding factor)	166	166	284	5566	11304	-1.38	0	3.05	1.09	ABAT ABCF1 AKR1D1 ALDH1B1 APBA3 APC ARHGEF5 ARL4A ASB8 BRD2 BST2 BTN2A1 C14orf161 C15orf12 C19orf24 C20orf67 C21orf91 CDC42EP4 CEBPZ CLEC11A CRSP9 CSNK1G1 DAG1 DDX24 DDX28 DDX52 DHX34 DICER1 DKFZP434P1750 DKFZP564O0523 DNAJB1 EGLN2 EHD1 EIF5 FANCF FBXL5 FEM1C FKBPL FLJ10504 FLJ11021 FLJ13946 FLJ20010 FLJ20014 FLJ20507 GCS1 GOLGB1 GOLPH3L GPATC3 GRB7 GRPEL1 GTF2B GTPBP1 HCNGP HIS1 HIST1H2AJ HIST1H…
71	V$SREBP_Q3	150	150	300	6291	10579	-1.39	0	0.04	0	ABHD5 ACE2 AGGF1 AKR1D1 ANAPC2 APC APOL2 ARHGEF5 ARL4A ASB8 ASH1L ATP2C1 BAG5 BET1L BLZF1 BST2 C11orf17 C19orf6 C20orf111 C9orf114 CAMSAP1 CCR1 CGA CHST3 CLEC11A CNOT4 COX10 COX4I1 DCLRE1C DICER1 DKFZp434O0213 EGLN2 EIF5 ELL EMP1 FKBPL FLJ10276 FLJ10504 FLJ10587 FLJ11336 FLJ12671 FLJ12875 FXC1 FZR1 GBP1 GMEB1 GPR157 GPR175 GRB7 GTPBP1 HCFC2 HCNGP HEAB HIS1 HIST1H3F HOXB2 HOXC10 HPS6 HSD17B1 HSF2B…
72	V$POU6F1_01	24	24	426	1332	15538	-1.39	0	0.01	0	APBA3 APOL6 ASB8 C19orf6 DDX52 DJ122O8.2 ELL FANCF GTPBP1 HUS1 ID2 KIAA0446 KIAA0863 KPNA1 LIG4 NCOA1 OPA3 PPAN RPP14 SCAND1 TDRD7 UBN1 XPO4 ZNF24
73	V$E2F_Q6_01	90	90	360	2815	14055	-1.4	0	3.25	1.22	AMACR ASB8 BPY2IP1 BRD2 Bles03 C18orf9 C19orf6 C1orf16 C20orf111 C21orf66 CEBPZ CHERP CITED2 COX4I1 CTCF DAG1 DAPK3 DJ971N18.2 DKFZP434P1750 EGR1 EHD1 ELMO2 FKBPL FLJ11021 FLJ12875 FLJ13479 FLJ14129 FLJ20014 FLJ20433 GPR37 GRPEL1 HELZ HIS1 HIST1H2AJ HIST1H2AL HIST1H3C HIST1H3F HIST1H3G HIST1H4H HIST2H2AA HOXC10 HSD17B1 KIAA0117 KIAA0261 LOC51136 MAD2L1BP MAP3K11 MAPK7 MAT2A MED18 MGC11308 MGC9084…
74	V$TEL2_Q6	40	40	410	1086	15784	-1.42	0	3.59	1.49	ABAT ASB6 ASB8 BST2 CAMSAP1 CCR1 CD2BP2 CDK9 COX4I1 DCLRE1C DNAJB1 EGLN2 EXOSC4 FLJ13479 FXC1 GOLGB1 IFNB1 IKBKE ING2 KIAA0652 KLHL20 LCP1 MAP3K11 MOCS3 PER1 PMM2 POLI PRKCBP1 PRPF4 RND1 RNF25 SAP30L SART3 TRIM38 TSFM UBE2L3 WDR47 ZNF136 ZNF408 ZNHIT2
75	V$CEBPGAMMA_Q6	283	283	167	11253	5617	-1.45	0	0.04	0	ABAT ABCF1 ABHD5 ACE2 AFTIPHILIN AGGF1 AKR1B10 ALDH1B1 AMACR APBA3 APC APOL2 APOL6 ARHGEF5 ASB6 ASB8 ATP2C1 BCAP29 BCL7A BLZF1 BPY2IP1 BRAP BRD2 BTN2A1 Bit1 C10orf137 C14orf161 C15orf12 C19orf6 C21orf66 C21orf91 C7orf26 C8orf4 CAMSAP1 CCR1 CDK9 CEBPZ CGA CHST3 CITED2 CNOT4 COX10 CRSP9 CSNK1G1 CTCF CXCL11 DAG1 DAPK3 DDX28 DDX52 DGCR14 DHX29 DHX34 DICER1 DJ122O8.2 DJ971N18.2 DKFZP564O0523 DNAJB1 DP…
76	V$CREB_Q2: cAMP-response element-binding protein	63	63	387	1875	14995	-1.46	0	3.33	1.28	APBA3 BET1L C19orf6 C20orf67 CD2BP2 DGCR14 EGR1 FANCF FLJ20014 FLJ20291 GTF2B HCNGP HIST1H2AJ HIST1H4H HOXC10 HSD17B1 KIAA0409 KIAA0863 KPNA1 LIG4 MAFG MAN1B1 MAP3K11 MGC2752 N4BP1 NEFH NFATC1 NR4A2 NSUN6 NUP214 OPA3 PES1 PLEKHF2 POLI PPM2C PRCC PTDSR RANBP2 RBBP6 RECQL5 RLF RNF103 RNF40 RNMTL1 RPP14 SARA1 SART3 SF3A1 SFRS11 SLC18A2 TEX14 TLR2 TRIM26 YY1 ZC3HAV1 ZF ZNF134 ZNF143 ZNF410 ZNF432 ZNF…
77	V$GATA1_05: GATA-binding factor 1	50	50	400	2391	14479	-1.47	0	0.03	0	ABAT ACE2 ADAR AGGF1 BRAP BRD2 CAMSAP1 CCR1 COX10 EGLN2 EHD1 GRPEL1 HCFC2 HIST1H3C HIST1H4H HIST2H2AA HSPC023 LCP1 LGALS8 LIG4 LOC146542 LRAP MGC10471 MGC4293 MRPS12 PCDH7 RANBP2 RBBP6 RHOG SAFB2 SART3 SCAND1 SGSH SLC25A4 SLC35A2 SLC35E1 TAF1B THAP7 THUMPD1 TOR1B TRIM38 U1SNRNPBP UBE2L3 VEGFC YY1 ZNF134 ZNF16 ZNF434 ZNF451 ZNFN1A5
78	V$TEF_Q6	123	123	327	5238	11632	-1.49	0	0.04	0	ACE2 AFTIPHILIN AKR1D1 ALDH1B1 AMACR APOL2 APOL6 ARHGEF5 BRD2 C11orf17 C14orf161 C17orf35 C18orf9 C19orf6 C1orf16 C8orf4 CD2BP2 CGA COX10 CSNK1G1 DDX28 DHX29 DICER1 DKFZP564O0523 EGLN2 EHD1 EHMT1 ERBB2 FANCF FLJ12671 FLJ12875 FLJ13149 FLJ13479 FLJ20010 GBP1 GCS1 GOLGB1 GOLPH3L GTF2B HCFC2 HERC5 HIST1H3C HIST1H3F HIST2H2AA HOXB2 HSPC023 HUS1 HYPB ID2 IKBKE KIAA0431 KIAA0652 KIAA0922 KIAA1008 KLHL2…
79	V$HNF6_Q6	29	29	421	1527	15343	-1.52	0	0.02	0	AKR1D1 APBA3 ARHGDIA C21orf91 C8orf4 DHX29 EHMT1 FEM1C FLJ20010 HIST1H3F IFNB1 ITGAM KIAA0922 LOC94431 MAD2L1BP MAPK7 MCPH1 PRPF4 RNF103 SAMHD1 SLC39A9 SOD2 SRP46 TCTA TLR2 TRMT1 UBN1 ZNF136 ZNF451
80	V$E2F1_Q4_01	151	151	299	5046	11824	-1.52	0	2.91	1.01	AFTIPHILIN ALS4 AMACR ANAPC2 ARL4A ASB8 ATXN7 BPY2IP1 BRD2 Bles03 C11orf17 C15orf12 C18orf9 C19orf6 C1orf16 C20orf111 C20orf4 C21orf66 C7orf26 CARD15 CD2BP2 CDC42EP4 CEBPZ CHERP CHST3 CITED2 COX4I1 CSNK1G1 CTCF CXorf40 DAG1 DAPK3 DJ971N18.2 DKFZP434P1750 EGLN2 EGR1 EHD1 ELMO2 ERBB2 FANCF FKBPL FLJ11021 FLJ12875 FLJ13479 FLJ14129 FLJ20013 FLJ20014 FLJ20433 FLJ20507 GOLPH3L GPR37 GRB7 GRLF1 GRPEL1 …
81	V$TCF4_Q5	301	301	149	11896	4974	-1.52	0	0.05	0	ABAT ABCF1 ABHD5 ACE2 ADAR ADRM1 AGGF1 AKR1B10 AKR1D1 ALDH1B1 AMACR ANAPC2 APBA3 APC APOL2 APOL6 ASB6 ASB8 ATXN7 BCAP29 BPY2IP1 BRD2 BST2 BTN2A1 C10orf10 C10orf137 C11orf17 C14orf161 C14orf172 C17orf35 C18orf9 C19orf6 C1orf16 C20orf111 C20orf4 C20orf67 C21orf66 C8orf4 C9orf114 CAMSAP1 CARD15 CCR1 CDC42EP4 CEBPZ CGA CHERP CITED2 CLDN9 CNOT4 COX4I1 CRSP9 CSNK1G1 CXCL11 DAG1 DAPK3 DCLRE1C DDX28 DDX5…
82	V$WHN_B: winged-helix factor nude	166	166	284	5616	11254	-1.61	0	2.78	0.93	ADRM1 AFTIPHILIN AMACR APBA3 APXL ARHGDIA ARL4A ATXN7 BET1L BRAP Bit1 Bles03 C14orf172 C20orf111 C20orf4 C21orf91 CEBPZ CHERP CITED2 CLEC11A CNOT4 COX4I1 CXorf40 DAPK3 DDX24 DJ122O8.2 DKFZP564O0523 EHD1 ELMO2 ERBB2 FAM26B FANCF FBXL11 FEM1C FLJ10504 FLJ11021 FLJ12671 FLJ13479 FLJ14129 FLJ20014 GCS1 GMEB1 GOLGB1 GPR107 GRB7 GTF2B HCFC2 HIRA HIST1H2AJ HIST1H3G HIST1H4H HMOX2 HOXC10 HUS1 IRF2BP1 IRX…
83	V$NFY_Q6_01	203	203	247	6990	9880	-1.61	0	2.73	0.91	ABAT ABCF1 ADRM1 AGGF1 AKR1D1 ALDH1B1 ALS4 AMACR APC APXL ARHGEF5 ARL4A ASB8 BCAP29 BRD2 BST2 BTN2A1 C11orf17 C14orf161 C15orf12 C19orf24 C1orf16 C21orf91 C9orf114 CDC42EP4 CHERP CLEC11A CRSP9 CSNK1G1 CXCL11 DAG1 DAPK3 DDX24 DDX28 DDX52 DGCR14 DHX29 DHX34 DJ122O8.2 DKFZP434P1750 DKFZP564O0523 DNAJB1 EHD1 EIF5 ERBB2 FAM26B FANCF FBXL5 FKBPL FLJ10504 FLJ13149 FLJ13479 FLJ13946 FLJ14154 FLJ20010 FLJ…
84	V$E2F_03	80	80	370	2496	14374	-1.62	0	3.03	1.09	ATXN7 BPY2IP1 BRD2 Bles03 C19orf6 C20orf111 C21orf66 CD2BP2 CEBPZ CHERP COX4I1 CTCF DAG1 DAPK3 DJ971N18.2 DKFZP434P1750 EGR1 ELMO2 FKBPL FLJ12875 FLJ13479 FLJ14129 FLJ20433 GOLPH3L GRB7 GRPEL1 HELZ HIS1 HIST1H2AJ HIST1H2AL HIST1H3C HIST1H3F HIST1H3G HIST1H4H HIST2H2AA HSD17B1 KIAA0117 KIAA0261 KIAA0701 LOC51136 MAD2L1BP MAP3K11 MAPK7 MAT2A MED18 MGC11308 MGC9084 N4BP1 NFYA NIPBL NUP50 PDPK1 PHF15…
85	V$OSF2_Q6	253	253	197	10099	6771	-1.63	0	0.06	0	ABCF1 ACE2 ADRM1 AFTIPHILIN AGGF1 AKR1D1 AMACR ANAPC2 APOL6 APXL ARHGDIA ARL4A ASB6 ASB8 ATXN7 BCAP29 BET1L BPY2IP1 BRD2 BST2 Bit1 Bles03 C10orf10 C10orf137 C11orf17 C14orf161 C15orf12 C19orf24 C1orf16 C20orf67 C8orf4 C9orf114 CAMSAP1 CARD15 CCR1 CD2BP2 CDC42EP4 CEBPZ CHERP CLEC11A COX10 COX4I1 CSNK1G1 DCLRE1C DHX34 DICER1 DJ971N18.2 DKFZP434P1750 DKFZP564O0523 DPH2L1 EGLN2 EGR1 EHD1 EHMT1 ELMO2 …
86	V$GATA2_02: GATA-binding factor 2	119	119	331	5051	11819	-1.63	0	0.05	0	ABHD5 ACE2 ADAR AFTIPHILIN AGGF1 APC ARL4A BLZF1 BRAP BRD2 C19orf6 C1orf16 C20orf67 C8orf4 CAMSAP1 CCR1 CGA CITED2 COX4I1 CXCL11 CXorf40 DAG1 DDX28 DDX52 DHX29 DHX34 DICER1 DJ122O8.2 DJ971N18.2 DPH2L1 EGLN2 EHD1 ERBB2 FBXL5 FEM1C FLJ13479 FLJ14129 FLJ20014 FXC1 GMEB1 GOLGB1 GPATC3 GPR107 GRB7 GRPEL1 GTPBP1 HCFC2 HIS1 HIST1H3G HIST1H4H HIST2H2AA HPS6 HSPC023 HYPB ID2 IRF2BP1 KIAA0431 KIAA0446 KIAA…
87	V$MTATA_B: Muscle TATA box	182	182	268	7441	9429	-1.64	0	0.06	0	ABAT ACE2 AFTIPHILIN AGGF1 AKR1B10 AKR1D1 ALDH1B1 AMACR APBA3 APC APOL2 APOL6 ARHGEF5 ARL4A ASB8 ATP2C1 BCAP29 BST2 Bit1 Bles03 C14orf161 C18orf9 C20orf4 C21orf66 C21orf91 C9orf114 CCR1 CDC42BPB CDC42EP4 CDK9 CGA CHERP CITED2 CRSP9 CSNK1G1 CXCL11 CXorf40 DCLRE1C DDX52 DKFZP564O0523 DNAJB1 EHD1 EIF5 EMP1 ERBB2 FAM26B FEM1C FLJ10587 FLJ11021 FLJ11336 FLJ13946 FLJ20433 FXC1 GBP1 GCS1 GOLGA5 GRB7 GRL…
88	V$E2F_Q4_01	139	139	311	4635	12235	-1.65	0	2.78	0.93	AFTIPHILIN AMACR ANAPC2 ASB8 ATXN7 BPY2IP1 BRD2 Bles03 C11orf17 C18orf9 C19orf6 C1orf16 C20orf111 C21orf66 CARD15 CD2BP2 CDC42EP4 CEBPZ CHERP CHST3 CITED2 COX4I1 CSNK1G1 CTCF CXorf40 DAG1 DAPK3 DJ971N18.2 DKFZP434P1750 EGLN2 EGR1 EHD1 ELMO2 FANCF FKBPL FLJ11021 FLJ12875 FLJ13479 FLJ14129 FLJ20013 FLJ20014 FLJ20433 GOLPH3L GPR37 GRB7 GRPEL1 GTPBP1 HELZ HERC5 HIS1 HIST1H2AJ HIST1H2AL HIST1H3C HIST1…
89	V$AP1_Q2: activator protein 1	263	263	187	10456	6414	-1.68	0	0.06	0	ABAT ABCF1 ABHD5 ACE2 ADRM1 AKR1B10 AKR1D1 ALS4 AMACR ANAPC2 APC APOL2 APOL6 ARHGDIA ARL4A ASB6 ASB8 ATP2C1 ATXN7 BAG5 BET1L BPY2IP1 BRAP BRD2 Bit1 Bles03 C11orf17 C14orf161 C15orf12 C17orf35 C18orf9 C1orf16 C20orf111 C20orf4 C7orf26 C8orf4 CASKIN2 CCR1 CD2BP2 CDC42EP4 CEBPZ CNOT4 COX4I1 CRSP9 CSNK1G1 CTCF CXCL11 DAPK3 DDX24 DDX28 DDX52 DICER1 DJ971N18.2 DKFZP434P1750 DPH2L1 EGLN2 EHD1 EIF5 ELMO2…
90	V$VMYB_01: v-Myb	350	350	100	12563	4307	-1.7	0	2.8	0.93	ABAT ACE2 ADAR AGGF1 ALDH1B1 ALS4 AMACR APBA3 APC APOL2 APXL ARHGDIA ARL4A ASB6 ASB8 ASH1L ATP2C1 BCAP29 BET1L BLZF1 BPY2IP1 BRAP BRD2 BTN2A1 Bit1 Bles03 C10orf137 C11orf17 C14orf161 C18orf9 C19orf24 C19orf6 C1orf16 C20orf111 C20orf67 C21orf66 C21orf91 C8orf4 CAMSAP1 CARD15 CASKIN2 CCR1 CD2BP2 CDC42BPB CDC42EP4 CDK9 CEBPZ CGA CHERP CHST3 CITED2 CLDN9 CLEC11A CNOT4 COX10 COX4I1 CRSP9 CSNK1G1 CTCF …
91	V$HFH3_01: HFH-3 (HNF3/fork head homolog 3)	149	149	301	6176	10694	-1.71	0	0.06	0	ABAT ABCF1 ACE2 AFTIPHILIN AKR1B10 AKR1D1 ALS4 APC APOL6 ARHGEF5 ARL4A ASB8 BCAP29 BRAP BRD2 C10orf10 C11orf17 C14orf172 C19orf6 C20orf111 CAMSAP1 CDC42BPB CITED2 CSNK1G1 CXCL11 DCLRE1C DDX52 DICER1 DNAJB1 EHMT1 ELMO2 EMP1 ERBB2 EXOSC4 FAM26B FANCF FKBPL FLJ10276 FLJ10504 FLJ11336 FLJ12875 FLJ20010 FLJ20291 GBP1 GMEB1 GOLGB1 GOLPH3L GPATC1 GPATC3 GPR37 GRB7 GTPBP1 HCFC2 HCNGP HIC2 HIST1H2AL HIST1…
92	V$MRF2_01: modulator recognition factor 2	271	271	179	10746	6124	-1.71	0	0.06	0	ABAT ABHD5 ACE2 ADAR AFTIPHILIN AKR1B10 ALDH1B1 APBA3 APC APOL2 APOL6 ARHGEF5 ARL4A ASB6 ASB8 ASH1L BCAP29 BLZF1 BPY2IP1 BRD2 BTN2A1 C10orf137 C11orf17 C14orf161 C15orf12 C17orf35 C1orf16 C20orf111 C20orf4 C8orf4 C9orf114 CDC42BPB CDC42EP4 CEBPZ CHERP CLDN9 CLEC11A CNOT4 COX10 CRSP9 CSNK1G1 CTCF CXCL11 DDX24 DDX28 DDX52 DGCR14 DHX34 DICER1 DJ122O8.2 DJ971N18.2 DKFZp434O0213 EGLN2 EHD1 EHMT1 EIF5 …
93	V$HNF3ALPHA_Q6	326	326	124	12766	4104	-1.73	0	0.05	0	ABAT ABCF1 ABHD5 ACE2 ADAR AFTIPHILIN AGGF1 AKR1B10 AKR1D1 ALDH1B1 ALS4 AMACR APBA3 APC APOL2 APOL6 ARHGEF5 ARL4A ASB6 ASB8 ATP2C1 BAG5 BCAP29 BET1L BLZF1 BRAP BRD2 BST2 BTN2A1 Bit1 C10orf10 C10orf137 C11orf17 C14orf161 C14orf172 C15orf12 C17orf35 C18orf9 C19orf6 C20orf111 C20orf4 C21orf91 C8orf4 CAMSAP1 CCR1 CD2BP2 CEBPZ CGA CHERP CHST3 CITED2 CNOT4 COX4I1 CRSP9 CSNK1G1 CXCL11 CXorf40 DAPK3 DCLR…
94	V$HFH8_01: HNF-3/Fkh Homolog-8	43	43	407	2065	14805	-1.77	0	0.03	0	BRAP CGA DHX29 DICER1 EHMT1 ERBB2 EXOSC4 FAM26B GPR37 HOXC10 HSD17B1 IFNB1 KIAA1008 LGALS8 LOC90806 LRAP MAP3K2 MAPK7 MGAT2 MINPP1 NFATC1 NR4A2 NUP50 OPA3 PPP1R8 PRCC RECQL5 SIRT4 SNAPC4 TAF15 THUMPD2 TLR2 TM9SF4 TRIM62 TSFM UBN1 UGCGL1 USP15 ZNF16 ZNF232 ZNF318 ZNF613 ZNF654
95	V$USF_C: USF binding site	174	174	276	7105	9765	-1.77	0	0.07	0	ABCF1 ACE2 AGGF1 AKR1D1 ALDH1B1 ANAPC2 APC APOL2 APOL6 ARHGEF5 ARL4A ATXN7 BCAP29 BPY2IP1 BRD2 BST2 Bles03 C10orf10 C10orf137 C14orf172 C17orf35 C19orf24 C19orf6 C20orf111 C21orf91 C7orf26 CAMSAP1 CARD15 CD2BP2 CDK9 CEBPZ CITED2 CLEC11A CNOT4 CXCL11 DDX52 DHX29 DHX34 DICER1 DJ122O8.2 DJ971N18.2 DPH2L1 EGLN2 EHD1 ELL EXOSC4 FAM26B FANCF FBXL5 FEM1C FLJ10276 FLJ10504 FLJ11336 FLJ12671 FLJ14129 FLJ1…
96	V$MYOGNF1_01: myogenin / nuclear factor 1 or related factors	92	92	358	3975	12895	-1.81	0	0.05	0	ABAT ABHD5 ALDH1B1 AMACR ATP2C1 BCL7A BST2 C10orf10 C14orf172 C18orf9 C19orf24 C19orf6 C1orf16 C20orf111 CLEC11A CNOT4 CTCF CXorf40 DAG1 DICER1 DJ122O8.2 DKFZP434P1750 DPH2L1 EIF5 ERBB2 FLJ11336 FLJ12671 FLJ20010 FLJ20014 GOLGA5 GTPBP1 HCNGP HERC5 HIC2 HMOX2 HSF2BP IFNB1 IKBKE IMAA IRF2BP1 KIAA0446 LIG4 LOC90806 LOC94431 LRRC14 LYPLA3 MAN1B1 MAPK7 MECP2 MGAT2 MGC26885 MGC2963 MGC32020 MGC4293 MKI…
97	V$CDC5_01: cell division control protein 5	350	350	100	13617	3253	-1.83	0	0.06	0	ABAT ABCF1 ABHD5 ACE2 ADAR AFTIPHILIN AGGF1 AKR1D1 ALDH1B1 ALS4 AMACR APBA3 APC APOL2 APOL6 APXL ARHGEF5 ARL4A ASB8 ASH1L BCAP29 BCL7A BLZF1 BPY2IP1 BRAP BRD2 BST2 BTN2A1 Bit1 C10orf10 C10orf137 C11orf17 C14orf161 C14orf172 C15orf12 C17orf35 C18orf9 C19orf6 C20orf4 C20orf67 C21orf66 C21orf91 C8orf4 C9orf114 CAMSAP1 CCR1 CEBPZ CGA CHERP CHST3 CITED2 CNOT4 COX10 CRSP9 CSNK1G1 CTCF CXCL11 DAG1 DAPK3…
98	V$HAND1E47_01: Hand1:E47 heterodimer	247	247	203	9813	7057	-1.87	0	0.08	0	ACE2 ADAR ADRM1 AGGF1 AKR1B10 AKR1D1 AMACR ANAPC2 APBA3 APC APOL2 APOL6 APXL ARHGDIA ARHGEF5 ASB6 ASB8 BAG5 BCL7A BLZF1 BRD2 BST2 Bit1 C10orf10 C11orf17 C14orf161 C14orf172 C19orf6 C20orf111 C20orf67 C21orf66 C7orf26 CARD15 CASKIN2 CD2BP2 CDC42EP4 CDK9 CHERP CLEC11A CNOT4 COX10 COX4I1 CSNK1G1 CTCF DAG1 DAPK3 DDX24 DDX28 DDX52 DGCR14 DHX29 DHX34 DKFZP434P1750 DKFZp434O0213 DNAJB1 EGLN2 EGR1 EHD1 E…
99	V$ELF1_Q6	196	196	254	7890	8980	-1.91	0	0.08	0	ABAT ACE2 ADAR AFTIPHILIN AGGF1 AKR1B10 AKR1D1 APC APOL6 ARHGEF5 ARL4A ASB6 ATXN7 BPY2IP1 BRD2 BST2 BTN2A1 Bit1 C14orf161 C14orf172 C15orf12 C19orf24 C1orf16 C20orf111 C20orf67 C21orf66 C21orf91 C8orf4 CARD15 CGA CHST3 CITED2 CLDN9 CLEC11A CNOT4 COX10 COX4I1 CXCL11 CXorf40 DCLRE1C DDX28 DGCR14 DHX29 DJ971N18.2 DKFZP434P1750 DKFZP564O0523 DKFZp434O0213 EGLN2 EHD1 ELL ELMO2 EMP1 ERBB2 EXOSC4 FAM26B…
100	V$POU3F2_01	6	6	444	78	16792	-1.95	0	3.81	1.59	FANCF LGALS8 MRPS12 RPP14 TAF1B TFIP11
101	V$COMP1_01: COMP1	236	236	214	9373	7497	-1.96	0	0.09	0	ABAT ACE2 ADRM1 AGGF1 AKR1B10 ALDH1B1 AMACR ANAPC2 APBA3 APC APOL6 ATXN7 BAG5 BCAP29 BRD2 BTN2A1 C11orf17 C14orf161 C15orf12 C17orf35 C1orf16 C20orf111 C20orf4 C21orf66 C21orf91 C9orf114 CAMSAP1 CARD15 CCR1 CEBPZ CGA CHERP CLEC11A COX10 CRSP9 CSNK1G1 CXCL11 DAG1 DAPK3 DDX52 DGCR14 DKFZP434P1750 DKFZP564O0523 EGLN2 EHMT1 EIF5 EMP1 ERBB2 F8A1 FAM26B FKBPL FLJ10276 FLJ10587 FLJ11021 FLJ12671 FLJ1287…
102	V$VMYB_02: v-Myb	107	107	343	3535	13335	-1.96	0	2.48	0.74	APXL ARL4A ASH1L BET1L BLZF1 C10orf137 C19orf6 CEBPZ CHST3 CITED2 CLDN9 CLEC11A CRSP9 DICER1 DJ971N18.2 DNAJB1 DPH2L1 EGLN2 FBXL5 FLJ10504 FLJ10587 FLJ14129 FLJ20013 FLJ20014 GCS1 GOLGA5 GOLGB1 GTPBP1 HDHD3 HELZ HERC5 HIS1 HIST2H2AA HSF2BP IRF2BP1 KIAA0261 KIAA0431 KIAA0922 KIAA1008 LGALS8 LIG4 LOC51136 MAN1B1 MAT2A MGAT2 MGC11335 MGC4293 MRPS2 MT MTF1 NFATC1 NFE2L3 NINJ1 NIPBL NUP160 NXT2 OPA3 O…
103	V$FOXP3_Q4	215	215	235	8587	8283	-1.97	0	0.09	0	ABCF1 ACE2 ADAR ADRM1 AFTIPHILIN AGGF1 AKR1B10 AKR1D1 ANAPC2 APOL2 APOL6 ARHGDIA ARHGEF5 BCAP29 BET1L BLZF1 Bit1 C11orf17 C14orf161 C14orf172 C15orf12 C21orf66 C7orf26 C8orf4 CARD15 CDC42EP4 CDK9 CEBPZ CNOT4 COX4I1 CRSP9 CTCF DAG1 DCLRE1C DDX24 DDX52 DGCR14 DHX34 DICER1 DJ122O8.2 DJ971N18.2 DKFZP564O0523 DKFZp434O0213 DNAJB1 EGLN2 EGR1 EHMT1 EIF5 ELL ELMO2 EXOSC4 FAM26B FANCF FBXL5 FLJ10276 FLJ10…
104	V$ATF3_Q6: activating transcription factor 3	61	61	389	1879	14991	-1.98	0	2.72	0.91	ALDH1B1 APBA3 BCAP29 BPY2IP1 C19orf6 C8orf4 CD2BP2 CDC42BPB CDC42EP4 CEBPZ CGA DGCR14 EHD1 FKBPL FLJ10504 FLJ12671 FLJ20014 GTPBP1 HIC2 HIST1H2AJ HIST1H2AL HIST1H4H HOXC10 HSD17B1 KIAA0863 LIG4 MAFG MED18 MGC11308 N4BP1 NR4A2 NUP214 OPA3 PCIA1 PPM2C RBBP6 RNMTL1 RPP14 SLC18A2 SLC39A9 SNAPC4 TEX14 THOC1 TMPRSS3 TRIM26 TRIP10 UGCGL1 USP15 YTHDF1 YY1 ZC3HDC3 ZF ZNF134 ZNF143 ZNF198 ZNF20 ZNF24 ZNF41…
105	V$AFP1_Q6	56	56	394	2543	14327	-1.98	0	0.05	0	APC BLZF1 BTN2A1 C14orf161 C20orf4 CGA CHERP CNOT4 COX10 DDX52 DJ971N18.2 ERBB2 FANCF FLJ13946 GOLPH3L GPR107 GRLF1 HIST2H2AA HYPB IFNB1 KIAA1008 LGALS8 LOC90806 MAP3K2 MAP3K4 MCPH1 NCOA1 NFE2L3 NSUN6 PES1 PMM2 POLR1B PRPF4B RBBP6 RBM15 RBM30 RNF40 RNMTL1 RRAGA RSAFD1 SAMHD1 SCAND1 SLC25A4 TDRD7 TLR2 TOR1A UBQLN2 USP4 WDR47 ZCCHC6 ZNF136 ZNF394 ZNF451 ZNF654 ZNFN1A5 ZNHIT2
106	V$BACH2_01: BTB and CNC homolog 2	297	297	153	11633	5237	-1.99	0	0.09	0	ABAT ABCF1 ABHD5 ADRM1 AKR1B10 ALS4 ANAPC2 APBA3 APC APOL2 APOL6 ARHGEF5 ARL4A ASB6 ASB8 ASH1L BCL7A BET1L BLZF1 BRAP BRD2 BST2 BTN2A1 Bit1 Bles03 C10orf10 C10orf137 C11orf17 C14orf161 C15orf12 C18orf9 C19orf6 C20orf111 C20orf4 C21orf66 C7orf26 C8orf4 C9orf114 CAMSAP1 CCR1 CEBPZ CITED2 CLDN9 CLEC11A COX4I1 CSNK1G1 CXCL11 DAG1 DCLRE1C DDX24 DDX28 DGCR14 DICER1 DJ971N18.2 DKFZP434P1750 DKFZP564O052…
107	V$ARP1_01: apolipoprotein AI regulatory protein 1	74	74	376	2344	14526	-1.99	0	2.62	0.85	ABAT ACE2 ADRM1 APOL2 ASB6 BCAP29 C11orf17 C20orf4 C20orf67 C9orf114 CDC42EP4 CEBPZ DCLRE1C DKFZp434O0213 DPH2L1 EGLN2 ELL ERBB2 FAM26B FBXL11 FKBPL FLJ12875 FLJ14154 FLJ20507 GPATC1 GRB7 GRLF1 HIC2 HPS6 HSD17B1 HSPC023 KIAA0117 KIAA0431 KIAA0446 KIAA0859 KIAA1008 LGALS8 LOC94431 MAD2L1BP MCPH1 MGC11308 MGC3329 MINPP1 MKI67 MRPS17 MT NARG1L PPAN PRPF39 RLF SAS10 SENP5 SERPINB8 SIRT4 SLC18A2 SLC25…
108	V$PAX6_01: Pax-6	194	194	256	7793	9077	-1.99	0	0.09	0	ABCF1 ABHD5 ALDH1B1 ALS4 APC APOL2 ARHGEF5 ARL4A ASH1L BAG5 BET1L BPY2IP1 BRAP BRD2 Bit1 C10orf10 C10orf137 C11orf17 C15orf12 C17orf35 C18orf9 C19orf6 C20orf4 C21orf91 C7orf26 C9orf114 CASKIN2 CCR1 CEBPZ CHERP CHST3 CNOT4 COX10 COX4I1 CRSP9 CSNK1G1 CTCF CXorf40 DCLRE1C DDX28 DGCR14 DHX34 DICER1 DJ122O8.2 DJ971N18.2 DKFZp434O0213 DNAJB1 EGLN2 EGR1 EHMT1 EIF5 ELL EMP1 EXOSC4 FAM26B FANCF FBXL11 FEM…
109	V$COREBINDINGFACTOR_Q6	103	103	347	4352	12518	-1.99	0	0.08	0	AKR1D1 AMACR ANAPC2 APOL6 ASB6 ASB8 BPY2IP1 BST2 Bles03 C1orf16 CARD15 CCR1 COX10 DHX34 DJ971N18.2 DKFZP564O0523 ELMO2 EMP1 ERBB2 EXOSC4 FAM26B FLJ10587 FLJ12875 FLJ13149 FLJ13946 FLJ20014 FLJ20433 FZR1 GBP1 GOLGA5 GOLGB1 GPR107 GPR175 HIRA HMOX2 IFNB1 KIAA0117 KIAA0261 KIAA0431 KIAA0922 LCP1 LGALS8 LIG4 LOC94431 LRP12 MAFG MCPH1 MDS032 MECP2 MGC11308 MGC4293 MGC9084 MGRN1 MRPS12 MRPS34 MT MYO9B …
110	V$FREAC7_01: Fork head RElated ACtivator-7	141	141	309	5793	11077	-2	0	0.09	0	ABAT AFTIPHILIN AGGF1 ALS4 APOL2 APOL6 ARHGDIA ASB8 BCL7A BRAP BRD2 C11orf17 C18orf9 C19orf6 C20orf4 C21orf66 CGA CNOT4 CXCL11 DCLRE1C DDX28 DDX52 DHX29 DICER1 DJ971N18.2 DKFZP564O0523 DNAJB1 EHMT1 ERBB2 EXOSC4 FAM26B FANCF FKBPL FLJ10276 FLJ10504 FLJ11021 FLJ20291 FXC1 GBP1 GCS1 GMEB1 GOLPH3L GPATC3 GPR37 HCFC2 HERC5 HIC2 HIST1H3F HIST1H4H HOXB2 HOXC10 HSD17B1 HUS1 IFNB1 IMAA ITGAM KIAA0431 KIAA…
111	V$GFI1_01: growth factor independence 1	109	109	341	4581	12289	-2	0	0.08	0	ABAT AKR1D1 APBA3 APC APOL2 APOL6 ATXN7 BPY2IP1 BRAP BST2 Bit1 C10orf10 C14orf161 C17orf35 C1orf16 C20orf111 C21orf91 CARD15 CCR1 CLEC11A CXorf40 DAG1 DDX28 DDX52 EGLN2 ELMO2 EMP1 FAM26B FEM1C FLJ10504 FLJ20433 GBP1 GMEB1 GOLPH3L GPR157 GPR175 GRPEL1 GTF2B HCFC2 HEAB HIRA HIST1H3C HIST1H3F HMOX2 HSF2BP HSPC023 ID2 IFNB1 IRF2BP1 ITGAM KIAA0431 KIAA0446 KIAA0652 KIAA0701 LOC146542 MAD2L1BP MAPK7 MD…
112	V$MYOD_01: myoblast determination gene product	312	312	138	12181	4689	-2.02	0	0.09	0	ABAT ABCF1 ABHD5 ACE2 ADAR ADRM1 AFTIPHILIN AGGF1 AKR1B10 ALDH1B1 ALS4 AMACR ANAPC2 APC APOL2 APOL6 APXL ARHGDIA ARHGEF5 ARL4A ASB6 ASB8 BAG5 BCAP29 BCL7A BLZF1 BPY2IP1 BST2 Bles03 C10orf10 C10orf137 C11orf17 C14orf161 C15orf12 C18orf9 C19orf24 C19orf6 C20orf111 C20orf4 C20orf67 C21orf66 C21orf91 C7orf26 C9orf114 CAMSAP1 CASKIN2 CCR1 CDC42BPB CDC42EP4 CDK9 CEBPZ CGA CHERP CLDN9 COX10 COX4I1 CSNK1…
113	V$CEBPDELTA_Q6	315	315	135	12289	4581	-2.03	0	0.09	0	ABAT ABCF1 ABHD5 ACE2 ADAR AFTIPHILIN AGGF1 AKR1B10 AKR1D1 ALS4 AMACR APBA3 APC APOL2 APOL6 ARL4A ASB6 ASH1L ATXN7 BCL7A BET1L BPY2IP1 BRAP BRD2 BST2 BTN2A1 Bit1 C10orf137 C11orf17 C14orf161 C15orf12 C18orf9 C19orf6 C1orf16 C20orf111 C20orf67 C21orf66 C21orf91 C8orf4 C9orf114 CAMSAP1 CARD15 CCR1 CD2BP2 CEBPZ CGA CHST3 CITED2 CNOT4 COX10 CRSP9 CSNK1G1 CXCL11 DAG1 DAPK3 DDX24 DDX28 DDX52 DGCR14 DHX…
114	V$GATA1_06: GATA-binding factor 1	103	103	347	4336	12534	-2.06	0	0.08	0	ADAR AFTIPHILIN AGGF1 APC BLZF1 BRAP BRD2 C20orf67 C8orf4 CAMSAP1 CARD15 CCR1 CGA CITED2 COX4I1 CXCL11 CXorf40 DAG1 DDX28 DDX52 DHX29 DICER1 DJ122O8.2 DPH2L1 EGLN2 EHD1 ERBB2 FBXL5 FEM1C FLJ13479 FLJ14129 FLJ20014 GBP1 GPATC3 GPR107 GRPEL1 GTPBP1 HCFC2 HIS1 HIST1H3F HIST1H4H HPS6 HSF2BP HUS1 HYPB ID2 IRF2BP1 KIAA0431 KIAA0446 KIAA0652 LGALS8 LOC146542 LOC94431 LRAP MAFG MAP3K2 MAPK7 MCPH1 MGC1047…
115	V$GATA2_03: GATA-binding factor 2	102	102	348	4295	12575	-2.07	0	0.08	0	ABCF1 ADAR AGGF1 APC BRAP BRD2 C10orf10 C18orf9 C1orf16 C20orf111 C20orf67 C8orf4 CAMSAP1 CCR1 CGA CXCL11 CXorf40 DAG1 DAPK3 DDX28 DHX29 DICER1 DJ122O8.2 DJ971N18.2 EGLN2 EHD1 EHMT1 ERBB2 FBXL11 FBXL5 FEM1C FLJ10504 FLJ10587 FLJ13479 FLJ14129 GOLGA5 GOLPH3L GPR107 GPR37 GRB7 GRPEL1 HCFC2 HIC2 HIS1 HIST1H3C HIST1H3G HIST1H4H HSF2BP HSPC023 HUS1 KIAA0431 KIAA0446 KIAA0652 KIAA0859 LGALS8 LOC146542 …
116	V$XFD2_01: Xenopus fork head domain factor 2	76	76	374	3300	13570	-2.07	0	0.07	0	ABAT ABCF1 AFTIPHILIN AGGF1 ALS4 APOL2 ASB8 C18orf9 C21orf91 CGA CNOT4 DHX29 DICER1 DJ971N18.2 EHMT1 ERBB2 FAM26B FLJ11021 GBP1 GCS1 GPR37 HOXB2 HSD17B1 HUS1 IFNB1 KIAA0431 KIAA0446 KIAA0859 KIAA1008 KLHL20 LGALS8 LIG4 LOC90806 LRAP MAP3K2 MAPK7 MGAT2 MGC26885 MGC2752 MINPP1 NARG1L NFATC1 NR4A2 NSUN6 NUP50 NXT2 OPA3 PER1 PPP1R8 PRCC RECQL5 RLF RNF40 RSAFD1 SAMHD1 SIRT4 SLC25A28 SLC35A2 TAF15 THUM…
117	V$IPF1_Q4	72	72	378	3138	13732	-2.11	0	0.07	0	ABAT APBA3 ASB8 Bit1 C14orf172 C20orf4 CARD15 DDX24 DJ122O8.2 DKFZp434O0213 ERBB2 F8A1 FLJ10276 FLJ12671 FLJ13479 FLJ14154 GBP1 GOLGA5 GOLGB1 GPR107 GPR157 HELZ HIC2 HIST1H3F HIST1H3G HOXB2 HUS1 ID2 KIAA0117 KIAA0261 KIAA0446 KIAA0701 LGALS8 LOC51136 MINPP1 MRPS12 NEFH NEUGRIN NXT2 PHF15 PIGH PMM2 PUS3 RBBP6 RBM30 RDH14 RNF40 RPP14 RRAGA SENP5 SFRS11 SHQ1 SLC39A9 SSB1 STX1A TAF15 TDRD7 TFIP11 THO…
118	V$E4BP4_01: E4BP4	23	23	427	587	16283	-2.13	0	3.03	1.09	ALS4 APBA3 CSNK1G1 EHD1 FLJ10504 FLJ14154 GOLGA5 GOLGB1 GPR157 HIST2H2AA HOXB2 HPS6 IRF2BP1 LGALS8 MAP3K2 MOCS3 NFATC1 POLI PPM2C SUPV3L1 TLR2 ZNF211 ZNF654
119	V$LEF1TCF1_Q4	169	169	281	6804	10066	-2.14	0	0.11	0	ABAT ABCF1 ABHD5 ACE2 ADAR AGGF1 AKR1D1 ALS4 AMACR APOL2 APOL6 APXL ARHGDIA ASB6 ASB8 ATP2C1 ATXN7 BAG5 BCAP29 BLZF1 BPY2IP1 BTN2A1 C10orf10 C10orf137 C19orf6 C20orf67 C21orf66 C8orf4 CARD15 CCR1 CGA CHST3 COX10 COX4I1 CSNK1G1 CXCL11 DAPK3 DDX52 DICER1 DKFZP564O0523 EGLN2 EIF5 ERBB2 FLJ10276 FLJ13479 FLJ13946 FLJ20291 GBP1 GOLPH3L GPR175 GRB7 GTF2B HIC2 HIST1H2AJ HIST1H3C HIST1H3F HIST2H2AA HOXC1…
120	V$ATF1_Q6	44	44	406	1302	15568	-2.14	0	2.7	0.9	Bit1 C19orf6 C20orf111 CAMSAP1 CGA CLDN9 CTCF CXorf40 EMP1 FLJ12671 FLJ14154 FLJ20014 FXC1 GRB7 GTPBP1 HIC2 HOXC10 KIAA0863 LIG4 MAFG MED18 MGC11308 MOCS3 MSX2 MTF1 MYO9B PLEKHF2 PPM2C PRCC RBM30 RNMTL1 SARA1 SLC18A2 THOC1 TOR1B TRIM26 USP4 YY1 ZC3HDC3 ZNF410 ZNF432 ZNF434 ZNF473 ZNF576
121	V$STAT1_01: signal transducer and activator of transcription 1	6	6	444	82	16788	-2.14	0	3.61	1.49	COX10 DCLRE1C PRPF4 ZC3HAV1 ZFP95 ZNF410
122	V$AP1_Q4: activator protein 1	334	334	116	12958	3912	-2.15	0	0.1	0	ABAT ABCF1 ABHD5 ACE2 ADAR ADRM1 AGGF1 AKR1B10 AKR1D1 ALS4 AMACR ANAPC2 APC APOL2 APOL6 ARHGDIA ARL4A ASB6 ASB8 ATP2C1 ATXN7 BAG5 BET1L BPY2IP1 BRAP BRD2 BTN2A1 Bit1 Bles03 C14orf161 C14orf172 C15orf12 C17orf35 C18orf9 C19orf24 C1orf16 C20orf111 C20orf4 C20orf67 C21orf66 C7orf26 C8orf4 C9orf114 CARD15 CASKIN2 CD2BP2 CDC42EP4 CDK9 CEBPZ CLEC11A CNOT4 COX4I1 CRSP9 CSNK1G1 CTCF CXCL11 DAPK3 DCLRE1C …
123	V$PAX_Q6	425	425	25	16216	654	-2.15	0	0.03	0	ABAT ABCF1 ABHD5 ACE2 ADAR ADRM1 AFTIPHILIN AGGF1 AKR1B10 AKR1D1 ALDH1B1 ALS4 AMACR ANAPC2 APBA3 APC APOL2 APOL6 ARHGDIA ARHGEF5 ARL4A ASB6 ASB8 ASH1L ATP2C1 ATXN7 BCAP29 BCL7A BET1L BLZF1 BPY2IP1 BRAP BRD2 BST2 BTN2A1 Bit1 C10orf10 C10orf137 C11orf17 C14orf161 C14orf172 C15orf12 C17orf35 C18orf9 C19orf24 C19orf6 C1orf16 C20orf111 C20orf4 C20orf67 C21orf66 C21orf91 C7orf26 C8orf4 C9orf114 CAMSAP1…
124	V$FOXJ2_01: fork head box J 2	170	170	280	6833	10037	-2.17	0	0.12	0	ABAT ABCF1 ACE2 AFTIPHILIN AKR1D1 ALS4 APC APOL6 ARHGEF5 ARL4A ASB8 BAG5 BCAP29 BRAP BRD2 C10orf10 C11orf17 C14orf172 C18orf9 C19orf6 C20orf111 CAMSAP1 CITED2 CNOT4 CSNK1G1 CXCL11 DCLRE1C DDX52 DHX29 DICER1 DJ971N18.2 DNAJB1 EHMT1 EMP1 ERBB2 EXOSC4 FAM26B FANCF FKBPL FLJ10276 FLJ10504 FLJ10587 FLJ11021 FLJ11336 FLJ12875 FLJ13479 FLJ14154 FLJ20291 GBP1 GCS1 GMEB1 GOLPH3L GPATC1 GPATC3 GPR37 GRB7 G…
125	V$HP1SITEFACTOR_Q6	86	86	364	3653	13217	-2.2	0	0.09	0	ABCF1 ACE2 ALDH1B1 APBA3 APC APOL2 APOL6 ARL4A BCAP29 C10orf10 C19orf6 C20orf111 C8orf4 C9orf114 CDC42EP4 CEBPZ DDX52 DHX29 ELL FLJ11336 FLJ13479 FXC1 GOLGA5 GOLPH3L GPR175 GRB7 GRLF1 HERC5 HIST1H2AJ HIST1H3C HIST1H3F HIST1H3G HPS6 HSD17B1 HYPB KIAA0117 KIAA0863 KIAA1008 KLHL20 KPNA1 LRAP MAPK7 MCPH1 MGC11335 MGC9084 MKI67 MRPS2 MT MTF1 NFATC1 NFE2L3 NINJ1 OPA3 PES1 PIGH PRCC PRDM4 PRKCBP1 PRPF4B…
126	V$SMAD3_Q6	225	225	225	8885	7985	-2.2	0	0.13	0	ABAT ACE2 AKR1B10 AKR1D1 AMACR ANAPC2 APOL2 ARHGDIA ARHGEF5 ASB8 BCAP29 BCL7A BLZF1 BST2 Bit1 C10orf10 C10orf137 C11orf17 C17orf35 C18orf9 C19orf24 C20orf111 C20orf4 C20orf67 C21orf91 C8orf4 CAMSAP1 CASKIN2 CCR1 CD2BP2 CDK9 CLEC11A CNOT4 COX10 CRSP9 CSNK1G1 CXorf40 DAPK3 DDX24 DHX34 DICER1 DKFZp434O0213 DNAJB1 DPH2L1 EGLN2 EGR1 EHD1 ELL ELMO2 EMP1 ERBB2 EXOSC4 F8A1 FBXL11 FBXL5 FKBPL FLJ10276 FLJ…
127	V$CMYB_01: c-Myb	115	115	335	3892	12978	-2.21	0	2.12	0.48	ADAR AGGF1 ANAPC2 APXL ARL4A ASH1L ATXN7 BAG5 BET1L BST2 C14orf161 C17orf35 C1orf16 C7orf26 CCR1 CD2BP2 CDC42EP4 CEBPZ CGA CLDN9 COX4I1 DAG1 DAPK3 DJ971N18.2 DKFZp434O0213 DNAJB1 EGLN2 EHMT1 ELL ERBB2 FEM1C FLJ11021 FLJ13149 FLJ13946 FLJ20013 FLJ20014 FLJ20291 FLJ20507 GPATC1 GPR107 GTPBP1 HELZ HERC5 HIRA HIS1 HOXC10 HSD17B1 IKBKE IRF2BP1 KIAA0117 KIAA0261 KLHL20 LIG4 LRRC14 MAD2L1BP MAFG MAN1B1 …
128	V$NFKB_Q6: NF-kappaB	83	83	367	2719	14151	-2.23	0	2.25	0.56	ABAT ADRM1 AKR1D1 ALDH1B1 APOL2 ARHGEF5 BET1L BST2 BTN2A1 C14orf161 C20orf67 C21orf66 C21orf91 C8orf4 CARD15 CITED2 CLDN9 CNOT4 CXCL11 DDX28 DGCR14 DICER1 EGLN2 EHD1 ERBB2 F8A1 FAM26B FBXL11 FLJ10276 FLJ10504 FLJ10587 FLJ20013 FLJ20507 GTPBP1 HOXC10 HUS1 IFNB1 IKBKE IMAA KIAA0409 KIAA0863 LIG4 MAFG MAP3K11 MAPK7 MGC26885 MKI67 MKRN2 MRPS17 MRPS2 MRPS34 MT MTF1 NFATC1 NR4A2 PCDH7 PIK4CB PLEKHF2 PO…
129	V$ARNT_01: AhR nuclear translocator homodimers	52	52	398	1601	15269	-2.24	0	2.47	0.74	APC ARL4A BRD2 Bles03 C10orf10 C14orf172 C17orf35 C19orf24 C21orf91 CARD15 DDX52 DHX34 EGLN2 FANCF FEM1C FLJ10504 FLJ12671 FLJ14154 FLJ20014 FZR1 HCFC2 HSF2BP KIAA0863 MAFG MAN1B1 NFE2L3 OGFR PER1 PPM2C PRPF39 PTEN PURA RBBP6 RBM15 RBM15B RLF RNF25 RNMTL1 SCO2 SIRT5 SNIP1 SOCS5 SUPV3L1 THUMPD2 TRMT1 UBTD1 UVRAG YTHDF1 ZNF232 ZNF318 ZNF324 ZNF613
130	V$STAT5A_02	59	59	391	2600	14270	-2.28	0	0.08	0	ABAT ACE2 AGGF1 AKR1D1 BCAP29 BCL7A BPY2IP1 BRD2 BST2 C11orf17 C17orf35 C19orf24 CCR1 CXCL11 DHX29 DKFZP564O0523 F8A1 FBXL11 FLJ13479 HERC5 HIST1H2AL HIST1H3C HUS1 HYPB IFNB1 IRF2BP1 KIAA0431 KIAA0922 LRRC14 MDS032 MGC10471 MGC11308 MGC26885 MGC2752 MGC4293 MGRN1 MKRN1 MOCS3 N4BP1 NEUGRIN NSUN6 PDPK1 PRKCBP1 PUS3 SOCS5 SSB1 TAF15 TEX14 THBD VEGFC ZC3HAV1 ZC3HDC3 ZF ZFP95 ZNF134 ZNF16 ZNF222 ZNF32…
131	V$RFX1_01: X-box binding protein RFX1	214	214	236	7606	9264	-2.28	0	1.83	0.42	ADAR ADRM1 AFTIPHILIN AKR1B10 ALDH1B1 APBA3 APC APOL2 APXL ARL4A BCAP29 BCL7A BLZF1 BPY2IP1 BRD2 BST2 Bit1 C10orf10 C10orf137 C11orf17 C14orf161 C17orf35 C20orf4 C21orf66 C21orf91 C7orf26 C8orf4 CAMSAP1 CASKIN2 CD2BP2 CDC42EP4 CDK9 CEBPZ CHERP CHST3 CITED2 COX10 COX4I1 CRSP9 CSNK1G1 CTCF CXCL11 DAG1 DDX28 DHX29 DHX34 DICER1 EGLN2 EGR1 EHD1 EXOSC4 FANCF FBXL5 FLJ12671 FLJ13479 FLJ13946 FLJ20010 FL…
132	V$TAL1_Q6	190	190	260	7541	9329	-2.28	0	0.15	0	ABHD5 AGGF1 ALS4 AMACR ANAPC2 APBA3 APOL2 APOL6 ARHGEF5 ARL4A ASB6 BCL7A BLZF1 BRD2 BST2 C10orf10 C11orf17 C14orf161 C14orf172 C15orf12 C18orf9 C19orf6 C20orf67 C7orf26 CAMSAP1 CDC42EP4 CEBPZ CHST3 CLEC11A CRSP9 CSNK1G1 CTCF CXCL11 DCLRE1C DGCR14 DHX29 DHX34 DJ122O8.2 DKFZP434P1750 DKFZP564O0523 DKFZp434O0213 EGLN2 EGR1 EHD1 EHMT1 EMP1 ERBB2 EXOSC4 F8A1 FAM26B FBXL5 FLJ10276 FLJ10587 FLJ11336 FLJ…
133	V$STAT5B_01: signal transducer and activator of transcription 5b	3	3	447	316	16554	-2.29	0	0.01	0	AGGF1 APOL6 BST2
134	V$NFKB_Q6_01	333	333	117	12070	4800	-2.29	0	1.98	0.42	ABAT ABCF1 ACE2 ADAR ADRM1 AFTIPHILIN AGGF1 AKR1D1 ALDH1B1 ANAPC2 APBA3 APC APOL2 APOL6 APXL ARHGDIA ARHGEF5 ARL4A ASH1L ATP2C1 ATXN7 BAG5 BCAP29 BET1L BRD2 BST2 BTN2A1 Bit1 Bles03 C10orf10 C11orf17 C14orf161 C14orf172 C15orf12 C19orf24 C19orf6 C1orf16 C20orf111 C20orf67 C21orf66 C21orf91 C7orf26 C8orf4 CARD15 CASKIN2 CCR1 CD2BP2 CDC42BPB CDC42EP4 CDK9 CEBPZ CGA CHERP CHST3 CITED2 CLDN9 CLEC11A C…
135	V$PTF1BETA_Q6	34	34	416	1625	15245	-2.29	0	0.06	0	BLZF1 C17orf35 C1orf16 CDC42EP4 DJ122O8.2 ELMO2 FBXL11 FLJ11021 FLJ20507 GBP1 HEAB HOXB2 HOXC10 LOC51136 MAD2L1BP MAP3K11 MAT2A MGAT2 MKRN2 NFATC1 NINJ1 PER1 PPAN PRPF39 RECQL5 SAMHD1 SSB1 TEX14 TMPRSS3 TOR1A TSFM YTHDF1 ZNF394 ZNF557
136	V$MYCMAX_B: c-Myc:Max binding sites	233	233	217	8339	8531	-2.34	0	1.74	0.42	ABAT ABCF1 ABHD5 ACE2 ADRM1 AKR1D1 ALDH1B1 AMACR ANAPC2 APBA3 APC APOL6 APXL ARHGDIA ARL4A ASB8 ASH1L ATP2C1 ATXN7 BAG5 BCL7A BPY2IP1 BRD2 Bles03 C10orf137 C14orf161 C14orf172 C15orf12 C17orf35 C19orf24 C19orf6 C20orf67 C21orf66 C21orf91 CARD15 CASKIN2 CD2BP2 CDC42EP4 CDK9 CEBPZ CHERP CHST3 CITED2 CNOT4 COX10 COX4I1 CSNK1G1 CTCF DAG1 DCLRE1C DDX52 DHX29 DHX34 DICER1 DKFZP434P1750 DKFZP564O0523 EG…
137	V$MYC_Q2	107	107	343	3634	13236	-2.35	0	1.96	0.42	ABCF1 ACE2 AGGF1 APC ARL4A ATXN7 BRD2 Bles03 C10orf10 C14orf172 C17orf35 C19orf24 C19orf6 C20orf111 C21orf91 CAMSAP1 CARD15 CD2BP2 CITED2 CNOT4 DDX52 DHX29 DHX34 EGLN2 EHD1 ELL FAM26B FANCF FBXL5 FEM1C FLJ10276 FLJ10504 FLJ12671 FLJ14154 FLJ20014 FZR1 GOLGA5 GPR175 GTF2B HCFC2 HERC5 HSF2BP HUS1 IMAA KIAA0409 KIAA0859 KIAA0863 KLHL21 MAD2L1BP MAFG MAN1B1 MGC11308 MGC32020 MGC3329 MGC4293 NFATC1 NF…
138	V$EFC_Q6	251	251	199	9018	7852	-2.35	0	1.73	0.42	ABAT ABCF1 ACE2 ADAR ADRM1 AGGF1 ALDH1B1 ALS4 APC APOL2 APXL ARL4A ATP2C1 BAG5 BCAP29 BCL7A BRD2 BST2 BTN2A1 Bit1 C10orf10 C10orf137 C11orf17 C14orf161 C14orf172 C17orf35 C18orf9 C19orf6 C1orf16 C20orf111 C21orf66 CCR1 CD2BP2 CGA CHERP CNOT4 COX10 COX4I1 CSNK1G1 CTCF CXCL11 DAG1 DAPK3 DCLRE1C DDX24 DDX28 DDX52 DHX29 DJ971N18.2 DKFZp434O0213 DPH2L1 EHD1 EIF5 ELMO2 EMP1 EXOSC4 FAM26B FANCF FBXL5 FK…
139	V$MAZR_01: MAZ related factor	226	226	224	8088	8782	-2.36	0	1.7	0.42	ABAT ADAR ADRM1 ALDH1B1 ALS4 AMACR ANAPC2 APXL ARHGDIA ARHGEF5 ARL4A ASH1L ATP2C1 ATXN7 BAG5 BCAP29 BCL7A BET1L BPY2IP1 BRD2 BST2 Bles03 C11orf17 C14orf172 C17orf35 C19orf24 C1orf16 C20orf111 C20orf67 C21orf66 CARD15 CASKIN2 CDC42BPB CHERP CHST3 CITED2 CNOT4 COX10 CSNK1G1 CTCF CXorf40 DAG1 DKFZP564O0523 DNAJB1 DPH2L1 EGLN2 EGR1 EHD1 EIF5 ELL ELMO2 ERBB2 F8A1 FAM26B FBXL11 FBXL5 FEM1C FKBPL FLJ105…
140	V$E47_01: E47	74	74	376	3150	13720	-2.38	0	0.11	0	ADAR AFTIPHILIN AGGF1 APOL2 ASB6 C11orf17 C15orf12 C19orf6 C20orf67 C21orf91 C7orf26 CDC42EP4 CITED2 CXorf40 DCLRE1C DGCR14 DJ971N18.2 DKFZP564O0523 ELMO2 FLJ20013 FLJ20014 FLJ20433 GCS1 GOLGA5 GOLPH3L HCNGP HIST1H2AL HYPB IRX5 LIG4 LRAP MAD2L1BP MAT2A MCPH1 MGC11308 MGC26885 MGC32020 MGC4293 MRPS17 MT PMM2 POLR1B PPAN PPM2C PRDM4 RNF40 RNMTL1 RRAGA SFRS11 SGSH SIRT5 SIRT7 TGFBRAP1 THOC1 TMPRSS3 …
141	V$MYCMAX_02: c-Myc:Max heterodimer	131	131	319	5290	11580	-2.39	0	0.15	0	ABCF1 ACE2 AGGF1 ANAPC2 APC APOL6 ARL4A ATXN7 BCAP29 BPY2IP1 Bles03 C10orf10 C14orf172 C17orf35 C19orf24 C19orf6 C20orf111 C21orf91 CAMSAP1 CARD15 CD2BP2 CEBPZ CITED2 CNOT4 CXCL11 DDX24 DDX52 DHX29 DHX34 DPH2L1 EGLN2 ELL FAM26B FANCF FBXL5 FEM1C FLJ10276 FLJ10504 FLJ11336 FLJ12671 FLJ14154 FLJ20014 FZR1 GCS1 GOLGA5 GPR175 GTF2B HCFC2 HERC5 HPS6 HSF2BP HSPC023 HUS1 HYPB IMAA KIAA0409 KIAA0863 KIAA…
142	V$SP3_Q3	353	353	97	12854	4016	-2.39	0	1.92	0.42	ABAT ABCF1 ABHD5 ADAR ADRM1 AFTIPHILIN AKR1B10 AKR1D1 ALDH1B1 ALS4 AMACR ANAPC2 APC APOL2 APXL ARHGDIA ARHGEF5 ASB6 ASB8 ASH1L ATP2C1 BAG5 BCAP29 BCL7A BET1L BPY2IP1 BRD2 BST2 BTN2A1 Bit1 Bles03 C10orf10 C11orf17 C14orf161 C14orf172 C17orf35 C18orf9 C19orf24 C19orf6 C1orf16 C20orf111 C20orf67 C21orf66 C21orf91 C7orf26 CAMSAP1 CARD15 CASKIN2 CDC42BPB CDC42EP4 CDK9 CEBPZ CHERP CHST3 CITED2 CLDN9 CL…
143	V$GATA3_03: GATA-binding factor 3	248	248	202	9671	7199	-2.39	0	0.18	0	ABAT ABCF1 ABHD5 ACE2 ADAR AGGF1 AKR1D1 ALDH1B1 AMACR APC APOL2 APOL6 ARHGEF5 ARL4A ASB8 BCL7A BLZF1 BRD2 Bit1 C10orf10 C10orf137 C14orf161 C20orf111 C20orf4 C20orf67 C21orf66 C21orf91 C8orf4 CARD15 CCR1 CGA CLDN9 CLEC11A COX10 COX4I1 CRSP9 CSNK1G1 CTCF CXCL11 DAG1 DCLRE1C DDX24 DDX28 DDX52 DHX29 DICER1 DJ122O8.2 DJ971N18.2 DKFZP564O0523 DKFZp434O0213 EGLN2 EHD1 EHMT1 ELL ELMO2 ERBB2 EXOSC4 FAM26…
144	V$HNF1_C: Hepatic nuclear factor 1	137	137	313	5499	11371	-2.43	0	0.17	0	ABAT ACE2 AFTIPHILIN AGGF1 AKR1B10 APBA3 APOL2 ARL4A BCAP29 BCL7A BLZF1 BST2 C10orf137 C15orf12 C20orf4 C21orf66 C8orf4 CARD15 CCR1 CGA CLEC11A CNOT4 COX4I1 CRSP9 CSNK1G1 CXCL11 DDX24 DDX28 DDX52 DHX29 DICER1 DJ122O8.2 DJ971N18.2 DKFZp434O0213 EGLN2 ERBB2 F8A1 FEM1C FKBPL FLJ10504 FLJ11021 FLJ12875 FLJ20014 GCS1 GOLGA5 GOLGB1 GOLPH3L GPATC1 GPATC3 GRLF1 GTF2B GTPBP1 HCNGP HEAB HIRA HIST1H2AL HIST…
145	V$PPARA_02: PPAR-alpha:RXR-alpha heterodimer (peroxisome proliferator activated factor alpha:retinoid X receptor alpha)	9	9	441	582	16288	-2.45	0	0.03	0	APBA3 BCL7A C17orf35 C20orf111 MSX2 PCDH7 RRAGA SOCS5 ZNFN1A5
146	V$TGIF_01: TGIF (5'TG3' interacting factor)	92	92	358	3800	13070	-2.48	0	0.14	0	ADRM1 AKR1B10 AMACR APC APOL6 ASB8 BRD2 BTN2A1 Bit1 C10orf137 C11orf17 C14orf161 C21orf66 C8orf4 CASKIN2 CDC42BPB COX10 CRSP9 CTCF CXorf40 DAG1 DKFZP434P1750 EGLN2 EHMT1 ERBB2 EXOSC4 F8A1 FAM26B FKBPL FLJ14129 FLJ20014 GMEB1 GOLGB1 GOLPH3L GPATC1 GPR37 GTF2B HCNGP HEAB HELZ HMOX2 HSD17B1 HUS1 ID2 KIAA0431 KIAA0446 KIAA0863 KIAA0922 LRP12 LYPLA3 MECP2 MGC11308 MGC4293 MGC9084 MT NARG1L NUP214 PDPK…
147	V$E2F4DP2_01: E2F-4:DP-2 heterodimer	85	85	365	2860	14010	-2.5	0	1.86	0.42	ALS4 ATXN7 BRD2 Bit1 Bles03 C10orf137 C20orf111 C20orf67 CEBPZ DCLRE1C DGCR14 DKFZP564O0523 EGLN2 EGR1 FBXL5 FEM1C FKBPL FLJ11021 GOLPH3L GPR37 HIRA HIST1H2AJ HIST1H2AL HIST1H3C HIST1H3F HSD17B1 KIAA0261 KIAA1008 KLHL21 MAN1B1 MAT2A MED18 MGC11308 MGC26885 MGC2752 MGC2963 MGC3329 MGC4293 N4BP1 NEUGRIN NFATC1 NFYA NIPBL OGFR OSBPL11 PES1 PHF15 PIGH POLI PPP1R8 PRCC PRPF4B RABGEF1 RANBP10 RBM15B RB…
148	V$CREL_01: c-Rel	358	358	92	13081	3789	-2.51	0	1.77	0.42	ABAT ABHD5 ACE2 ADAR ADRM1 AGGF1 AKR1B10 AKR1D1 ALDH1B1 ALS4 AMACR APBA3 APC APOL2 APOL6 APXL ARHGDIA ARHGEF5 ARL4A ASH1L BAG5 BET1L BLZF1 BPY2IP1 BST2 BTN2A1 C10orf10 C10orf137 C11orf17 C14orf161 C14orf172 C15orf12 C17orf35 C1orf16 C20orf111 C20orf4 C20orf67 C21orf66 C21orf91 C7orf26 C8orf4 C9orf114 CARD15 CASKIN2 CCR1 CD2BP2 CDC42BPB CDC42EP4 CDK9 CEBPZ CGA CHERP CHST3 CITED2 CLDN9 CLEC11A CNOT…
149	V$CDP_02: transcriptional repressor CDP	9	9	441	174	16696	-2.52	0	3	1.07	KIAA0431 LOC90806 MGC4293 NFYA PER1 PEX13 SAFB2 SLC39A9 ZNF222
150	V$PADS_C: Retroviral Poly A downstream element	111	111	339	4493	12377	-2.52	0	0.18	0	ADAR AGGF1 APBA3 APOL6 ASB8 BAG5 BCL7A BLZF1 C11orf17 C19orf6 C1orf16 C20orf67 C8orf4 CAMSAP1 CARD15 CNOT4 COX10 CSNK1G1 DAPK3 DICER1 DJ971N18.2 DKFZp434O0213 EIF5 EMP1 EXOSC4 F8A1 FBXL5 FKBPL FLJ10276 FLJ10504 FLJ10587 FLJ11021 FLJ13149 FLJ13946 FLJ20291 FZR1 GBP1 GMEB1 GPR175 GRB7 HEAB HELZ HIRA HIST2H2AA HMOX2 IFNB1 IKBKE KIAA0431 LGALS8 LIG4 LRAP MAFG MCPH1 MGC10471 MGC2963 MGC32020 MGRN1 MRP…
151	V$OCT1_07: octamer factor 1	1	1	449	197	16673	-2.52	0	0.01	0	POLR1B
152	V$CP2_01: CP2	302	302	148	11630	5240	-2.54	0	0.21	0	ABCF1 ABHD5 ADAR ADRM1 AFTIPHILIN AGGF1 ALDH1B1 ALS4 AMACR ANAPC2 APOL2 APXL ARHGDIA ARHGEF5 ARL4A ASB8 ASH1L ATP2C1 ATXN7 BAG5 BCAP29 BCL7A BET1L BRAP BRD2 BST2 Bit1 C10orf10 C10orf137 C11orf17 C14orf172 C15orf12 C18orf9 C20orf4 C20orf67 C8orf4 CARD15 CASKIN2 CD2BP2 CDC42BPB CDC42EP4 CGA CHERP CHST3 CITED2 CLDN9 CLEC11A COX10 COX4I1 CRSP9 CSNK1G1 CTCF CXCL11 CXorf40 DAG1 DAPK3 DCLRE1C DDX24 DHX2…
153	V$COUP_01: COUP:HNF-4 heterodimer	47	47	403	2080	14790	-2.55	0	0.1	0	AFTIPHILIN AKR1D1 AMACR APOL6 BRAP Bles03 C11orf17 C17orf35 C19orf24 CCR1 CHST3 CLDN9 CLEC11A DCLRE1C DDX52 EGLN2 FANCF FLJ10276 FLJ13946 GPR107 HIST1H4H HOXB2 HSPC023 HUS1 HYPB LOC51136 LYPLA3 MAP3K11 MAP3K4 MGC11308 NPM1 PEX16 RANBP10 RNF103 RRN3 SARA1 SCAND1 SLC18A2 SLC25A28 SOCS5 SRP46 TCTA TGFBRAP1 ZF ZNF16 ZNF451 ZNF654
154	V$E2_01: papilloma virus regulator E2	40	40	410	1222	15648	-2.56	0	2.2	0.54	AKR1D1 ASH1L ATP2C1 C10orf10 C11orf17 C20orf111 COX10 CSNK1G1 DGCR14 EGLN2 FLJ14129 GOLGA5 GRB7 HCNGP KPNA1 LRP12 LRRC14 MGC26885 MGRN1 MINPP1 MRPS17 NEFH NOTCH1 PHF15 PRKCBP1 PUS3 RECQL5 SCO2 SGSH SS18 TFIP11 THBD TRIP10 UBE2L3 UVRAG YY1AP1 ZC3HAV1 ZNF394 ZNF557 ZNF576
155	V$GATA1_02: GATA-binding factor 1	139	139	311	5522	11348	-2.56	0	0.21	0	ABAT ABCF1 ADRM1 AFTIPHILIN AGGF1 AKR1B10 ALDH1B1 ATP2C1 ATXN7 BLZF1 BRAP BRD2 BST2 BTN2A1 C18orf9 C19orf6 C20orf111 C21orf66 C8orf4 CCR1 CDC42BPB CGA COX4I1 CSNK1G1 CTCF CXCL11 CXorf40 DAPK3 DCLRE1C DDX28 DDX52 DICER1 DJ122O8.2 DJ971N18.2 DPH2L1 EGLN2 EGR1 EHD1 ERBB2 FLJ13149 FLJ20010 FLJ20013 FLJ20014 GBP1 GPR37 GRPEL1 GTF2B GTPBP1 HCFC2 HDHD3 HEAB HIC2 HIST1H2AJ HIST1H3C HIST1H3G HIST1H4H HIST…
156	V$PPARG_03: PPAR (peroxisome proliferator-activated receptor gamma)	181	181	269	6492	10378	-2.56	0	1.42	0.24	ABAT ABCF1 ABHD5 ADAR AFTIPHILIN AGGF1 AKR1D1 APOL6 ATXN7 BAG5 BCL7A BRAP BST2 BTN2A1 C10orf10 C10orf137 C11orf17 C17orf35 C19orf24 C20orf111 C21orf66 C21orf91 CARD15 CASKIN2 CCR1 CD2BP2 CHERP CITED2 CXCL11 DAG1 DCLRE1C DDX52 DGCR14 DHX29 DICER1 DJ122O8.2 DNAJB1 DPH2L1 EGLN2 EHD1 EIF5 F8A1 FAM26B FBXL5 FEM1C FLJ10276 FLJ10587 FLJ12875 FLJ13479 FLJ20010 FLJ20433 FXC1 GMEB1 GPATC3 GPR175 GPR37 GRB7…
157	V$PEBP_Q6	86	86	364	3545	13325	-2.57	0	0.16	0	ABCF1 AKR1D1 AMACR ANAPC2 ASB6 ASB8 BPY2IP1 BST2 Bles03 C10orf10 C1orf16 CARD15 CCR1 CD2BP2 CDC42EP4 DHX34 DJ971N18.2 DKFZP564O0523 EGR1 ERBB2 FAM26B FLJ10504 FLJ12875 FLJ20014 FLJ20433 FZR1 GOLGA5 GOLGB1 GPR107 GPR175 GRLF1 GTPBP1 HIRA HOXC10 KIAA0117 KIAA0431 KIAA0863 KIAA0922 LCP1 LGALS8 LIG4 LRP12 MAFG MAPK7 MDS032 MECP2 MGC11335 MGC4293 MGC9084 MGRN1 MRPS12 NCOA1 NINJ1 NUP160 NUP214 PCIA1 PE…
158	V$AMEF2_Q6: myocyte enhancer factor	37	37	413	1691	15179	-2.58	0	0.09	0	AFTIPHILIN APBA3 APOL6 BCAP29 C11orf17 C20orf4 C9orf114 CTCF DAG1 DICER1 EGLN2 EXOSC4 FEM1C FLJ20010 FLJ20291 GPR157 HUS1 HYPB ITGAM KIAA0261 LCP1 MAFG MAP3K4 NFATC1 PES1 PEX16 POLI PRPF4B RHOG RLF RND1 RNMTL1 SRP46 SRRM1 TNFAIP6 UBQLN2 ZNF432
159	V$DEAF1_02	21	21	429	561	16309	-2.59	0	2.5	0.75	APBA3 C9orf114 CASKIN2 CEBPZ HSD17B1 KIAA1008 MAN1B1 MINPP1 MSX2 N4BP1 NUP50 PDPK1 PLK3 RNF103 SART3 SKIP SS18 SSB1 TRIM62 ZF ZNHIT2
160	V$HIF1_Q5: hypoxia-inducible factor 1	79	79	371	2661	14209	-2.59	0	1.78	0.42	AGGF1 ALS4 BET1L C10orf10 C19orf6 C20orf111 C20orf4 CD2BP2 CITED2 CSNK1G1 CXorf40 DAG1 DAPK3 DDX24 DKFZP434P1750 DKFZp434O0213 EHD1 ERBB2 F8A1 FAM26B FEM1C FLJ14129 FLJ20010 FLJ20291 GTF2B GTPBP1 HCFC2 HERC5 HIST2H2AA HSF2BP IMAA KIAA0409 LIG4 LRRC14 MAFG MAPK7 MAT2A MECP2 MGC10471 MGRN1 MRPS17 MRPS2 NFATC1 NFE2L3 NR4A2 NSUN6 NXT2 PER1 PES1 PLEKHF2 POLI PPM2C PRPF4B RBM15B RBM4 RND1 RNMTL1 SERPIN…
161	V$DEC_Q1	339	339	111	12404	4466	-2.59	0	1.55	0.33	ABAT ABCF1 ACE2 ADAR ADRM1 AGGF1 AKR1B10 AKR1D1 ALS4 AMACR ANAPC2 APBA3 APC APOL2 APOL6 APXL ARHGDIA ARHGEF5 ARL4A ASB6 ASB8 ATP2C1 ATXN7 BAG5 BCAP29 BPY2IP1 BRD2 BST2 Bles03 C10orf10 C11orf17 C14orf161 C14orf172 C15orf12 C17orf35 C19orf24 C19orf6 C20orf111 C20orf4 C20orf67 C21orf91 C7orf26 C9orf114 CAMSAP1 CARD15 CASKIN2 CCR1 CD2BP2 CDC42BPB CDC42EP4 CEBPZ CGA CHST3 CITED2 CLDN9 CLEC11A CNOT4 CO…
162	V$SREBP1_Q6	197	197	253	7110	9760	-2.59	0	1.35	0.2	ACE2 AFTIPHILIN AKR1B10 AKR1D1 ANAPC2 APOL6 APXL ARHGDIA ASB8 ATP2C1 ATXN7 BET1L BLZF1 BRAP C10orf10 C11orf17 C15orf12 C18orf9 C19orf6 C20orf111 C20orf67 C21orf66 C8orf4 C9orf114 CARD15 CCR1 CHST3 CITED2 CLDN9 CLEC11A COX4I1 CXCL11 DAG1 DCLRE1C DDX28 DHX29 DHX34 DICER1 DPH2L1 EGLN2 EGR1 EMP1 EXOSC4 F8A1 FAM26B FEM1C FKBPL FLJ10276 FLJ10504 FLJ11336 FLJ13149 FLJ14129 FLJ20014 FLJ20507 FXC1 GMEB1 G…
163	V$TATA_C: Retroviral TATA box	110	110	340	4428	12442	-2.6	0	0.2	0	ABAT ACE2 ALDH1B1 AMACR APC ARL4A BAG5 BLZF1 BST2 C10orf10 C14orf161 CAMSAP1 CDC42EP4 CGA CHERP CITED2 CRSP9 CXCL11 CXorf40 DDX28 DDX52 DGCR14 DICER1 DJ122O8.2 EMP1 FLJ10587 FLJ11336 FLJ12875 FLJ13149 GBP1 GOLPH3L GPATC3 GPR107 GPR157 GRB7 GTF2B HIST1H2AJ HIST2H2AA HPS6 HSD17B1 HSPC023 HUS1 HYPB IFNB1 ING2 KIAA0652 KIAA0922 KIAA1008 LIG4 LOC90806 LOC94431 LRP12 MAFG MAPK7 MAT2A MCPH1 MED18 MGC274…
164	V$CDPCR3HD_01: cut-like homeodomain protein	108	108	342	4343	12527	-2.62	0	0.21	0	ABCF1 ABHD5 AKR1D1 APC APOL6 Bit1 C15orf12 C17orf35 C18orf9 C1orf16 C20orf4 C21orf91 C8orf4 CAMSAP1 COX4I1 DAPK3 DHX34 DICER1 DKFZP564O0523 DPH2L1 EGLN2 EGR1 EMP1 ERBB2 FANCF FLJ10504 FLJ11336 FLJ12671 FLJ13149 GMEB1 GOLPH3L GPATC1 GRLF1 GTPBP1 HEAB HERC5 HIST1H4H HSF2BP IRX5 KIAA0431 KPNA1 LGALS8 LOC90806 LRP12 LYPLA3 MAD2L1BP MAP3K11 MAP3K2 MAPK7 MAT2A MDS032 MED18 MGAT2 MGC11308 MGC32020 MGC42…
165	V$IRF_Q6_01	205	205	245	7927	8943	-2.64	0	0.3	0	ABAT ACE2 ADAR AGGF1 AKR1B10 AKR1D1 ALS4 AMACR APC APOL2 APOL6 APXL ARHGEF5 ARL4A ASB8 ATXN7 BCAP29 BLZF1 BPY2IP1 BST2 BTN2A1 Bit1 C14orf161 C15orf12 C17orf35 C18orf9 C20orf4 C21orf66 C21orf91 C8orf4 C9orf114 CDC42BPB CDC42EP4 CGA CHERP CITED2 CLDN9 CNOT4 CRSP9 CSNK1G1 CXCL11 DCLRE1C DDX24 DDX28 DHX29 DHX34 DICER1 DJ122O8.2 EGLN2 EHD1 EHMT1 ELL ELMO2 ERBB2 FAM26B FANCF FBXL5 FEM1C FLJ12671 FLJ200…
166	V$AREB6_01: AREB6 (Atp1a1 regulatory element binding factor 6)	83	83	367	3404	13466	-2.65	0	0.18	0	ABAT ADAR ADRM1 APOL6 ARL4A C10orf10 C11orf17 C14orf161 C20orf67 C21orf66 C7orf26 CD2BP2 CEBPZ COX10 CXCL11 DCLRE1C DDX28 DJ122O8.2 DNAJB1 EHMT1 ELL ERBB2 FAM26B FKBPL FLJ12875 FLJ13149 GBP1 GCS1 GPR107 GPR175 GRPEL1 GTPBP1 HELZ HIST1H2AL HIST1H3F KIAA0859 KLHL20 LIG4 LRAP LRRC14 MAPK7 MCPH1 MDS032 MGC10471 MRPS34 NEUGRIN NINJ1 NSUN6 NUP160 PIGH PIK4CB PLEKHF2 PRCC PRPF39 PTEN PUS3 RAB20 RABGEF1 …
167	V$HNF4ALPHA_Q6	134	134	316	5286	11584	-2.65	0	0.26	0	ACE2 AFTIPHILIN AKR1B10 ALS4 AMACR ASB8 BCL7A BRAP BRD2 C10orf137 C11orf17 C14orf161 C17orf35 C19orf24 C20orf111 CCR1 CDC42EP4 CGA CHST3 CLDN9 CLEC11A COX4I1 DAPK3 DCLRE1C DDX28 DDX52 DGCR14 DICER1 DJ122O8.2 EMP1 ERBB2 EXOSC4 FANCF FBXL5 FLJ10276 FLJ20291 FLJ20433 GBP1 GOLGA5 GOLGB1 GPR107 GPR37 HDHD3 HIC2 HIST1H2AJ HIST1H2AL HIST1H3C HIST1H4H HIST2H2AA HOXB2 HSD17B1 HSPC023 HUS1 HYPB IRX5 KIAA04…
168	V$XFD3_01: Xenopus fork head domain factor 3	40	40	410	1786	15084	-2.68	0	0.11	0	ACE2 AKR1B10 AKR1D1 BLZF1 BRAP C10orf10 C15orf12 C17orf35 C21orf91 CITED2 DDX52 EHMT1 EMP1 FBXL5 FLJ13946 FLJ20010 GOLPH3L GRLF1 HEAB HELZ HIS1 HSPC023 HUS1 LCP1 LGALS8 MAD2L1BP MAP3K4 MGC9084 NARG1L PRCC PRPF39 RBM4 RSAFD1 TAF1B THUMPD1 TMED1 TMPRSS3 ZFX ZNF350 ZNF613
169	V$SMAD4_Q6	186	186	264	7196	9674	-2.68	0	0.32	0	ABAT ABHD5 AKR1B10 AKR1D1 APOL2 ARHGDIA ARHGEF5 ARL4A ASH1L BCL7A BRD2 BST2 Bit1 Bles03 C10orf10 C10orf137 C11orf17 C20orf111 C20orf67 C7orf26 CAMSAP1 CD2BP2 CITED2 CLDN9 CLEC11A CNOT4 COX10 COX4I1 CXorf40 DAPK3 DDX24 DHX29 DICER1 DJ122O8.2 DKFZp434O0213 EGLN2 EHD1 EHMT1 EIF5 EMP1 EXOSC4 F8A1 FBXL11 FBXL5 FEM1C FLJ10276 FLJ11021 FLJ14154 FXC1 GOLGA5 GOLPH3L GPATC1 GPR107 GRB7 GRLF1 GRPEL1 GTPBP1 …
170	V$IRF_Q6	108	108	342	4315	12555	-2.68	0	0.23	0	ACE2 ADAR AGGF1 AKR1B10 AKR1D1 APC APOL2 APOL6 APXL ASB8 ATXN7 BLZF1 BPY2IP1 BST2 C18orf9 C21orf91 C8orf4 C9orf114 CDC42BPB CGA CHERP CITED2 CSNK1G1 DCLRE1C DICER1 DJ122O8.2 EGLN2 EHD1 ELL ELMO2 FEM1C FLJ12671 FLJ20291 GBP1 GCS1 GPR157 GTF2B GTPBP1 HCFC2 HCNGP HERC5 HIS1 HIST1H3C HIST1H3F HSF2BP HYPB ID2 IFNB1 IKBKE KIAA0117 LOC90806 LYPLA3 MAD2L1BP MAP3K11 MAP3K2 MECP2 MGC2747 MGC9084 MINPP1 MRP…
171	V$VMAF_01: v-Maf	277	277	173	10601	6269	-2.69	0	0.32	0	ABCF1 ABHD5 ADRM1 AFTIPHILIN ALDH1B1 ALS4 AMACR ANAPC2 APC APOL2 APOL6 ARHGDIA ASB6 ASH1L ATP2C1 ATXN7 BAG5 BCAP29 BET1L BRAP BRD2 BST2 BTN2A1 Bit1 Bles03 C10orf137 C14orf161 C14orf172 C15orf12 C17orf35 C18orf9 C19orf24 C20orf111 C20orf4 C20orf67 C9orf114 CAMSAP1 CASKIN2 CCR1 CDC42EP4 CDK9 CGA CNOT4 COX4I1 CSNK1G1 CTCF CXCL11 DAPK3 DCLRE1C DDX24 DDX28 DDX52 DHX29 DHX34 DICER1 DJ122O8.2 DKFZP434P1…
172	V$USF_Q6: upstream stimulating factor	326	326	124	11968	4902	-2.69	0	1.34	0.19	ABAT ABCF1 ABHD5 ACE2 ADRM1 AKR1D1 ALDH1B1 AMACR ANAPC2 APBA3 APC APOL6 APXL ARHGDIA ARHGEF5 ARL4A ASB6 ASB8 ATP2C1 ATXN7 BAG5 BCAP29 BET1L BLZF1 BPY2IP1 BRD2 BTN2A1 Bit1 Bles03 C10orf10 C10orf137 C11orf17 C14orf161 C14orf172 C17orf35 C18orf9 C19orf24 C19orf6 C1orf16 C20orf111 C20orf4 C21orf66 C21orf91 C7orf26 C9orf114 CAMSAP1 CARD15 CCR1 CD2BP2 CDC42EP4 CDK9 CEBPZ CHST3 CITED2 CLDN9 CLEC11A CNOT…
173	V$E2F1DP2_01: E2F-1:DP-2 heterodimer	55	55	395	1798	15072	-2.7	0	1.82	0.42	ALS4 ATXN7 Bles03 C20orf111 C20orf67 DKFZP564O0523 EGLN2 FBXL5 FKBPL FLJ11021 GOLPH3L HIRA HIST1H2AJ HIST1H2AL HIST1H3C HIST1H3F HSD17B1 KIAA0261 KIAA1008 MAN1B1 MED18 MGC11308 MGC2963 N4BP1 NEUGRIN NFATC1 NFYA NIPBL OGFR PES1 PHF15 POLI PPP1R8 PRCC PRPF4B RBM15B RNF40 SAMHD1 SAP30L SART3 SCO2 SLC39A9 SNIP1 SURF1 TEX14 THUMPD2 TRIAD3 TRIM26 TRIP10 UGCGL1 ZC3HDC3 ZF ZFX ZNF394 ZNF408
174	V$USF_01: upstream stimulating factor	65	65	385	2172	14698	-2.71	0	1.71	0.42	ACE2 APC ARL4A BRD2 Bles03 C17orf35 C19orf24 CAMSAP1 CARD15 CD2BP2 CITED2 CNOT4 DDX52 EGLN2 FAM26B FBXL5 FEM1C FLJ10504 FLJ14154 FZR1 GOLGA5 GTF2B HCFC2 KIAA0863 MAD2L1BP MAFG MAN1B1 MGC11308 MGC32020 MGC3329 MGC4293 MRPS2 OGFR PLK3 PPM2C PRPF39 PTDSR PTEN PURA RBBP6 RBM15 RBM15B RHOG RLF RNF25 RNMTL1 SCO2 SGSH SIRT5 SLC18A2 SNIP1 SOCS5 ST3GAL1 SUPV3L1 TGFBRAP1 THUMPD2 TMED1 TOR1A TRMT1 UBTD1 YTH…
175	V$E2_Q6: papilloma virus regulator E2	58	58	392	1915	14955	-2.72	0	1.75	0.42	ACE2 AFTIPHILIN AKR1D1 ALS4 ASH1L ATP2C1 C10orf10 C11orf17 C20orf111 CEBPZ COX10 CSNK1G1 DCLRE1C DGCR14 EGLN2 FLJ13946 FLJ14129 FLJ20014 GOLGA5 GRB7 HCNGP ID2 KIAA0431 KPNA1 LRP12 LRRC14 MAP3K11 MECP2 MGC26885 MINPP1 MRPS17 NEFH NOTCH1 PHF15 PRKCBP1 PTEN PUS3 RECQL5 SCO2 SFRS11 SGSH SHQ1 SIRT7 SLC39A9 SS18 TFIP11 THBD TINF2 TMED1 TNFAIP6 TRIP10 UBE2L3 UVRAG YY1AP1 ZC3HAV1 ZNF394 ZNF557 ZNF576
176	V$HIF1_Q3: hypoxia induced factor	60	60	390	1990	14880	-2.72	0	1.73	0.42	ABCF1 AGGF1 ANAPC2 APBA3 APC ASB6 BRD2 C10orf10 C14orf172 C17orf35 C20orf111 C20orf67 C21orf66 CD2BP2 CITED2 CXorf40 DAPK3 DDX24 DKFZp434O0213 EHD1 ELMO2 F8A1 FEM1C FLJ12671 FLJ20010 HCFC2 HERC5 IMAA IRF2BP1 IRX5 KIAA0863 LRRC14 MAFG MAPK7 MRPS34 PER1 PES1 PEX13 PLEKHF2 POLI PPM2C PURA RBM15 RND1 RNMTL1 SGSH SIRT4 SLC18A2 SURF1 TARBP1 THAP7 TRIM8 TRMT1 UBTD1 USP15 VEGFC ZGPAT ZNF232 ZNF318 ZNF613
177	V$GATA1_03: GATA-binding factor 1	222	222	228	8153	8717	-2.73	0	1.04	0.01	ABAT ABCF1 ABHD5 ACE2 ADAR ADRM1 AFTIPHILIN AKR1B10 AKR1D1 ALDH1B1 ALS4 APBA3 APC APOL2 APOL6 ARHGDIA ARHGEF5 ARL4A ASB6 BCAP29 BET1L BPY2IP1 BRAP BRD2 BTN2A1 C10orf137 C11orf17 C14orf161 C15orf12 C17orf35 C19orf6 C20orf4 C9orf114 CDC42EP4 CGA CHERP CLDN9 CLEC11A CNOT4 CSNK1G1 DCLRE1C DDX28 DGCR14 DHX29 DHX34 DICER1 DJ122O8.2 DKFZp434O0213 DNAJB1 DPH2L1 EHMT1 ELL ERBB2 FKBPL FLJ10276 FLJ10504 FLJ…
178	V$RORA1_01: RAR-related orphan receptor alpha1	43	43	407	1362	15508	-2.74	0	1.91	0.42	ABAT ABCF1 ADAR ARL4A ASB8 BPY2IP1 BRAP BRD2 C18orf9 COX10 CXCL11 DDX24 DDX52 DJ971N18.2 EGLN2 EMP1 FBXL5 FLJ10276 GBP1 GTF2B HIST1H3F KIAA0859 LOC51136 MAP3K4 MDS032 MGC11308 MKI67 NUP214 OPA3 PRDM4 PUS3 SRP46 TFIP11 THUMPD1 TMPRSS3 TOR1A TREX1 TRMT1 UBTF XPO4 ZNF20 ZNF350 ZNF613
179	V$DR4_Q2: direct repeat 4	407	407	43	14986	1884	-2.74	0	1.84	0.42	ABAT ABCF1 ABHD5 ACE2 ADRM1 AFTIPHILIN AGGF1 AKR1B10 AKR1D1 ALS4 AMACR ANAPC2 APBA3 APC APOL2 APOL6 APXL ARHGDIA ARHGEF5 ARL4A ASB6 ASB8 ATP2C1 ATXN7 BAG5 BCAP29 BCL7A BET1L BLZF1 BPY2IP1 BRAP BRD2 BST2 BTN2A1 Bit1 Bles03 C10orf10 C10orf137 C11orf17 C14orf161 C14orf172 C15orf12 C17orf35 C18orf9 C19orf24 C19orf6 C20orf111 C20orf4 C21orf66 C8orf4 C9orf114 CAMSAP1 CARD15 CASKIN2 CCR1 CD2BP2 CDC42BPB…
180	V$NMYC_01: N-Myc	119	119	331	4248	12622	-2.76	0	1.25	0.14	ABCF1 ACE2 AGGF1 APBA3 APC ARL4A ATXN7 BRD2 Bles03 C10orf10 C14orf172 C17orf35 C19orf24 C19orf6 C20orf111 C21orf91 CAMSAP1 CARD15 CD2BP2 CDK9 CITED2 CNOT4 DDX52 DHX29 DHX34 EGLN2 EHD1 ELL FAM26B FANCF FBXL5 FEM1C FLJ10276 FLJ10504 FLJ12671 FLJ14154 FLJ20014 FZR1 GOLGA5 GPR175 GTF2B HCFC2 HERC5 HSF2BP HSPC023 HUS1 IMAA KIAA0409 KIAA0859 KIAA0863 KLHL21 MAD2L1BP MAFG MAN1B1 MGC11308 MGC32020 MGC332…
181	V$IRF7_01: interferon regulatory factor 7	240	240	210	9143	7727	-2.76	0	0.42	0	ACE2 ADAR AGGF1 AKR1B10 AKR1D1 AMACR APBA3 APC APOL2 APOL6 APXL ASB6 ASB8 ATP2C1 ATXN7 BET1L BLZF1 BPY2IP1 BRAP BST2 Bit1 C11orf17 C14orf172 C18orf9 C20orf111 C20orf67 C21orf66 C21orf91 C7orf26 C8orf4 C9orf114 CARD15 CCR1 CD2BP2 CDC42BPB CDC42EP4 CEBPZ CGA CHERP CITED2 CRSP9 CSNK1G1 CXCL11 CXorf40 DAG1 DCLRE1C DDX24 DHX29 DICER1 DJ122O8.2 DKFZP564O0523 EGLN2 EGR1 EIF5 ELL ELMO2 EMP1 ERBB2 F8A1 FA…
182	V$CHOP_01: heterodimers of CHOP and C/EBPalpha	148	148	302	5730	11140	-2.77	0	0.36	0	ABAT ABCF1 ABHD5 ADAR AFTIPHILIN AKR1B10 AMACR APC APOL2 APOL6 ARHGEF5 ARL4A ASB6 ASB8 BPY2IP1 BRAP BST2 C11orf17 C14orf172 C19orf6 C20orf4 C21orf91 C9orf114 CHERP CNOT4 COX10 CSNK1G1 DAG1 DAPK3 DGCR14 DHX34 DJ971N18.2 EGLN2 ELL ERBB2 FANCF FKBPL FLJ10587 FLJ11336 FLJ12875 FLJ13149 FLJ20010 FLJ20014 FLJ20507 GCS1 GOLGA5 GPATC1 GPATC3 GPR107 GPR175 GTF2B HDHD3 HEAB HIC2 HIST1H2AJ HIST1H3F HIST1H4H…
183	V$HNF3B_01: Hepatocyte Nuclear Factor 3beta	302	302	148	11500	5370	-2.77	0	0.35	0	ABAT ABCF1 ACE2 ADAR AFTIPHILIN AKR1B10 AKR1D1 ALDH1B1 ALS4 APBA3 APC APOL2 APOL6 ARHGDIA ARHGEF5 ARL4A ASB6 ASB8 BAG5 BCAP29 BLZF1 BRD2 BST2 BTN2A1 C10orf10 C10orf137 C11orf17 C14orf161 C14orf172 C17orf35 C18orf9 C19orf6 C20orf4 C21orf91 C8orf4 C9orf114 CAMSAP1 CARD15 CCR1 CD2BP2 CEBPZ CGA CHERP CITED2 CNOT4 COX10 CRSP9 CSNK1G1 CXCL11 DAG1 DCLRE1C DDX24 DDX28 DDX52 DHX29 DHX34 DICER1 DJ122O8.2 D…
184	V$ATATA_B: Avian C-type TATA box	20	20	430	999	15871	-2.77	0	0.08	0	ABCF1 CGA DGCR14 DNAJB1 GOLPH3L HCNGP HIST2H2AA IFNB1 KIAA0431 LCP1 LGALS8 LOC90806 MCPH1 MINPP1 MOCS3 NCOA1 NPM1 PLEKHF2 TRIM38 XPO4
185	V$NKX22_01: NK2 class homeobox factor 2	47	47	403	2029	14841	-2.77	0	0.15	0	ADAR BCAP29 BCL7A BLZF1 C15orf12 C19orf24 C20orf4 C8orf4 CNOT4 COX4I1 DDX24 DICER1 DJ971N18.2 EGLN2 EMP1 GBP1 GOLGB1 HIRA HIST1H3G HIST1H4H HUS1 LOC51136 MAP3K4 MCPH1 MKRN1 MRPS12 NFATC1 NINJ1 POLR1B PSCD2 RLF RNF25 SNX11 SUPV3L1 TCEB3 TFIP11 TMPRSS3 TREX1 TRIM21 UBN1 USP15 XPO4 ZNF324 ZNF394 ZNF410 ZNF432 ZNHIT2
186	V$HNF1_01: hepatic nuclear factor 1	74	74	376	3028	13842	-2.77	0	0.21	0	ABAT ABHD5 ACE2 AFTIPHILIN AGGF1 ANAPC2 APBA3 APC BCAP29 BCL7A C10orf137 C14orf172 C18orf9 C20orf4 C20orf67 CARD15 CHERP COX10 COX4I1 DDX24 DHX29 DJ122O8.2 DKFZp434O0213 ELMO2 EMP1 F8A1 FLJ10504 FLJ13946 GBP1 GMEB1 GOLGB1 GTPBP1 HEAB HIST1H4H KIAA0261 KIAA0859 KLHL20 LYPLA3 MGAT2 MGC11335 MGC9084 MRPS12 MT NCOA1 NFATC1 NIPBL NPM1 NUP214 PPP1R8 PRPF4 RBM30 RNF103 RNMTL1 RRAGA RRN3 SCAND1 SHQ1 SIRT…
187	V$MMEF2_Q6: myocyte enhancer factor	134	134	316	5216	11654	-2.77	0	0.34	0	ABCF1 ADAR AKR1D1 ALDH1B1 AMACR APOL6 ARL4A ASB6 ASB8 BAG5 BLZF1 BTN2A1 C10orf137 C14orf161 C15orf12 C17orf35 C20orf4 C9orf114 COX10 CTCF CXCL11 DDX28 DHX29 DICER1 DNAJB1 EGLN2 EMP1 ERBB2 EXOSC4 FAM26B FLJ10587 FLJ11336 FLJ20010 FLJ20013 FLJ20014 FLJ20291 GBP1 GMEB1 GPATC3 GPR107 GPR157 GPR175 GPR37 HCNGP HEAB HELZ HERC5 HIST1H2AJ HIST1H3C HIST1H3F HIST1H3G HOXB2 HOXC10 HSPC023 HUS1 IFNB1 ING2 IT…
188	V$NKX25_01: homeo domain factor Nkx-2.5/Csx, tinman homolog	224	224	226	8289	8581	-2.78	0	0.89	0	ABCF1 ABHD5 AGGF1 AKR1B10 AMACR ANAPC2 APBA3 APOL2 APOL6 ARHGDIA ASB8 ATP2C1 ATXN7 BCAP29 BET1L BLZF1 BTN2A1 Bit1 C11orf17 C17orf35 C19orf6 C20orf4 C21orf66 C8orf4 C9orf114 CARD15 CASKIN2 CCR1 CDC42EP4 CEBPZ CHERP CHST3 CLDN9 COX4I1 CSNK1G1 DCLRE1C DDX24 DDX52 DGCR14 DHX34 DICER1 DJ122O8.2 DJ971N18.2 DKFZP434P1750 DKFZP564O0523 DKFZp434O0213 DNAJB1 EGLN2 EHD1 EHMT1 ELMO2 EMP1 ERBB2 EXOSC4 F8A1 FA…
189	V$CAAT_01: cellular and viral CCAAT box	253	253	197	9363	7507	-2.78	0	0.92	0	ABAT ABCF1 ADAR AKR1D1 ALDH1B1 ALS4 APBA3 APC APOL6 ARHGDIA ARHGEF5 ARL4A ASB8 BCAP29 BLZF1 BPY2IP1 BRAP BRD2 BST2 BTN2A1 Bit1 C10orf10 C14orf161 C14orf172 C15orf12 C19orf24 C1orf16 C20orf4 C21orf91 C8orf4 C9orf114 CCR1 CDC42EP4 CEBPZ CGA CLDN9 CLEC11A CNOT4 COX10 COX4I1 CRSP9 CSNK1G1 CTCF CXorf40 DAG1 DAPK3 DCLRE1C DDX24 DDX28 DDX52 DGCR14 DHX34 DICER1 DJ122O8.2 DJ971N18.2 DKFZP434P1750 DKFZP564…
190	V$AR_Q2: androgen receptor	10	10	440	594	16276	-2.79	0	0.05	0	BTN2A1 C8orf4 GPATC1 HIST1H3G LIG4 NFE2L3 POLR1B SLC25A4 THUMPD2 TSFM
191	V$OCT_C: Octamer binding site	33	33	417	1006	15864	-2.79	0	2	0.42	APOL2 BST2 C18orf9 C19orf6 CGA DAG1 DICER1 EGLN2 ERBB2 F8A1 FLJ10587 FLJ13149 FLJ20507 HIST1H2AJ HIST1H2AL HIST1H3F HIST2H2AA HUS1 ID2 IFNB1 KIAA0863 KIAA0922 LGALS8 MGC10471 MGC2747 NXT2 OPA3 PIGH POLR1B PUS3 TGFBRAP1 TNFAIP6 ZNF20
192	V$XBP1_01: X-box-binding protein 1	50	50	400	1633	15237	-2.79	0	1.74	0.42	ACE2 ADAR AKR1B10 ANAPC2 ARL4A C20orf111 CEBPZ CITED2 DAPK3 DDX24 EGLN2 ELL FANCF FLJ13149 FLJ14154 FLJ20010 FLJ20014 GOLGB1 GTF2B HSD17B1 HUS1 HYPB KIAA0117 KIAA0863 MAD2L1BP MAT2A MCPH1 MDS032 MGAT2 MGC4293 NR4A2 RANBP2 RBBP6 RBM15 SART3 SCO2 SERPINB8 SIRT4 SLC18A2 SNIP1 SOCS5 SRRM1 THAP7 THUMPD2 UBTD1 ZNF232 ZNF350 ZNF576 ZNF613 ZNFN1A5
193	V$CEBP_C: C/EBP binding site	101	101	349	4004	12866	-2.79	0	0.28	0	ABAT AKR1D1 ALS4 APOL6 ATP2C1 BLZF1 BPY2IP1 C10orf10 C10orf137 C11orf17 C19orf6 C20orf111 C20orf67 C21orf91 CD2BP2 CGA CHST3 CLEC11A COX10 CRSP9 CSNK1G1 EHMT1 ELMO2 FBXL11 FEM1C FLJ10504 FLJ10587 FLJ11021 FLJ12875 FLJ14154 FLJ20010 FLJ20014 FLJ20291 FZR1 GCS1 GOLGB1 GPATC1 GTF2B HOXB2 HSF2BP HYPB IFNB1 IKBKE ITGAM KIAA0261 KIAA0431 KIAA1008 LIG4 LOC90806 LOC94431 MAP3K11 MCPH1 MGC11308 MKI67 MSX2…
194	V$FOXO4_02: fork head box O4	7	7	443	464	16406	-2.8	0	0.04	0	BLZF1 C10orf10 C14orf161 DDX52 HIS1 TAF1B THUMPD1
195	V$AML_Q6	73	73	377	2979	13891	-2.8	0	0.22	0	AMACR ANAPC2 APOL6 ASB6 ASB8 BST2 Bles03 C1orf16 CARD15 CCR1 COX10 DJ971N18.2 DKFZP564O0523 ELMO2 ERBB2 FLJ10587 FLJ12875 FLJ13149 FLJ20433 FZR1 GBP1 GOLGA5 GOLGB1 GPR107 GPR175 GRLF1 GTPBP1 HIRA IFNB1 KIAA0117 KIAA0431 KIAA0863 KIAA0922 LCP1 LGALS8 LOC94431 LRP12 MAPK7 MECP2 MGC11335 MGC9084 MRPS12 MRPS34 MT NCOA1 NUP160 NUP214 PEX16 PIK4CB PLEKHF2 POLR1B PPM2C RANBP2 RBM30 RNMTL1 RRAGA SARA1 SI…
196	V$ER_Q6: estrogen receptor	229	229	221	8656	8214	-2.8	0	0.53	0	ABAT ABCF1 ABHD5 ACE2 ADAR ALS4 ANAPC2 APC APOL2 APOL6 APXL ARHGEF5 ASB6 ASB8 BAG5 BET1L BPY2IP1 BRAP BRD2 Bit1 C10orf10 C11orf17 C14orf161 C14orf172 C19orf24 C19orf6 C1orf16 C20orf4 C8orf4 C9orf114 CAMSAP1 CARD15 CASKIN2 CDC42BPB CEBPZ CGA CHERP CHST3 CLDN9 CLEC11A COX4I1 CSNK1G1 CTCF CXCL11 DAG1 DGCR14 DHX34 DICER1 DJ971N18.2 DKFZP434P1750 DKFZP564O0523 DKFZp434O0213 DPH2L1 EGLN2 EGR1 EHD1 EHMT…
197	V$AP1_C: AP-1 binding site	69	69	381	2835	14035	-2.8	0	0.21	0	ADRM1 AKR1B10 ASB6 C7orf26 CXCL11 DCLRE1C DJ971N18.2 EIF5 ELL EMP1 FLJ11021 FLJ12875 FLJ20291 FLJ20433 GBP1 GPATC3 GPR107 HCNGP HDHD3 HIST1H3G IKBKE KIAA0652 KLHL21 LGALS8 MAFG MGC2747 MGRN1 MINPP1 MRPS17 NARG1L NEUGRIN NINJ1 NSUN6 PDPK1 PIGH PIK4CB POLR1B RABGEF1 RECQL5 RLF RND1 RSAFD1 SCAND1 SERPINB8 SIRT4 SIRT5 SLC35A2 SLC35E1 SLC39A9 SOCS5 SOD2 TGFBRAP1 THOC1 THUMPD2 TINF2 TMPRSS3 TNFAIP6 TRE…
198	V$AREB6_02: AREB6 (Atp1a1 regulatory element binding factor 6)	184	184	266	6802	10068	-2.8	0	0.86	0	ABAT ABCF1 ADAR AKR1B10 ALDH1B1 ALS4 AMACR ANAPC2 APOL2 APOL6 APXL ARHGEF5 ARL4A ASB6 BAG5 BCAP29 BLZF1 BST2 Bles03 C14orf161 C17orf35 C19orf6 C20orf111 C21orf66 C21orf91 C8orf4 CAMSAP1 CASKIN2 CCR1 CGA CRSP9 CSNK1G1 CTCF CXorf40 DAPK3 DCLRE1C DDX28 DDX52 DGCR14 DHX29 DICER1 DJ122O8.2 DKFZP564O0523 DPH2L1 EGLN2 EGR1 EIF5 ELL ELMO2 ERBB2 FKBPL FLJ10587 FLJ11021 FLJ11336 FLJ13149 FLJ14129 FLJ14154 …
199	V$E2F1DP1RB_01: Rb:E2F-1:DP-1 trimeric complex	41	41	409	1304	15566	-2.81	0	1.83	0.42	Bles03 C20orf111 CD2BP2 CTCF FKBPL GOLPH3L HIS1 HIST1H2AJ HIST1H2AL HIST1H3C HIST1H3F HIST1H4H HSD17B1 KIAA0261 KIAA0701 LOC51136 LRP12 MAD2L1BP MAP3K11 MAT2A MED18 MGC11308 NIPBL NUP50 OSBPL11 PHF15 PPP1R8 RABGEF1 RNF40 RPP14 SART3 SLC39A9 THOC1 TMED1 TRIM26 TRIP10 ZF ZNF198 ZNF350 ZNF408 ZNF576
200	V$EVI1_04: ectopic viral integration site 1 encoded factor	303	303	147	11505	5365	-2.81	0	0.4	0	ABAT ABCF1 ABHD5 ACE2 ADAR AFTIPHILIN AGGF1 AKR1D1 ALDH1B1 ALS4 AMACR APBA3 APC APOL2 APOL6 APXL ARL4A BCAP29 BCL7A BET1L BLZF1 BPY2IP1 BRAP BRD2 BTN2A1 Bit1 C10orf10 C11orf17 C14orf161 C15orf12 C17orf35 C19orf6 C1orf16 C20orf4 C20orf67 C21orf66 C21orf91 C8orf4 CAMSAP1 CCR1 CD2BP2 CDK9 CGA CHST3 CITED2 CLDN9 CNOT4 COX10 CRSP9 CSNK1G1 CTCF CXCL11 DAG1 DAPK3 DCLRE1C DDX24 DDX28 DDX52 DGCR14 DHX29 D…
201	V$IK1_01: Ikaros 1	248	248	202	9364	7506	-2.81	0	0.54	0	ABAT ABCF1 ACE2 ADAR ADRM1 AGGF1 AKR1D1 ALS4 AMACR APBA3 APC APOL2 APOL6 APXL ARHGEF5 ARL4A ATP2C1 ATXN7 BCAP29 BCL7A BET1L BST2 BTN2A1 Bles03 C10orf10 C11orf17 C14orf172 C19orf24 C1orf16 C20orf111 C21orf91 C8orf4 C9orf114 CARD15 CCR1 CD2BP2 CDC42EP4 CLEC11A COX10 COX4I1 CRSP9 CSNK1G1 DAG1 DAPK3 DCLRE1C DDX24 DDX28 DDX52 DGCR14 DICER1 DJ122O8.2 DKFZP434P1750 DPH2L1 EGLN2 EGR1 EHD1 EIF5 ELMO2 EMP1…
202	V$FOXO3_01: fork head box O3	5	5	445	376	16494	-2.82	0	0.03	0	C10orf10 C14orf161 DDX52 HIS1 TAF1B
203	V$ZTA_Q2	144	144	306	5263	11607	-2.82	0	0.98	0	ABAT ABHD5 ACE2 ADRM1 AKR1B10 APOL6 ARHGDIA ARL4A ASB6 BLZF1 BRAP BTN2A1 Bit1 C14orf161 C20orf111 C20orf4 C7orf26 CAMSAP1 CARD15 CITED2 CLDN9 CLEC11A COX10 DAPK3 DCLRE1C DDX28 DGCR14 DHX34 DICER1 EGLN2 EIF5 ELL EMP1 ERBB2 FAM26B FLJ12875 FLJ13149 FLJ20291 FLJ20433 FZR1 GBP1 GMEB1 GOLGB1 GPATC3 GPR107 GPR157 GPR175 GRB7 GRLF1 HCNGP HDHD3 HEAB HELZ HERC5 HIST1H2AL HIST1H3C HIST1H3G HMOX2 HPS6 HSD17…
204	V$BARBIE_01: barbiturate-inducible element	217	217	233	8127	8743	-2.83	0	0.67	0	ABAT ABCF1 ABHD5 AFTIPHILIN AGGF1 AKR1B10 AMACR APOL2 APOL6 ARHGDIA ASB8 ASH1L ATXN7 BCL7A BET1L BPY2IP1 BRD2 BST2 BTN2A1 Bit1 Bles03 C17orf35 C18orf9 C19orf24 C21orf66 C8orf4 C9orf114 CAMSAP1 CARD15 CASKIN2 CCR1 CDK9 CGA CHERP CITED2 CLDN9 CNOT4 COX10 CSNK1G1 CTCF CXorf40 DAG1 DAPK3 DCLRE1C DDX52 DGCR14 DICER1 DJ122O8.2 DJ971N18.2 DPH2L1 EGLN2 EHD1 EHMT1 EIF5 ELL ELMO2 ERBB2 FAM26B FANCF FBXL11 …
205	V$MEF2_Q6_01	271	271	179	10220	6650	-2.83	0	0.54	0	ABAT ABCF1 ABHD5 ACE2 ADAR AFTIPHILIN AKR1B10 ALDH1B1 ALS4 AMACR APBA3 APC APOL6 ARL4A ASB6 ASB8 BAG5 BCAP29 BET1L BLZF1 BRD2 BTN2A1 C10orf10 C10orf137 C11orf17 C14orf161 C14orf172 C17orf35 C19orf6 C20orf4 C8orf4 C9orf114 CDC42BPB CDC42EP4 CEBPZ CGA CITED2 CLDN9 CNOT4 COX10 CSNK1G1 CTCF CXCL11 DAG1 DAPK3 DCLRE1C DDX28 DDX52 DHX29 DHX34 DICER1 DJ122O8.2 DJ971N18.2 DKFZP564O0523 DKFZp434O0213 DNAJB…
206	V$SF1_Q6	58	58	392	2414	14456	-2.85	0	0.2	0	ACE2 APC C14orf161 CEBPZ CGA COX10 CXCL11 DCLRE1C DDX52 EGLN2 ELMO2 ERBB2 FBXL5 FLJ12875 FZR1 GPR107 GRB7 HIRA HIST1H3C HIST1H3F HIST1H4H HOXC10 KIAA0652 KIAA0859 KIAA0922 LCP1 LOC51136 MAD2L1BP MAN1B1 MAPK7 MGC11308 MYO9B NEFH NXT2 PCDH7 PDPK1 PES1 PHF15 PMM2 POLR1B RAB20 RABGEF1 RHOG SAFB2 SARA1 SOCS5 STX1A TLR2 TM9SF4 TMPRSS3 TNFAIP6 TOR1A TREX1 TSFM UBE2L3 USP15 ZNF410 ZNF473
207	V$FOXJ2_02: fork head box J 2	168	168	282	6298	10572	-2.85	0	0.66	0	ABCF1 ACE2 ADAR AFTIPHILIN ALDH1B1 AMACR APBA3 APC APOL2 APOL6 ASB8 BLZF1 BRD2 BTN2A1 C11orf17 C14orf161 C15orf12 C17orf35 C20orf4 C21orf91 C8orf4 C9orf114 CAMSAP1 CGA CHERP COX10 CXCL11 CXorf40 DCLRE1C DDX24 DDX28 DDX52 DGCR14 DHX34 DICER1 DJ122O8.2 DPH2L1 EMP1 ERBB2 FAM26B FANCF FLJ12875 FLJ13149 FLJ13946 FLJ20010 FLJ20014 GBP1 GMEB1 GOLGA5 GOLPH3L GRLF1 GTF2B HCNGP HEAB HELZ HERC5 HIC2 HIS1 HI…
208	V$E12_Q6	140	140	310	5148	11722	-2.85	0	0.89	0	ABAT ADRM1 AFTIPHILIN AGGF1 APOL2 APOL6 APXL ARHGDIA ARL4A ASB6 ASB8 BCL7A BPY2IP1 BST2 C14orf161 C15orf12 C19orf6 C20orf67 C7orf26 CCR1 CDC42EP4 CDK9 CGA CLDN9 COX4I1 CXorf40 DAPK3 DCLRE1C DGCR14 DJ971N18.2 DKFZP564O0523 DKFZp434O0213 DPH2L1 EGLN2 EGR1 EHD1 EIF5 ELMO2 EMP1 ERBB2 FLJ10504 FLJ11336 FLJ13149 FLJ14154 FLJ20433 GCS1 GOLPH3L GPATC1 GPR157 GRB7 HCNGP HIRA HIS1 HIST1H2AL HIST1H3C HMOX2 …
209	V$STAT_01: signal transducers and activators of transcription	88	88	362	3106	13764	-2.86	0	1.25	0.14	ACE2 AGGF1 AKR1D1 ALS4 APOL6 ASB6 ATXN7 BST2 C11orf17 C14orf161 C18orf9 C20orf111 C21orf91 CCR1 COX10 CTCF CXCL11 DCLRE1C DDX24 DGCR14 DICER1 DNAJB1 EGR1 ERBB2 FBXL5 FLJ11021 FLJ20010 GOLGB1 GPATC3 GPR157 HELZ HOXB2 HOXC10 HSF2BP IRF2BP1 IRX5 KIAA0446 MECP2 MGAT2 MGC11308 MGC2752 MGC4293 MTF1 NEUGRIN NFYA NPM1 NR4A2 NXT2 OGFR PHF15 PMM2 PPM2C PRDM4 PRPF4 PUS3 RAB20 RBM15 RDH14 RHOG SFRS11 SIRT5 S…
210	V$RREB1_01: Ras-responsive element binding protein 1	46	46	404	1498	15372	-2.86	0	1.7	0.42	AFTIPHILIN CDC42BPB CDC42EP4 CXorf40 DAG1 DAPK3 DHX34 DJ122O8.2 EGLN2 ELMO2 F8A1 FLJ20010 FLJ20507 GMEB1 GOLPH3L HDHD3 HOXC10 HSD17B1 IRF2BP1 ITGAM LIG4 LRAP MGC32020 MRPS17 MYO9B N4BP1 NEFH NINJ1 PHF15 RAB20 RBM15B RBM4 RNF103 RNF40 SAFB2 SARA1 SKIP SNAPC4 SOCS5 TAF15 TCEB3 TM9SF4 TSSC4 TTC4 USP15 WDR39
211	V$E2A_Q2	296	296	154	11055	5815	-2.87	0	0.74	0	ABAT ABCF1 ABHD5 ADRM1 AFTIPHILIN AGGF1 ALDH1B1 ALS4 AMACR ANAPC2 APBA3 APC APOL2 APOL6 APXL ARHGDIA ARHGEF5 ARL4A ASB6 ASB8 ATXN7 BAG5 BCL7A BLZF1 BRD2 BST2 Bles03 C10orf10 C11orf17 C14orf161 C14orf172 C15orf12 C17orf35 C19orf6 C1orf16 C20orf111 C20orf67 C21orf66 C7orf26 CAMSAP1 CCR1 CD2BP2 CDC42EP4 CDK9 CEBPZ CGA CHST3 CITED2 CLDN9 COX10 COX4I1 CSNK1G1 CXorf40 DAPK3 DCLRE1C DDX28 DGCR14 DHX29 D…
212	V$EBF_Q6	150	150	300	5573	11297	-2.87	0	0.77	0	ABAT ACE2 ALDH1B1 AMACR APXL ARHGEF5 ATP2C1 ATXN7 BCL7A BST2 BTN2A1 Bles03 C10orf10 C11orf17 C14orf161 C17orf35 C18orf9 C20orf67 C21orf91 C7orf26 C9orf114 CD2BP2 CDC42EP4 CHST3 COX10 COX4I1 CSNK1G1 DAG1 DAPK3 DCLRE1C DDX52 DPH2L1 EGLN2 EIF5 ELMO2 EXOSC4 FAM26B FLJ12671 FLJ12875 FLJ13479 FLJ14129 FLJ20014 FLJ20433 FLJ20507 GPATC1 GPR175 GPR37 GRB7 GRLF1 GTF2B HCFC2 HELZ HIC2 HIST1H2AL HIST1H3F HOX…
213	V$FOX_Q2	310	310	140	11707	5163	-2.87	0	0.49	0	ABAT ABCF1 ABHD5 ACE2 ADAR AFTIPHILIN AKR1B10 AKR1D1 ALS4 AMACR APBA3 APC APOL2 APOL6 ARHGDIA ARHGEF5 ARL4A ASB6 ASB8 BAG5 BCAP29 BLZF1 BRAP BRD2 BST2 BTN2A1 C10orf10 C10orf137 C11orf17 C14orf161 C14orf172 C15orf12 C17orf35 C18orf9 C19orf6 C20orf4 C21orf91 C8orf4 C9orf114 CAMSAP1 CCR1 CDC42BPB CEBPZ CGA CHERP CITED2 CLDN9 CNOT4 COX10 CRSP9 CSNK1G1 CTCF CXCL11 CXorf40 DCLRE1C DDX24 DDX28 DDX52 DGC…
214	V$TCF1P_Q6	300	300	150	11261	5609	-2.87	0	0.62	0	ABAT ABHD5 ADAR ADRM1 AFTIPHILIN AGGF1 AKR1B10 AKR1D1 ANAPC2 APBA3 APC APOL2 APOL6 APXL ARHGEF5 ASB8 ASH1L BCL7A BET1L BLZF1 BRAP BTN2A1 Bit1 Bles03 C10orf137 C11orf17 C14orf161 C19orf24 C19orf6 C1orf16 C20orf111 C20orf4 C20orf67 C21orf91 CAMSAP1 CARD15 CASKIN2 CDC42BPB CDC42EP4 CEBPZ CGA CHERP CHST3 CITED2 CLEC11A CNOT4 COX4I1 CSNK1G1 CTCF CXCL11 DAG1 DAPK3 DCLRE1C DDX24 DDX52 DICER1 DJ122O8.2 D…
215	V$ISRE_01: interferon-stimulated response element	12	12	438	284	16586	-2.88	0	2.45	0.74	AKR1D1 APOL6 ATXN7 BST2 C18orf9 DCLRE1C HERC5 MAP3K11 SART3 SENP5 TMPRSS3 TRIM26
216	V$OLF1_01: olfactory neuron-specific factor	63	63	387	2152	14718	-2.88	0	1.44	0.24	ADRM1 ALDH1B1 ASB8 ATXN7 BCL7A BTN2A1 Bles03 C21orf91 C7orf26 CDK9 CHST3 COX10 DAG1 DKFZP434P1750 EIF5 FLJ14129 FLJ20014 FLJ20507 GPR175 GPR37 GRB7 HCFC2 HPS6 LIG4 MAD2L1BP MDS032 MGC26885 MGRN1 MRPS2 NARG1L NOTCH1 NUP50 OPA3 PCIA1 PES1 PEX16 PHF15 PLEKHF2 POLR1B RANBP10 RBM15 RBM30 RHOG SAFB2 SAP30L SAS10 SGSH SLC25A28 SNIP1 SSB1 THBD TOR1B TRIM38 TRIP10 TRMT1 UBN1 UBTF WDR39 WDR47 ZNF198 ZNF232…
217	V$HEB_Q6	139	139	311	5171	11699	-2.89	0	0.74	0	AGGF1 ALDH1B1 ALS4 AMACR APBA3 APOL2 ARHGEF5 ATP2C1 BLZF1 BPY2IP1 BRD2 BST2 C11orf17 C14orf172 C15orf12 C20orf67 C7orf26 CAMSAP1 CDC42EP4 CEBPZ CHST3 COX4I1 DAG1 DGCR14 DHX29 DKFZP434P1750 DPH2L1 EGLN2 EGR1 EHD1 EHMT1 ELMO2 EXOSC4 F8A1 FAM26B FBXL11 FBXL5 FEM1C FLJ10276 FLJ10504 FLJ11336 FLJ13149 FLJ13479 FLJ14154 FLJ20013 FLJ20433 FLJ20507 FXC1 GOLGB1 GOLPH3L GRB7 HELZ HERC5 HIST1H3C HIST1H3F HI…
218	V$HLF_01: hepatic leukemia factor	126	126	324	4633	12237	-2.9	0	0.87	0	ABAT ABHD5 ADAR ADRM1 AFTIPHILIN AGGF1 ALS4 APBA3 APC APOL2 ARL4A Bit1 C10orf10 C10orf137 C20orf111 C21orf66 C21orf91 CD2BP2 CEBPZ CITED2 CSNK1G1 DDX52 DGCR14 DICER1 EGLN2 EHD1 EHMT1 FAM26B FANCF FEM1C FLJ10504 FLJ12875 FLJ13479 FLJ14154 FLJ20010 FLJ20013 FLJ20014 GCS1 GOLGA5 GOLGB1 GOLPH3L GPATC1 GPR157 GRPEL1 HCNGP HIC2 HIST1H2AL HIST1H3C HIST1H4H HIST2H2AA HOXB2 HPS6 HSD17B1 HSPC023 HUS1 HYPB …
219	V$PAX9_B: zebrafish Pax-9 binding sites	130	130	320	4820	12050	-2.91	0	0.78	0	ABAT ACE2 ALDH1B1 ANAPC2 APC ARHGDIA ATP2C1 ATXN7 BPY2IP1 C11orf17 C18orf9 C19orf24 C20orf111 C20orf67 C21orf91 C8orf4 C9orf114 CASKIN2 CDC42BPB CDC42EP4 CITED2 CLDN9 CRSP9 CXorf40 DKFZP434P1750 DKFZP564O0523 DKFZp434O0213 DPH2L1 EIF5 ELMO2 EMP1 FAM26B FBXL5 FLJ11336 FLJ13479 FLJ14154 FZR1 GPR37 HERC5 HIST2H2AA HMOX2 HUS1 ID2 IKBKE IRF2BP1 IRX5 ITGAM KIAA0117 KIAA0652 KIAA0859 KLHL20 KPNA1 LGALS8…
220	V$OCT1_B: Octamer binding factor 1	21	21	429	1015	15855	-2.92	0	0.1	0	APC APOL2 BLZF1 DAG1 DICER1 EGLN2 F8A1 HIST1H2AJ HIST1H2AL HIST1H3F ID2 IFNB1 KIAA0863 KIAA0922 NOTCH1 OPA3 SIRT4 THAP11 TLR2 TNFAIP6 ZNF20
221	V$MINI20_B: Muscle initiator sequence-20	324	324	126	12106	4764	-2.92	0	0.73	0	ABCF1 ABHD5 ADAR ADRM1 AFTIPHILIN AKR1B10 ALS4 AMACR ANAPC2 APC APXL ARHGDIA ARHGEF5 ARL4A ASH1L ATP2C1 ATXN7 BAG5 BCAP29 BCL7A BET1L BPY2IP1 BRAP BRD2 BST2 Bit1 Bles03 C10orf10 C10orf137 C11orf17 C14orf172 C18orf9 C19orf24 C19orf6 C1orf16 C20orf4 C20orf67 C21orf91 C7orf26 C9orf114 CAMSAP1 CASKIN2 CD2BP2 CDC42BPB CDC42EP4 CDK9 CEBPZ CHST3 CLDN9 CLEC11A CNOT4 COX10 COX4I1 CRSP9 CTCF CXCL11 CXorf40…
222	V$AREB6_03: AREB6 (Atp1a1 regulatory element binding factor 6)	105	105	345	3814	13056	-2.92	0	0.98	0	ACE2 AFTIPHILIN ALS4 APOL2 APOL6 ARHGDIA ASB6 BAG5 BLZF1 C10orf10 C15orf12 C19orf24 C21orf66 C7orf26 C9orf114 CAMSAP1 CASKIN2 CDK9 CGA CLDN9 CSNK1G1 DCLRE1C EGLN2 EHD1 EHMT1 EIF5 ELMO2 EXOSC4 FANCF FBXL5 FLJ10587 FLJ13149 FLJ20013 FLJ20433 FLJ20507 FXC1 FZR1 GMEB1 GOLPH3L GPATC1 GPATC3 GPR157 GTF2B HIST2H2AA HSPC023 IKBKE IRX5 ITGAM KIAA0117 KIAA0701 KIAA0863 LRRC14 LYPLA3 MAD2L1BP MAFG MAN1B1 MA…
223	V$XFD1_01: Xenopus fork head domain factor 1	52	52	398	2167	14703	-2.93	0	0.21	0	APXL ASB8 Bit1 C14orf161 C14orf172 C17orf35 CITED2 DCLRE1C DNAJB1 ELL EMP1 ERBB2 FLJ10276 FLJ11021 FLJ20291 FZR1 GOLPH3L GPATC3 GRLF1 HSPC023 IMAA LCP1 LOC51136 LRP12 MAD2L1BP MAP3K4 MGC10471 NUP214 OPA3 PES1 PMM2 RDH14 RND1 RRN3 RSAFD1 SAS10 SERPINB8 SNIP1 SRP46 TAF15 TAF1B TARBP1 TMED1 TRMT1 U1SNRNPBP USP15 ZFX ZNF136 ZNF24 ZNF350 ZNF410 ZNF613
224	V$E2F_02: E2F	20	20	430	562	16308	-2.94	0	2.08	0.48	Bles03 FKBPL HIST1H2AJ HIST1H2AL HIST1H3C HIST1H3F HSD17B1 KIAA0261 MED18 MGC11308 NIPBL PHF15 PPP1R8 RNF40 SART3 SLC39A9 TRIM26 TRIP10 ZF ZNF408
225	V$E2F_Q3: E2F	20	20	430	562	16308	-2.94	0	2.08	0.48	Bles03 FKBPL HIST1H2AJ HIST1H2AL HIST1H3C HIST1H3F HSD17B1 KIAA0261 MED18 MGC11308 NIPBL PHF15 PPP1R8 RNF40 SART3 SLC39A9 TRIM26 TRIP10 ZF ZNF408
226	V$E2F4DP1_01: E2F-4:DP-1 heterodimer	20	20	430	562	16308	-2.94	0	2.08	0.48	Bles03 FKBPL HIST1H2AJ HIST1H2AL HIST1H3C HIST1H3F HSD17B1 KIAA0261 MED18 MGC11308 NIPBL PHF15 PPP1R8 RNF40 SART3 SLC39A9 TRIM26 TRIP10 ZF ZNF408
227	V$ETS2_B: c-Ets-2 binding sites	116	116	334	4308	12562	-2.95	0	0.75	0	ABAT ACE2 AGGF1 AKR1B10 AKR1D1 AMACR ANAPC2 APOL6 ARHGEF5 ASB6 ASB8 ASH1L BCAP29 BET1L BRAP BST2 C15orf12 C17orf35 C1orf16 C9orf114 CCR1 CDK9 CEBPZ CGA CHST3 COX4I1 CRSP9 DCLRE1C DJ971N18.2 DKFZp434O0213 DNAJB1 EGLN2 EGR1 EHMT1 EXOSC4 F8A1 FLJ12671 FLJ12875 FLJ13479 FLJ14129 FLJ20014 FZR1 GOLGB1 GOLPH3L GPR157 GTF2B HDHD3 IFNB1 IKBKE ING2 IRX5 KIAA0409 KIAA0652 KIAA0859 KLHL20 KPNA1 LCP1 LGALS8 L…
228	V$FOXD3_01: fork head box D3	359	359	91	13592	3278	-2.95	0	0.38	0	ABAT ABCF1 ABHD5 ACE2 ADAR AFTIPHILIN AKR1B10 AKR1D1 ALDH1B1 ALS4 AMACR APBA3 APC APOL2 APOL6 ARHGDIA ARHGEF5 ARL4A ASB6 ASB8 ATP2C1 BAG5 BCAP29 BLZF1 BPY2IP1 BRAP BRD2 BST2 BTN2A1 Bit1 C10orf10 C10orf137 C11orf17 C14orf161 C14orf172 C15orf12 C17orf35 C18orf9 C19orf6 C20orf4 C20orf67 C21orf66 C21orf91 C8orf4 C9orf114 CAMSAP1 CARD15 CCR1 CDC42BPB CEBPZ CGA CHERP CITED2 CLDN9 CNOT4 COX10 CRSP9 CSNK…
229	V$GCM_Q2	105	105	345	4024	12846	-2.96	0	0.48	0	AFTIPHILIN ATP2C1 BAG5 BPY2IP1 BRD2 C14orf161 C14orf172 C17orf35 C20orf111 CAMSAP1 CCR1 CDC42EP4 CEBPZ CLEC11A COX4I1 CRSP9 CSNK1G1 DHX34 DICER1 EGLN2 EGR1 EHD1 FAM26B FBXL11 FLJ10276 FLJ11336 FLJ13149 FLJ14154 FXC1 FZR1 GOLPH3L GPR157 GRB7 HELZ HIC2 HIRA HIST1H2AJ HIST1H4H HOXC10 HPS6 HSF2BP IMAA ING2 ITGAM KIAA0117 KIAA0261 KIAA0409 KIAA0863 LCP1 LOC146542 LYPLA3 MAP3K4 MDS032 MECP2 MGC26885 MG…
230	V$HNF1_Q6	408	408	42	15491	1379	-2.97	0	0.18	0	ABAT ABCF1 ABHD5 ACE2 ADAR AFTIPHILIN AGGF1 AKR1B10 AKR1D1 ALDH1B1 ALS4 AMACR ANAPC2 APBA3 APC APOL2 APOL6 APXL ARHGDIA ARHGEF5 ARL4A ASB6 ASB8 ATXN7 BAG5 BCAP29 BCL7A BET1L BLZF1 BRAP BRD2 BST2 BTN2A1 Bit1 C10orf10 C10orf137 C11orf17 C14orf161 C14orf172 C15orf12 C17orf35 C18orf9 C19orf6 C20orf111 C20orf4 C20orf67 C21orf66 C21orf91 C8orf4 C9orf114 CAMSAP1 CARD15 CCR1 CD2BP2 CDC42BPB CDC42EP4 CDK9…
231	V$DR3_Q4: direct repeat 3	62	62	388	2508	14362	-2.98	0	0.28	0	ARHGDIA ASB6 BAG5 BCL7A BRD2 BST2 C15orf12 C19orf24 C20orf111 C20orf4 C8orf4 CARD15 CD2BP2 CLEC11A COX4I1 DDX24 DNAJB1 EGLN2 EMP1 FKBPL FLJ13479 FLJ14154 FLJ20013 FLJ20433 GPATC3 GPR175 GRB7 HIST2H2AA HOXB2 HSD17B1 HSF2BP HUS1 IKBKE ING2 IRF2BP1 KIAA0409 KIAA0863 LRP12 MGC9084 MTF1 NEUGRIN NFYA NR4A2 OPA3 PIK4CB PPAN PRPF4B RBM15 RBM4 SAP30L SIRT5 SIRT7 SLC35E1 SOCS5 TDRD7 TREX1 TRIM26 TRIM38 TRI…
232	V$PAX5_01: B-cell-specific activating protein	67	67	383	2342	14528	-2.98	0	1.23	0.14	ABAT ADAR ARHGDIA ASH1L ATP2C1 BAG5 BCAP29 BST2 C19orf24 C20orf111 C7orf26 C9orf114 CITED2 DAG1 DHX29 DICER1 DPH2L1 EIF5 ELMO2 FAM26B FLJ10504 FLJ11336 FLJ14154 FLJ20291 GPR157 GPR37 HCFC2 HIC2 HIST1H2AL HOXB2 KIAA0859 KIAA0922 KPNA1 LYPLA3 MAFG MAN1B1 NEFH NOTCH1 NUP214 PURA RABGEF1 RANBP10 RNF40 SAMHD1 SAP30L SCO2 SFRS11 SIRT7 SLC35E1 SOD2 TAF1B THAP7 THBD TRIM21 TRIM26 USP4 YY1 ZCCHC14 ZFP95 Z…
233	V$MEF2_03: myogenic MADS factor MEF-2	5	5	445	363	16507	-2.99	0	0.04	0	GPATC3 KLHL21 NCOA1 TM9SF4 ZNF451
234	V$RP58_01: 58 KDA repressor protein	13	13	437	328	16542	-3.01	0	2.21	0.54	CARD15 DDX28 DPH2L1 MKI67 OSBPL11 RNF25 SIRT7 SRP46 TDRD7 TM9SF4 TNFAIP6 TRIM62 ZNF134
235	V$HTF_01	25	25	425	751	16119	-3.01	0	1.85	0.42	AFTIPHILIN AKR1B10 ARL4A CITED2 DDX24 DICER1 EGLN2 ELL FANCF FLJ20014 GOLGB1 HMOX2 KIAA0117 MAD2L1BP MCPH1 MGAT2 RANBP2 RBBP6 SART3 SIRT4 SLC18A2 SRRM1 THUMPD2 ZNF613 ZNFN1A5
236	V$HNF4_01: hepatic nuclear factor 4	423	423	27	16041	829	-3.04	0	0.13	0	ABAT ABCF1 ABHD5 ACE2 ADAR ADRM1 AFTIPHILIN AGGF1 AKR1B10 AKR1D1 ALDH1B1 ALS4 AMACR ANAPC2 APBA3 APC APOL2 APOL6 APXL ARHGDIA ARHGEF5 ARL4A ASB6 ASB8 ASH1L ATXN7 BAG5 BCAP29 BCL7A BET1L BPY2IP1 BRAP BRD2 BST2 BTN2A1 Bit1 Bles03 C10orf10 C10orf137 C11orf17 C14orf161 C14orf172 C15orf12 C17orf35 C18orf9 C19orf24 C1orf16 C20orf111 C20orf4 C20orf67 C21orf66 C21orf91 C7orf26 C8orf4 C9orf114 CAMSAP1 CAR…
237	V$ACAAT_B: Avian C-type CCAAT box	25	25	425	1142	15728	-3.05	0	0.14	0	C11orf17 FBXL5 FLJ12671 FLJ13479 GOLPH3L GTF2B GTPBP1 HIST1H2AL HOXB2 HYPB ID2 KIAA1008 MCPH1 MKRN1 MSX2 NFYA NR4A2 PCIA1 RDH14 SLC25A28 SOD2 TM9SF4 TMED1 UBP1 ZNF473
238	V$AP4_01: activator protein 4	40	40	410	1692	15178	-3.05	0	0.21	0	ALS4 APOL6 C17orf35 CEBPZ CXorf40 EGLN2 EHMT1 EIF5 F8A1 FAM26B FLJ10504 FLJ20013 FZR1 GPATC1 HELZ HIC2 HIS1 IKBKE IMAA LRRC14 MAP3K11 NR4A2 NUP50 OGFR PER1 PEX16 PTEN RBM30 RLF SKIP SOCS5 TFIP11 THAP11 TREX1 TRIP10 UGCGL1 ZNF136 ZNF318 ZNF557 ZNF574
239	V$E47_02: E47	78	78	372	3004	13866	-3.06	0	0.48	0	AFTIPHILIN AKR1B10 ALS4 APOL2 ARL4A ASB6 BAG5 BCAP29 BLZF1 C10orf10 C19orf6 C7orf26 CGA CSNK1G1 CXorf40 DCLRE1C DDX28 DHX29 DICER1 EGLN2 EMP1 FLJ11336 FLJ13149 FLJ14129 FLJ20013 FLJ20291 FXC1 GOLGA5 GOLPH3L GPATC3 GPR157 GRB7 HCNGP HIST1H2AJ HSPC023 KIAA0863 KIAA0922 KPNA1 LCP1 LOC51136 MAD2L1BP MDS032 MECP2 MGC2752 MGC32020 MGC3329 MGRN1 MYO9B PER1 PMM2 PPM2C RABGEF1 RBM15B RBM4 RDH14 RNF25 RNMT…
240	V$FOXO1_02: fork head box O1	20	20	430	954	15916	-3.06	0	0.12	0	ACE2 BLZF1 C10orf10 C14orf161 C14orf172 CITED2 DDX52 ERBB2 GOLPH3L HELZ HIS1 HPS6 HSPC023 MCPH1 MGC9084 PRCC RBM4 TAF1B THUMPD1 TMPRSS3
241	V$CART1_01: Cart-1 (cartilage homeoprotein 1)	56	56	394	1949	14921	-3.06	0	1.2	0.14	ABHD5 AFTIPHILIN ALS4 AMACR APOL2 ASB8 C18orf9 CEBPZ CXCL11 DAPK3 DICER1 DJ971N18.2 EGLN2 FANCF FLJ10504 FLJ12875 FLJ13946 FLJ20010 GBP1 GMEB1 GOLGA5 GOLPH3L HIST1H3F HIST1H3G HIST1H4H HOXC10 HSPC023 ID2 IMAA KIAA0261 KIAA0431 KPNA1 MCPH1 MINPP1 MKRN2 NCOA1 PPP1R8 PUS3 RRAGA RRN3 SAMHD1 SCAND1 SERPINB8 SHQ1 SKIP SLC25A4 SRP46 SUPV3L1 TLR2 TM9SF4 TNFAIP6 TOR1A UBQLN2 UGCGL1 XPO4 ZNF143
242	V$MAZ_Q6	367	367	83	13727	3143	-3.07	0	0.71	0	ABAT ABCF1 ABHD5 ADAR ADRM1 AGGF1 AKR1B10 AKR1D1 ALDH1B1 ALS4 AMACR ANAPC2 APBA3 APC APOL2 APOL6 APXL ARHGDIA ARHGEF5 ARL4A ASH1L ATP2C1 ATXN7 BAG5 BCAP29 BCL7A BET1L BLZF1 BPY2IP1 BRD2 BST2 BTN2A1 Bles03 C10orf10 C10orf137 C11orf17 C14orf172 C15orf12 C17orf35 C18orf9 C19orf24 C19orf6 C1orf16 C20orf111 C20orf4 C20orf67 C21orf66 C21orf91 C7orf26 CAMSAP1 CARD15 CASKIN2 CCR1 CD2BP2 CDC42BPB CDC42EP4…
243	V$NFKAPPAB_01: NF-kappaB	82	82	368	3090	13780	-3.07	0	0.62	0	ADRM1 ALDH1B1 APBA3 APOL2 BST2 BTN2A1 C11orf17 C1orf16 C21orf66 C8orf4 CARD15 CDK9 CITED2 CLDN9 CXCL11 EGLN2 EGR1 EHD1 ERBB2 FEM1C FLJ10276 FLJ10504 HIST2H2AA IFNB1 IKBKE KIAA0409 LCP1 LIG4 LRP12 MAFG MAP3K11 MED18 MGC26885 MGC4293 MINPP1 MKI67 MKRN2 MRPS17 MRPS2 MTF1 NFATC1 NR4A2 PCDH7 PES1 PIK4CB PLEKHF2 POP7 PRPF39 PTEN RAB20 RANBP2 RBM30 RHOG RND1 RNF25 SAS10 SCO2 SENP5 SIRT4 SNAPC4 SOD2 SS18…
244	V$ZID_01: zinc finger with interaction domain	76	76	374	2773	14097	-3.08	0	0.87	0	ABCF1 ADRM1 AKR1B10 APC ASB6 BST2 C20orf111 C21orf91 C9orf114 CASKIN2 CCR1 CITED2 CLEC11A CSNK1G1 DAPK3 DDX24 DKFZP434P1750 ELL FXC1 GOLGB1 GPATC3 GPR107 GPR175 GRPEL1 GTF2B HELZ HERC5 HIRA HIS1 HIST1H2AJ HIST2H2AA HPS6 KIAA0446 KIAA1008 KPNA1 LIG4 LOC51136 LOC90806 MAP3K4 MDS032 MGC10471 MGC9084 MGRN1 MKI67 MRPS34 NFE2L3 NFYA PDPK1 PEX16 PML POLI PPM2C PPP1R8 PRPF39 PRPF4 PRPF4B RANBP10 RBM15B R…
245	V$MEIS1BHOXA9_02: Meis-1b:HOXA9 heterodimeric binding	1	1	449	170	16700	-3.08	0	0.01	0	FAM26B
246	V$AHR_Q5: aryl hydrocarbon / dioxin receptor	66	66	384	2586	14284	-3.09	0	0.4	0	ANAPC2 ATP2C1 ATXN7 BPY2IP1 Bit1 C19orf6 C20orf67 C21orf66 C9orf114 CITED2 DAG1 DGCR14 DHX29 DICER1 EGLN2 EGR1 FKBPL FLJ12671 FLJ13149 FLJ13479 FLJ14154 HIST1H3C HIST1H3F HIST1H3G IMAA ING2 IRF2BP1 KIAA0117 KLHL21 LIG4 LOC51136 MAFG MGC3329 MKI67 MRPS17 MRPS2 N4BP1 NFYA OSBPL11 PMM2 POP7 PPM2C RANBP2 RBBP6 RBM30 RNF40 SAP30L SCAND1 SCO2 SHQ1 TARBP1 TCEB3 TCTA THAP11 TREX1 TRIM21 U1SNRNPBP UBP1 UB…
247	V$AIRE_01	77	77	373	2850	14020	-3.09	0	0.75	0	ABAT ACE2 AKR1D1 APC BCAP29 BET1L BTN2A1 Bit1 C14orf161 C14orf172 C7orf26 C8orf4 CDC42EP4 CLDN9 CLEC11A CRSP9 CSNK1G1 DICER1 DJ122O8.2 EMP1 ERBB2 FLJ13479 FLJ13946 FLJ14154 GOLGA5 GOLGB1 GOLPH3L GPR175 GRB7 GTF2B GTPBP1 HCFC2 HIC2 HIST1H2AJ HIST1H3C HIST1H3F HYPB IFNB1 KIAA0261 KIAA0859 KIAA1008 LGALS8 LOC94431 MAD2L1BP MAT2A MGC32020 MGC4293 NUP50 OPA3 PCDH7 PIK4CB PRPF4 RAB20 RANBP10 RBBP6 RBM4…
248	V$NKX3A_01: NK class homeobox factor 3A	68	68	382	2618	14252	-3.12	0	0.49	0	ASB8 BTN2A1 C18orf9 DCLRE1C DDX24 DDX28 DGCR14 DICER1 DJ971N18.2 DKFZP564O0523 DNAJB1 EGLN2 ERBB2 FKBPL FLJ11021 FLJ13946 GOLPH3L GRLF1 HEAB HIST2H2AA ID2 IFNB1 KIAA0431 KLHL20 LCP1 LGALS8 LOC146542 MAP3K4 MCPH1 MECP2 MGAT2 MGC4293 MINPP1 MKI67 MRPS12 MT NCOA1 NSUN6 PHF15 PLEKHF2 PRKCBP1 RECQL5 SAMHD1 SERPINB8 SHQ1 SKIP SOD2 SUPV3L1 TAF1B TCEB3 TDRD7 TFIP11 TLR2 TNFAIP6 TOR1A TTC4 UBN1 UGCGL1 USP…
249	V$NFKAPPAB50_01: NF-kappaB (p50)	37	37	413	1226	15644	-3.12	0	1.41	0.24	ALDH1B1 APBA3 ATP2C1 BAG5 Bles03 C1orf16 DAG1 DPH2L1 EGLN2 EGR1 ERBB2 FEM1C HCFC2 ING2 MED18 MGC11335 MGC2963 NFE2L3 NUP160 PES1 PIK4CB POP7 PRKCBP1 RABGEF1 RANBP2 RBM15 RHOG RND1 RNF40 RPP14 SCO2 SENP5 SIRT4 SNAPC4 TRIP10 ZFP95 ZNF198
250	V$TAL1BETAITF2_01: Tal-1beta:ITF-2 heterodimer	12	12	438	636	16234	-3.12	0	0.09	0	AKR1B10 C20orf111 C7orf26 DPH2L1 MECP2 RBBP6 THUMPD2 TNFAIP6 TRIM21 ZNF297B ZNF324 ZNF451
251	V$GR_01: high affinity binding site for glucocorticoid receptor	28	28	422	879	15991	-3.12	0	1.63	0.4	ABHD5 AGGF1 APBA3 APOL2 ATP2C1 BRD2 C8orf4 DICER1 DNAJB1 FBXL5 GPATC3 GRPEL1 GTF2B HCNGP HIST1H3C KIAA0859 MRPS17 PES1 PMM2 POP7 PRCC SIRT7 SLC25A4 SNIP1 SUPV3L1 TMPRSS3 TSFM ZNHIT2
252	V$TANTIGEN_B: Major T-antigen binding sites	16	16	434	783	16087	-3.17	0	0.12	0	ALS4 BST2 DDX28 FLJ10504 FLJ13149 GBP1 GCS1 KIAA0701 MED18 MGC11308 PDPK1 PTDSR RRAGA TOR1B TRIAD3 YY1AP1
253	V$TCF11MAFG_01: TCF11:MafG heterodimers	31	31	419	1330	15540	-3.18	0	0.22	0	ABAT ADRM1 ANAPC2 APC APOL2 C20orf111 CHERP CXCL11 DDX24 DICER1 EXOSC4 FLJ20010 FZR1 GPATC3 GTPBP1 HIST1H4H KIAA0701 LGALS8 MAFG MCPH1 NFE2L3 NSUN6 PRKCBP1 PRPF39 RBM30 RNF103 SF3A1 THAP7 TNFAIP6 UBQLN2 ZNF451
254	V$CACCCBINDINGFACTOR_Q6	44	44	406	1784	15086	-3.19	0	0.32	0	ABAT ALS4 C14orf172 C1orf16 CDK9 COX4I1 CTCF DJ122O8.2 EHD1 EHMT1 EXOSC4 FBXL5 FLJ13149 FLJ20013 GRPEL1 HCFC2 HERC5 KIAA0863 LGALS8 LIG4 LOC146542 LRRC14 MAN1B1 MDS032 MGC10471 MGC26885 MRPS12 NEFH NPM1 OPA3 PER1 PPM2C SFRS11 SIRT5 SNAPC4 SNX11 THUMPD2 TMED1 TSSC4 UBTD1 UBTF ZC3HAV1 ZNF198 ZNF434
255	V$MAF_Q6	17	17	433	484	16386	-3.21	0	1.83	0.42	ASB8 ASH1L BTN2A1 COX4I1 EHD1 HDHD3 HIC2 KIAA0409 MED18 MKRN2 MYO9B NUP214 OPA3 OSBPL11 RANBP10 ZNF318 ZNF408
256	V$PR_02: is recognized by progesterone receptor	13	13	437	661	16209	-3.22	0	0.11	0	ABHD5 AGGF1 APOL6 C8orf4 GPATC1 GTF2B HIST1H3C LIG4 NFE2L3 TRIAD3 TSFM XPO4 ZC3HAV1
257	V$IK3_01: Ikaros 3	48	48	402	1701	15169	-3.22	0	1.01	0	ACE2 AKR1D1 APBA3 BET1L C11orf17 C14orf172 C1orf16 CCR1 DPH2L1 EMP1 ERBB2 FLJ13479 GOLPH3L GPR37 HOXB2 HOXC10 HSF2BP ID2 LRRC14 MAD2L1BP MAFG MGRN1 MYO9B NFYA PER1 PIGH PLEKHF2 POLR1B PRDM4 PRPF39 PTEN RLF RND1 SERPINB8 SFRS11 SLC25A4 SSB1 ST3GAL1 THBD TMED1 TRIP10 TTC4 USP15 UVRAG ZNF136 ZNF20 ZNF222 ZNF473
258	V$MTF1_Q4	48	48	402	1902	14968	-3.23	0	0.39	0	ASB6 C10orf137 C14orf172 C9orf114 CDC42EP4 CHST3 CNOT4 CSNK1G1 DPH2L1 EHMT1 EMP1 ERBB2 FBXL5 FLJ11336 FLJ20433 FZR1 GOLGB1 GPATC3 GPR157 HIST1H2AJ HIST1H2AL HIST1H3G KIAA0701 KIAA0922 LYPLA3 MAFG MAP3K2 MAPK7 MGC9084 MKI67 NOTCH1 PUS3 RAB20 RANBP2 RBBP6 SCO2 SLC35E1 ST3GAL1 THAP7 THBD TMPRSS3 TRIM38 TRMT1 UBP1 UGCGL1 WDR39 ZGPAT ZNF222
259	V$TAL1ALPHAE47_01: Tal-1alpha:E47 heterodimer	17	17	433	811	16059	-3.23	0	0.14	0	AKR1B10 C20orf111 DPH2L1 EXOSC4 MECP2 NUP214 OSBPL11 RBBP6 THUMPD2 TNFAIP6 TRIM21 TRIM62 VEGFC ZNF134 ZNF297B ZNF324 ZNF451
260	V$SRF_Q6: serum response factor	24	24	426	1064	15806	-3.24	0	0.19	0	AKR1D1 BTN2A1 Bit1 C17orf35 CAMSAP1 COX4I1 CXCL11 DDX52 EGR1 EHD1 GBP1 HYPB LRRC14 MKRN1 NCOA1 PML PPM2C RABGEF1 RSAFD1 SMURF1 TDRD7 TLR2 ZNF408 ZNF654
261	V$EGR2_01: Egr-2/Krox-20 early growth response gene product	13	13	437	346	16524	-3.24	0	1.94	0.42	ALS4 FLJ10504 GPR157 HIC2 ID2 LRRC14 MKI67 SURF1 U1SNRNPBP UBP1 USP4 ZCCHC6 ZNHIT2
262	V$OCT1_Q6: octamer factor 1	397	397	53	14925	1945	-3.25	0	0.51	0	ABAT ABCF1 ABHD5 ACE2 ADAR ADRM1 AFTIPHILIN AGGF1 AKR1B10 AKR1D1 ALDH1B1 ALS4 AMACR APBA3 APC APOL2 APOL6 APXL ARL4A ASB8 ATP2C1 ATXN7 BCAP29 BET1L BLZF1 BPY2IP1 BRAP BRD2 BST2 BTN2A1 Bit1 C10orf10 C10orf137 C11orf17 C14orf161 C14orf172 C15orf12 C17orf35 C18orf9 C19orf6 C1orf16 C20orf111 C20orf4 C20orf67 C21orf66 C21orf91 C7orf26 C8orf4 C9orf114 CAMSAP1 CARD15 CASKIN2 CCR1 CD2BP2 CDC42EP4 CEBPZ C…
263	V$COUP_DR1_Q6	7	7	443	424	16446	-3.25	0	0.07	0	FLJ10276 HUS1 MGC10471 TCTA TGFBRAP1 TSSC4 TTC4
264	V$TAL1BETAE47_01: Tal-1beta:E47 heterodimer	8	8	442	465	16405	-3.25	0	0.07	0	DPH2L1 MECP2 RBBP6 THUMPD2 TNFAIP6 TRIM21 ZNF297B ZNF451
265	V$CREBP1_01: cAMP-responsive element binding protein 1	11	11	439	281	16589	-3.29	0	1.96	0.42	C20orf111 GOLGA5 HPS6 HSD17B1 MOCS3 NPM1 NSUN6 PRCC RNF103 SUPV3L1 TRIM26
266	V$RSRFC4_Q2	7	7	443	418	16452	-3.31	0	0.07	0	GPATC3 KLHL21 MKRN2 NFE2L3 SRP46 TM9SF4 ZNF451
267	V$E2_Q6_01	36	36	414	1245	15625	-3.31	0	1.09	0.06	AKR1D1 ASH1L ATP2C1 C10orf10 C11orf17 C14orf161 COX10 CSNK1G1 DAG1 DGCR14 EGLN2 FLJ14129 GOLGA5 GRB7 HCNGP KPNA1 MGC26885 MGRN1 MINPP1 MRPS17 NOTCH1 PHF15 PUS3 RECQL5 SCO2 SGSH TFIP11 THBD TRIP10 UBE2L3 UVRAG YY1AP1 ZC3HAV1 ZNF394 ZNF557 ZNF576
268	V$NFKB_C: NF-kappaB binding site	15	15	435	719	16151	-3.34	0	0.15	0	BST2 CARD15 DICER1 EHD1 HOXC10 IKBKE MRPS17 MRPS34 NFATC1 NR4A2 PRPF39 SCO2 SKIP ST3GAL1 THOC1
269	V$AHRARNT_01: aryl hydrocarbon receptor:Arnt heterodimers	40	40	410	1452	15418	-3.36	0	0.82	0	ANAPC2 BPY2IP1 C18orf9 C21orf66 CHERP DCLRE1C DICER1 EGLN2 FLJ13149 HIST1H3F HIST1H3G LOC51136 LOC90806 MGC3329 MRPS2 NFYA NPM1 OPA3 RBM30 RNMTL1 RRN3 RSAFD1 SAFB2 SCAND1 SOCS5 SRRM1 SS18 TCTA TDRD7 THOC1 TREX1 TRIM21 UBP1 UBTF USP4 VEGFC ZNF136 ZNF222 ZNF410 ZNF434
270	V$ICSBP_Q6	28	28	422	941	15929	-3.38	0	1.18	0.13	AGGF1 AKR1D1 APOL6 APXL BST2 C18orf9 CDC42EP4 CHERP DJ122O8.2 GBP1 GCS1 HERC5 HIST1H3C HYPB IFNB1 KIAA0701 MAP3K11 N4BP1 SART3 SENP5 TGFBRAP1 TMPRSS3 TRIM21 TRIM26 TRIM38 USP15 YY1AP1 ZC3HAV1
271	V$S8_01: S8	39	39	411	1429	15441	-3.38	0	0.76	0	AKR1D1 APOL6 ASB8 BST2 C17orf35 CAMSAP1 CGA COX10 DDX52 DICER1 DJ971N18.2 EIF5 FANCF FEM1C FLJ13946 GRLF1 HOXB2 KLHL20 LCP1 MAD2L1BP NCOA1 PDPK1 POLR1B PRPF4B RSAFD1 SAMHD1 SERPINB8 SLC25A4 SRP46 TFIP11 TMPRSS3 TRIM38 TRMT1 UVRAG XPO4 ZBTB3 ZF ZNF211 ZNF473
272	V$TFIII_Q6	438	438	12	16271	599	-3.39	0	1.64	0.4	ABAT ABCF1 ABHD5 ACE2 ADAR ADRM1 AFTIPHILIN AGGF1 AKR1B10 AKR1D1 ALDH1B1 ALS4 ANAPC2 APBA3 APC APOL2 APOL6 APXL ARHGDIA ARHGEF5 ASB6 ASB8 ASH1L ATP2C1 ATXN7 BAG5 BCAP29 BCL7A BET1L BLZF1 BPY2IP1 BRAP BRD2 BST2 BTN2A1 Bit1 Bles03 C10orf10 C10orf137 C11orf17 C14orf161 C14orf172 C15orf12 C17orf35 C18orf9 C19orf24 C19orf6 C1orf16 C20orf111 C20orf4 C20orf67 C21orf66 C21orf91 C7orf26 C9orf114 CAMSAP1 C…
273	V$VBP_01: PAR-type chicken vitellogenin promoter-binding protein	37	37	413	1343	15527	-3.4	0	0.81	0	ALS4 APBA3 C10orf137 C20orf111 CSNK1G1 EGLN2 EHD1 FLJ10504 FLJ13479 FLJ14154 GOLGA5 GOLGB1 GPR157 HIST1H3F HIST2H2AA HOXB2 HPS6 HSD17B1 IRF2BP1 LGALS8 MAP3K2 MOCS3 NFATC1 NPM1 NSUN6 POLI PPM2C PRCC RNF103 SART3 SUPV3L1 TAF15 TLR2 TRIM26 ZF ZNF211 ZNF654
274	V$AR_01: androgen receptor	27	27	423	1115	15755	-3.43	0	0.32	0	ABHD5 C11orf17 C8orf4 CAMSAP1 DJ122O8.2 DNAJB1 EHMT1 ELMO2 FLJ13479 FLJ20010 GPR157 GRB7 HELZ HERC5 HOXB2 KIAA0652 MOCS3 MRPS12 PMM2 PRCC PRKCBP1 THUMPD1 TSFM ZCCHC14 ZNF232 ZNF350 ZNF408
275	V$MEF2_02: myogenic MADS factor MEF-2	30	30	420	1207	15663	-3.44	0	0.38	0	ALS4 APC C10orf10 C19orf6 C8orf4 COX10 DKFZP564O0523 FLJ20013 FLJ20291 GOLPH3L GPATC3 HIST1H3F KLHL21 LGALS8 MKRN2 MRPS17 NCOA1 NUP160 PEX16 RBBP6 RLF RNF103 RNMTL1 SIRT4 SNIP1 SRP46 TM9SF4 TMED1 ZNF24 ZNF451
276	V$CLOX_01: Clox	12	12	438	335	16535	-3.47	0	1.64	0.4	ARHGDIA C8orf4 FLJ20010 KIAA0431 LOC90806 MGC4293 NFYA PER1 PEX13 SAFB2 SLC39A9 ZNF222
277	V$SRF_C: serum response factor	10	10	440	513	16357	-3.48	0	0.13	0	Bit1 C17orf35 CXCL11 EGR1 GBP1 PML PPM2C RABGEF1 SMURF1 TDRD7
278	V$FREAC2_01: Fork head RElated ACtivator-2	28	28	422	983	15887	-3.49	0	0.94	0	ABAT ABCF1 ACE2 AMACR APOL2 BLZF1 C10orf10 C14orf161 C14orf172 CITED2 DDX52 ERBB2 FLJ20010 GOLPH3L HEAB HELZ HSPC023 KIAA0117 KIAA0922 MCPH1 MGC9084 NSUN6 PRCC RBM4 SOD2 TAF1B THUMPD1 TMPRSS3
279	V$NGFIC_01: nerve growth factor-induced protein C	14	14	436	411	16459	-3.49	0	1.52	0.31	ALS4 CSNK1G1 DDX28 FLJ10504 GPR157 ID2 MKI67 POP7 SURF1 U1SNRNPBP UBP1 ZCCHC6 ZNF410 ZNHIT2
280	V$NFKAPPAB65_01: NF-kappaB (p65)	31	31	419	1196	15674	-3.5	0	0.52	0	ADAR AKR1D1 ALDH1B1 C14orf161 CARD15 CDK9 CGA CHERP CHST3 CXCL11 EHD1 ERBB2 HIST2H2AA IFNB1 IKBKE LCP1 LRP12 MINPP1 MKRN2 MRPS17 NEFH NFATC1 PES1 POLI PPAN SAS10 SIRT4 SNAPC4 THOC1 TREX1 ZNF613
281	V$MAX_01: Max	21	21	429	689	16181	-3.5	0	1.2	0.14	ARL4A Bles03 CAMSAP1 CD2BP2 CITED2 DDX52 GTF2B MAN1B1 MGC11308 MGC32020 RBM15 RNF25 RNMTL1 SCO2 SLC18A2 SNIP1 SOCS5 SUPV3L1 TOR1A TRMT1 ZNF324
282	V$LXR_DR4_Q3	7	7	443	162	16708	-3.53	0	1.89	0.42	ABAT CDC42EP4 KIAA0652 NPM1 THOC1 ZGPAT ZNF232
283	V$NKX61_01: NKX6-1	24	24	426	974	15896	-3.53	0	0.38	0	ALDH1B1 CHST3 CSNK1G1 DICER1 EIF5 ELL FLJ13946 FLJ20010 HOXB2 MED18 MINPP1 NUP214 PEX16 RBBP6 RSAFD1 SERPINB8 TLR2 TMED1 TRIM38 TRMT1 TSFM ZBTB3 ZNF16 ZNF211
284	V$OCT1_05: octamer-binding factor 1	28	28	422	1055	15815	-3.55	0	0.62	0	APOL2 BLZF1 CGA CXCL11 DICER1 EGLN2 FLJ10587 FLJ20010 FLJ20507 HIST1H2AJ HIST1H2AL HIST1H3F HIST2H2AA ID2 IFNB1 KIAA0863 MGC2747 OPA3 PIGH POLR1B PUS3 SIRT4 TGFBRAP1 THAP11 TNFAIP6 UBN1 ZNF20 ZNF613
285	V$HNF4_01_B: Hepatocyte nuclear factor 4	15	15	435	679	16191	-3.55	0	0.22	0	BRAP C10orf137 CCR1 CD2BP2 CHST3 GMEB1 GRB7 IFNB1 MAP3K11 RRN3 SIRT7 TARBP1 THAP7 ZC3HAV1 ZNF134
286	V$E2F_01: E2F	7	7	443	164	16706	-3.56	0	1.84	0.42	C20orf111 FLJ11021 HIST1H2AJ HIST1H2AL KIAA1008 MGC3329 MGC4293
287	V$PAX6_Q2	26	26	424	1001	15869	-3.57	0	0.54	0	C15orf12 C18orf9 EGLN2 FLJ12875 FLJ14154 FLJ20507 HEAB KLHL21 LCP1 LOC146542 MAP3K11 MGC11308 MKRN1 MKRN2 PDPK1 PLK3 RNF40 RRAGA SAMHD1 SF3A1 SOD2 TINF2 U1SNRNPBP UBTF ZNF222 ZNF394
288	V$STAT5A_01: signal transducer and activator of transcription 5a	25	25	425	970	15900	-3.58	0	0.51	0	APOL6 BST2 C14orf161 C21orf91 CCR1 COX10 DCLRE1C FLJ11021 GPATC3 IRX5 KIAA0446 KPNA1 MGAT2 NXT2 PIK4CB PRPF4B TRIAD3 USP4 VEGFC ZFP95 ZNF16 ZNF20 ZNF222 ZNF410 ZNF613
289	V$R_01: Epstein-Barr virus transcription factor R	14	14	436	425	16445	-3.59	0	1.37	0.21	ALS4 C14orf172 DKFZP564O0523 FLJ10587 KLHL21 NFE2L3 NUP50 SCO2 SLC25A4 TDRD7 USP4 XPO4 ZNF318 ZNF432
290	V$CHX10_01	15	15	435	465	16405	-3.59	0	1.32	0.18	C17orf35 CGA ELMO2 FLJ14154 GTF2B ITGAM KLHL20 LRRC14 POLR1B SKIP THAP7 TRIM21 XPO4 ZCCHC6 ZNF473
291	V$NERF_Q2: new ets-related factor 1a	24	24	426	928	15942	-3.61	0	0.53	0	ACE2 ASB6 ASB8 C9orf114 DCLRE1C DKFZp434O0213 FZR1 GPR175 IFNB1 LCP1 LYPLA3 MAFG MOCS3 MYO9B OPA3 PRKCBP1 PRPF4 PTDSR SNAPC4 THAP11 UBE2L3 ZCCHC6 ZNF350 ZNF408
292	V$EVI1_05: ectopic viral integration site 1 encoded factor	23	23	427	898	15972	-3.62	0	0.5	0	ACE2 AGGF1 C19orf6 CCR1 DAG1 DDX28 FLJ10504 GTPBP1 HPS6 LGALS8 MAP3K2 NSUN6 PML POLR1B SAS10 SERPINB8 SUPV3L1 TDRD7 TOR1A TOR1B VEGFC ZF ZNF557
293	V$TAXCREB_01: Tax/CREB complex	23	23	427	835	16035	-3.63	0	0.76	0	ADAR CXorf40 HELZ HIST1H3G HSD17B1 IMAA KIAA0409 KPNA1 LYPLA3 MGAT2 MKI67 NR4A2 OPA3 PES1 PTDSR RND1 SENP5 SF3A1 SLC35E1 SSB1 THBD WDR39 ZNF143
294	V$GRE_C: Glucocorticoid response element	8	8	442	418	16452	-3.64	0	0.14	0	AGGF1 ELMO2 HIS1 HIST1H3C KIAA0652 MRPS12 PMM2 TSFM
295	V$BACH1_01: BTB and CNC homolog 1	2	2	448	186	16684	-3.65	0	0.04	0	ASB6 TMPRSS3
296	V$CAAT_C: Retroviral CCAAT box	2	2	448	183	16687	-3.71	0	0.05	0	MGC2963 NR4A2
297	V$PBX1_02: homeo domain factor Pbx-1	2	2	448	183	16687	-3.71	0	0.05	0	ARHGDIA CAMSAP1
298	V$STRA13_01	16	16	434	667	16203	-3.71	0	0.36	0	APC BRD2 C17orf35 EGLN2 HSPC023 MGC11308 MRPS2 PPM2C PURA RBM15 SGSH SUPV3L1 THAP7 TREX1 UBTD1 UVRAG
299	V$ARNT_02: AhR nuclear translocator homodimers	19	19	431	728	16142	-3.72	0	0.56	0	BRD2 C17orf35 EGLN2 GTF2B HSPC023 MGC11308 MGC32020 MRPS2 PPM2C PURA RBM15 SCO2 SGSH SNIP1 SUPV3L1 TREX1 UBTD1 UVRAG ZNF318
300	V$HEN1_01: HEN1	18	18	432	672	16198	-3.74	0	0.64	0	DAPK3 IKBKE MGC10471 MRPS34 NINJ1 NOTCH1 PEX16 PML PURA RHOG RPP14 SGSH SOD2 SURF1 TGFBRAP1 TRIP10 UGCGL1 ZNF451
301	V$HOX13_01: Hox-1.3	9	9	441	253	16617	-3.75	0	1.41	0.24	DDX52 KIAA0652 MAT2A MKRN1 PRPF4B RDH14 SNIP1 TOR1A TSFM
302	V$ATF6_01: activating transcription factor 6	8	8	442	401	16469	-3.77	0	0.18	0	AKR1B10 ARL4A FLJ20014 GOLGA5 GOLGB1 RANBP2 RBBP6 RBM30
303	V$T3R_01: viral homolog of thyroid hormone receptor alpha1	10	10	440	467	16403	-3.77	0	0.23	0	BAG5 BCAP29 C17orf35 CAMSAP1 MYO9B NUP50 PML RLF TREX1 TRIP10
304	V$EGR3_01: early growth response gene 3 product	10	10	440	298	16572	-3.79	0	1.27	0.14	ALS4 FLJ10504 GPR157 LRRC14 MKI67 SURF1 UBP1 USP4 ZCCHC6 ZNHIT2
305	V$EVI1_02: ectopic viral integration site 1 encoded factor	11	11	439	356	16514	-3.89	0	1.03	0.01	ACE2 CXCL11 DDX28 GOLGA5 GTPBP1 KLHL20 LGALS8 MAP3K2 NSUN6 SENP5 ZNF557
306	V$CDPCR3_01: cut-like homeodomain protein	11	11	439	361	16509	-3.9	0	0.98	0	DJ971N18.2 EHMT1 HELZ HPS6 HUS1 MCPH1 NARG1L NR4A2 SAP30L SERPINB8 TDRD7
307	V$MEF3_B: MEF-3	12	12	438	490	16380	-3.9	0	0.42	0	ADAR APOL6 FLJ20010 KIAA0446 MAP3K11 MGC11335 MGC32020 PRPF39 RBM15B TRMT1 YY1 ZNF473
308	V$OCT1_01: octamer factor 1	12	12	438	425	16445	-3.94	0	0.77	0	DICER1 F8A1 HIST1H2AJ HIST1H2AL HIST1H3F ID2 IFNB1 KIAA0922 OPA3 POLR1B UBN1 ZNF20
309	V$EGR1_01: Egr-1/Krox-24/NGFI-A immediate-early gene product	8	8	442	239	16631	-3.95	0	1.16	0.11	CSNK1G1 GPR157 ID2 LRRC14 SIRT5 U1SNRNPBP USP4 ZNF410
310	V$HFH4_01	11	11	439	387	16483	-3.96	0	0.78	0	BLZF1 C10orf10 CITED2 FLJ13946 GPATC1 HOXC10 PEX13 TLR2 TMPRSS3 TRIM21 ZNF297B
311	V$EVI1_06: ectopic viral integration site 1 encoded factor	7	7	443	200	16670	-3.97	0	1.23	0.14	ACE2 CGA HIST1H3F HIST1H3G THUMPD2 ZNF24 ZNF557
312	V$POLY_C: Retroviral Poly A signal	5	5	445	269	16601	-4	0	0.17	0	AGGF1 FLJ11021 PEX16 POLR1B PRPF39
313	V$NFY_C: NF-Y binding site	10	10	440	357	16513	-4.02	0	0.72	0	C15orf12 DDX24 GTF2B MGAT2 PER1 RBM4 TAF15 TCTA TLR2 ZNF136
314	V$IRF1_01: interferon regulatory factor 1	10	10	440	383	16487	-4.03	0	0.56	0	C9orf114 DICER1 GCS1 GTPBP1 IFNB1 MAP3K11 MGC2747 MKI67 PER1 TOR1B
315	V$HEN1_02: HEN1	9	9	441	361	16509	-4.07	0	0.47	0	IKBKE MGC10471 NOTCH1 PEX16 RPP14 SGSH ZNF136 ZNF318 ZNF451
316	V$MYCMAX_01: c-Myc:Max heterodimer	1	1	449	117	16753	-4.13	0	0.05	0	PLK3
317	V$LXR_Q3	5	5	445	134	16736	-4.13	0	1.22	0.14	CDC42EP4 HIST1H2AL THOC1 ZGPAT ZNF232
318	V$PAX3_01: Pax-3 binding sites	2	2	448	29	16841	-4.16	0	1.65	0.4	DDX28 TLR2
319	V$RORA2_01: RAR-related orphan receptor alpha2	6	6	444	190	16680	-4.2	0	0.92	0	DDX24 KIAA0859 LOC51136 TMPRSS3 XPO4 ZNF20
320	V$FXR_Q3	7	7	443	270	16600	-4.21	0	0.54	0	CDK9 FBXL5 HIST1H3G KIAA0409 SFRS11 UBE2L3 ZF
321	V$AR_03: is recognized by androgen reseptor	4	4	446	205	16665	-4.26	0	0.23	0	C8orf4 PMM2 TSFM ZNHIT2
322	V$MIF1_01: MIBP-1 / RFX1 complex	3	3	447	175	16695	-4.26	0	0.17	0	FLJ13479 PSCD2 RNF25
323	V$PR_01: high affinity binding sites for progesterone receptor	6	6	444	218	16652	-4.28	0	0.64	0	ABHD5 AGGF1 C8orf4 DICER1 PMM2 TMPRSS3
324	V$FXR_IR1_Q6	4	4	446	200	16670	-4.29	0	0.25	0	EGLN2 FBXL5 RBM15B ZNF20
325	V$MEF2_01: myogenic enhancer factor 2	1	1	449	7	16863	-4.33	0	1.66	0.4	MAFG
326	V$HSF_Q6	5	5	445	169	16701	-4.34	0	0.75	0	BCL7A DAPK3 MGC3329 PIK4CB ZNF324
327	V$MEIS1AHOXA9_01: Meis-1a:HOXA9 heterodimeric binding	3	3	447	165	16705	-4.35	0	0.2	0	FAM26B HEAB PRKCBP1
328	V$HOGNESS_B: Imperfect Hogness /Goldberg Box	5	5	445	199	16671	-4.36	0	0.49	0	CSNK1G1 HEAB NARG1L PES1 RANBP2
329	V$FREAC3_01: Fork head RElated ACtivator-3	5	5	445	176	16694	-4.36	0	0.68	0	C10orf10 EMP1 MGC9084 NCOA1 RSAFD1
330	V$DTYPEPA_B: poly A signal of D-type LTRs	3	3	447	75	16795	-4.41	0	1.11	0.07	NUP160 TSFM TSSC4
331	V$FREAC4_01: Fork head RElated ACtivator-4	3	3	447	157	16713	-4.41	0	0.24	0	C14orf172 GOLPH3L GRLF1
332	V$CDP_01: cut-like homeodomain protein	3	3	447	143	16727	-4.51	0	0.31	0	DGCR14 FLJ13946 TMPRSS3
333	V$AHR_01: aryl hydrocarbon / dioxin receptor	3	3	447	89	16781	-4.53	0	0.85	0	C21orf66 FLJ14154 LRP12
334	V$RSRFC4_01: related to serum response factor, C4	3	3	447	104	16766	-4.6	0	0.64	0	KLHL21 TM9SF4 ZNF451
335	V$POU3F2_02	2	2	448	103	16767	-4.68	0	0.27	0	HUS1 LOC51136
336	V$HMEF2_Q6: myocyte enhancer factor	1	1	449	75	16795	-4.79	0	0.14	0	MAFG
337	V$VJUN_01: v-Jun	1	1	449	17	16853	-4.88	0	0.97	0	HIST1H2AL
338	V$SRF_01: serum response factor	1	1	449	20	16850	-4.95	0	0.86	0	EGR1
339	V$APOLYA_B: Avian C-type PolyA signal	1	1	449	61	16809	-4.96	0	0.22	0	ERBB2
340	V$IRF2_01: interferon regulatory factor 2	1	1	449	22	16848	-4.98	0	0.79	0	C9orf114
341	V$GNCF_01: GCNF (germ cell nuclear factor)	1	1	449	23	16847	-5.01	0	0.76	0	ZNF20
342	V$TAXCREB_02: Tax/CREB complex	1	1	449	25	16845	-5.04	0	0.7	0	PRPF4

## Sheet: MetDpr-DOWNGenes-gather
#	Annotation	Total Genes With Ann	Your Genes (With Ann)	Your Genes (No Ann)	Genome (With Ann)	Genome (No Ann)	ln(Bayes factor)	neg ln(p value)	FE: neg ln(p value)	FE: neg ln(FDR)	Genes
1	V$E2F_Q3_01	174	174	92	8289	8765	12.4	12.62	17.3	11.48	ABCA3 ACATE2 ACP6 ACTL6A AK2 AMFR AMMECR1 ANP32E ANXA4 AREG ARHGEF10 ARL2 ARPC1B ASB13 ATRNL1 BBS4 BCKDHB BRE C11orf17 C14orf132 C20orf35 C9orf46 CAD CAMKK2 CBX3 CCND1 CD44 CETN3 CIRBP COL4A5 COQ3 CRTAP CRYL1 CTPS2 CTSB CXCL12 DAP DCTN2 DDAH2 DJ971N18.2 DLEU1 DNAJB6 DUSP24 DZIP3 EIF2AK1 EML1 ENPEP ESR1 EXOSC8 FAHD2A FBXO17 FLJ10986 FLJ12681 FLJ13639 FLJ14346 FLJ20280 FLJ20485 FLOT2 FRAG1 FUSIP1 G…
2	V$KROX_Q6	187	187	79	9482	7572	9.28	12.62	14.12	9	ABCA3 ACATE2 ACP6 ACTL6A AK2 AMFR AMMECR1 ANXA4 ARHGEF10 ARL2 ARPC1B ASB13 ASPH ATRNL1 BBS4 BCKDHB BPHL BRE C10orf6 C11orf17 C14orf132 C14orf94 C19orf28 C20orf35 C9orf46 CAD CALM1 CAMK2B CAMKK2 CBX3 CCND1 CD44 CETN3 CGREF1 CIRBP CRYL1 CTBS CTPS2 CTSB CXCL12 DAP DARS DDAH2 DGKA DJ971N18.2 DLEU1 DNAJB6 DUSP22 DUSP24 EIF1AX EIF2AK1 EML1 ESD ESR1 EXOSC8 FAHD2A FARP1 FBXO17 FEZ1 FJX1 FLJ10986 FLJ12681…
3	V$E2F1_Q6: E2F-1	219	219	47	11868	5186	8.32	12.62	13.24	8.52	ABCA3 ACATE2 ACP6 ACTL6A AK2 AMFR AMMECR1 ANP32E ANXA4 AREG ARHGEF10 ARL2 ARPC1B ASB13 ASPH ATRNL1 BBS4 BCKDHB BPHL C11orf17 C14orf132 C14orf94 C19orf28 C20orf35 C7orf24 C9orf46 CAD CALM1 CAMK2B CAMKK2 CBX3 CCND1 CD44 CETN3 CIRBP COL4A5 COQ3 CRTAP CRYL1 CTPS2 CTSB CXCL12 DAP DARS DCTN2 DDAH2 DERA DGKA DJ971N18.2 DLEU1 DNAJB6 DUSP22 DUSP24 DZIP3 EIF1AX EIF2AK1 EML1 ENPEP ERMAP ESD ESR1 EXOSC8 FAHD…
4	V$E2F1_Q4_01	111	111	155	5086	11968	5.75	9.68	10.47	6.04	ACATE2 ACTL6A AK2 AMFR AMMECR1 ANP32E ANXA4 AREG ARHGEF10 ARL2 ARPC1B ASB13 ATRNL1 BCKDHB C11orf17 C14orf132 C9orf46 CAD CAMKK2 CBX3 CCND1 CD44 CETN3 CRTAP CRYL1 CTSB CXCL12 DDAH2 DJ971N18.2 DLEU1 DUSP24 EIF2AK1 EML1 ENPEP EXOSC8 FAHD2A FLJ10986 FLJ13639 FLJ20280 FUSIP1 GBA GBAS GDI2 GFRA1 GLG1 GOLPH2 GPC1 GREB1 GSS GSTZ1 HCK HHLA3 HIRIP5 HMGA1 HNRPA1 HNRPA3 HRIHFB2122 HSPC138 ILVBL IMPDH2 ISOC1 …
5	V$E2F1_Q3_01	156	156	110	8001	9053	4.67	8.56	9.3	5.16	ABCA3 ACATE2 ACP6 ACTL6A ACY1 AK2 AMFR AMMECR1 ANP32E ANXA4 AREG ARHGEF10 ARPC1B ASPH ATRNL1 BCKDHB BPHL BRE C11orf17 C14orf94 C19orf28 C20orf35 C21orf6 C7orf24 CAD CALM1 CAMK2B CAMKK2 CBX3 CCND1 CETN3 CGREF1 CRTAP CTPS2 CXCL12 DAP DDAH2 DERA DGKA DJ971N18.2 DNAJB6 EIF1AX EML1 EXOSC8 FARP1 FBXO17 FLJ10986 FLJ12681 FLJ13639 FLJ14346 FLJ20280 FUSIP1 GBA GBAS GDI2 GFRA1 GLG1 GLO1 GLT28D1 GOLPH2 GPC1…
6	V$E2F1_Q6_01	166	166	100	8665	8389	4.54	8.42	9.18	5.16	ACTL6A AK2 AMFR AMMECR1 ANP32E ANXA4 AREG ARHGEF10 ARL2 ARPC1B ASB13 ASPH ATRNL1 BBS4 BCKDHB BPHL C11orf17 C14orf132 C14orf94 C20orf35 C7orf24 C9orf46 CAMKK2 CBX3 CCND1 CD44 CETN3 CIRBP COQ3 CRTAP CRYL1 CXCL12 DAP DARS DCTN2 DDAH2 DERA DGKA DJ971N18.2 DLEU1 DNAJB6 DUSP22 DUSP24 DZIP3 EIF1AX EIF2AK1 EML1 ERMAP ESR1 EXOSC8 FAHD2A FARP1 FBXO17 FEZ1 FLJ10986 FLJ14346 FLJ20280 FLJ20485 FLOT2 FRAG1 FUS…
7	V$PAX6_01: Pax-6	152	152	114	7835	9219	4.02	7.86	8.63	4.76	ACATE2 ACP6 ACTL6A ACY1 AK2 ALDH3B2 ANP32E AREG ARL2 ASB13 ASPH BBS4 BCKDHB BRE C11orf17 C11orf8 C21orf6 C7orf24 CAD CALM1 CALML4 CBX3 CCND1 CD44 CETN3 CIRBP COQ3 CRYL1 CXCL12 DAP DCTN2 DHRS4 DJ971N18.2 DLEU1 DUSP22 DUSP24 DZIP3 EIF1AX ERMAP ESD ESR1 EXOSC8 FBXO17 FEZ1 FJX1 FLJ10986 FLJ12681 FLJ13639 FLJ14346 FLJ20280 FLOT2 FRAG1 FUSIP1 GBA GDI2 GFRA1 GLG1 GOLPH2 GREB1 GRK6 GSS GSTZ1 HIRIP5 HMBS …
8	V$E2F_Q4_01	100	100	166	4674	12380	3.81	7.68	8.44	4.71	ACATE2 ACTL6A AMFR AMMECR1 ANP32E ANXA4 AREG ARHGEF10 ARL2 ARPC1B ASB13 ATRNL1 BCKDHB C11orf17 C14orf132 C9orf46 CAD CBX3 CCND1 CD44 CETN3 CRTAP CRYL1 CTSB CXCL12 DDAH2 DJ971N18.2 DUSP24 EIF2AK1 EML1 ENPEP EXOSC8 FAHD2A FLJ10986 FLJ13639 FLJ20280 FUSIP1 GBA GBAS GDI2 GOLPH2 GPC1 GREB1 GSS GSTZ1 HCK HHLA3 HIRIP5 HMGA1 HNRPA1 HNRPA3 HRIHFB2122 ILVBL IMPDH2 ISOC1 ITGB4 KIAA1280 LOC286148 LYPLA1 MAP3…
9	V$E2F1DP1_01: E2F-1:DP-1 heterodimer	137	137	129	7029	10025	3.06	6.84	7.61	4.1	ACTL6A AK2 AMFR AMMECR1 ANXA4 ARHGEF10 ARL2 ASB13 ASPH BBS4 C11orf8 C14orf94 C20orf35 C7orf24 C9orf46 CAD CAMKK2 CBX3 CCND1 CD44 CIRBP COQ3 CRTAP CRYL1 CXCL12 DARS DCTN2 DERA DGKA DLEU1 DNAJB6 DUSP22 DZIP3 EIF2AK1 EML1 ERMAP EXOSC8 FARP1 FBXO17 FEZ1 FLJ10986 FLJ14346 FLJ20280 FRAG1 FUSIP1 GBA GBAS GDI2 GFRA1 GOLPH2 GPC1 GSS GSTZ1 HCK HDAC4 HHLA3 HMBS HMGA1 HNRPA3 HRIHFB2122 HSPC138 ICA1 ILVBL INP…
10	V$E2F4DP2_01: E2F-4:DP-2 heterodimer	67	67	199	2878	14176	3.06	6.84	7.77	4.15	ACTL6A AK2 AMFR ANXA4 BBS4 C9orf46 CAMKK2 CBX3 CCND1 CD44 COQ3 CXCL12 DARS DCTN2 DLEU1 DNAJB6 DZIP3 EIF2AK1 EML1 FBXO17 FEZ1 FLJ10986 FLJ14346 FLJ20280 FUSIP1 GBA GBAS GDI2 GSS GSTZ1 HDAC4 HHLA3 HMBS HMGA1 HNRPA3 LACTB2 LOC286148 MAP3K7 MBC2 MTSS1 NDUFB5 NFIC NIF3L1BP1 NNT NUCB2 PACS2 PBX3 PGLS PHB PLP2 PRO1853 PSMD4 PXMP2 RAD51C RAD51L3 SERF1A SH3BGRL SLC27A6 SSRP1 SUMO3 SYNCRIP TCF7L1 TMEM38B T…
11	V$E2F_Q4: E2F	149	149	117	7876	9178	2.51	6.24	7.02	3.84	ACTL6A AK2 AMFR AMMECR1 ANP32E ANXA4 AREG ARHGEF10 ARL2 ARPC1B ASB13 ATRNL1 BCKDHB BRE C11orf17 C14orf132 C9orf46 CALML4 CAMK2B CAMKK2 CBX3 CCND1 CD44 CEP1 CETN3 CIRBP COL4A5 CRTAP CRYL1 CXCL12 DARS DCTN2 DDAH2 DGKA DJ971N18.2 DLEU1 DNAJB6 DUSP22 DZIP3 EIF2AK1 EML1 ENPEP ERMAP ESR1 EXOSC8 FAHD2A FARP1 FBXO17 FLJ10986 FLJ12681 FLJ14346 FRAG1 FUSIP1 GBA GBAS GDI2 GFRA1 GOLPH2 GPC1 GSS GSTZ1 HCK HDA…
12	V$MAZ_Q6	236	236	30	13858	3196	2.41	6.11	7.23	3.84	ABCA3 ACATE2 ACP6 ACTL6A ACY1 AK2 ALDH3B2 AMFR ANXA4 AREG ARHGEF10 ARL2 ARPC1B ASPH ATRNL1 BBS4 BCKDHB BPHL BRE C11orf17 C14orf132 C14orf94 C19orf28 C20orf35 C7orf24 C9orf46 CAD CALM1 CALML4 CAMK2B CAMKK2 CBX3 CCND1 CD44 CETN3 CGREF1 CIRBP COL4A5 COQ3 CRTAP CRYL1 CTBS CTPS2 CTSB CXCL12 DAP DARS DCTN2 DDAH2 DERA DGKA DHRS4 DJ971N18.2 DLEU1 DNAJB6 DUSP22 DUSP24 DZIP3 EIF1AX EIF2AK1 EML1 ENPEP ESD E…
13	V$E2F_03	59	59	207	2517	14537	2.35	6.05	7.04	3.84	ACTL6A AMFR ANP32E ANXA4 AREG ARL2 ARPC1B ASB13 ATRNL1 BCKDHB C14orf132 C9orf46 CBX3 CCND1 CD44 CETN3 CRYL1 DDAH2 DJ971N18.2 EML1 FAHD2A GBAS GDI2 GSS GSTZ1 HCK HIRIP5 HNRPA1 HNRPA3 HRIHFB2122 IMPDH2 ISOC1 ITGB4 KIAA1280 LOC286148 LYPLA1 MGC2655 MPST NCAM2 NIF3L1BP1 NUP210 PGLS PRKACB PRO1853 PSIP1 PSMD4 PXMP2 RAB9P40 RABL4 RUTBC1 SEPHS1 SLC30A9 SUMO3 TIAM1 TP53 TP53AP1 ZIC1 ZNF11B ZNF258
14	V$SP3_Q3	224	224	42	12983	4071	2.29	6	7.01	3.84	ABCA3 ACP6 ACTL6A ACY1 AK2 ALDH3B2 AMMECR1 ANP32E AREG ARHGEF10 ARL2 ARPC1B ASB13 ATRNL1 BBS4 BCKDHB BPHL BRE C10orf6 C11orf17 C11orf8 C14orf132 C14orf94 C19orf28 C20orf35 C21orf6 C7orf24 C9orf46 CAD CALM1 CALML4 CAMK2B CAMKK2 CBX3 CCND1 CD44 CETN3 CGREF1 CIRBP COQ3 CRTAP CRYL1 CTBS CTPS2 CTSB CXCL12 DAP DARS DDAH2 DERA DGKA DHRS4 DJ971N18.2 DLEU1 DNAJB6 DUSP22 DUSP24 DZIP3 EIF1AX EML1 ESD EXOSC8…
15	V$CREBATF_Q6	120	120	146	6140	10914	2.01	5.69	6.5	3.46	ACATE2 ACY1 AK2 ANP32E AREG ARL2 ARPC1B BRE C10orf6 C11orf8 C19orf28 C7orf24 C9orf46 CALML4 CAMK2B CBX3 CCND1 CD44 CETN3 CIRBP CTSB DAP DGKA DNAJB6 DUSP22 DUSP24 DZIP3 EIF1AX ENPEP ESD FAHD2A FARP1 FBXO17 FEZ1 FLJ14346 GBA GBAS GFRA1 GLT28D1 GREB1 GRK6 GSS GSTZ1 HDAC4 HHLA3 HIRIP5 HMBS HMGA1 HNRPA1 HNRPA3 HSPA4 HSPC138 ICA1 ILVBL IMPDH2 INPP5A ITGB4 KIAA0103 KIAA0143 KRT13 LACTB2 LAS1L LSM4 LYPLA…
16	V$E2F_Q6: E2F	241	241	25	14311	2743	1.88	5.56	6.73	3.62	ABCA3 ACATE2 ACP6 ACTL6A AK2 ALDH3B2 AMFR AMMECR1 ANP32E ANXA4 AREG ARHGEF10 ARL2 ARPC1B ASB13 ASPH ATRNL1 BBS4 BCKDHB BPHL BRE C10orf6 C11orf17 C11orf8 C14orf132 C14orf94 C19orf28 C20orf35 C21orf6 C7orf24 C9orf46 CAD CALM1 CALML4 CAMK2B CAMKK2 CBX3 CCND1 CD44 CEP1 CETN3 CIRBP COL4A5 COQ3 CRTAP CRYL1 CTBS CTPS2 CTSB CXCL12 DARS DCTN2 DDAH2 DERA DGKA DJ971N18.2 DLEU1 DNAJB6 DUSP22 DUSP24 DZIP3 EIF…
17	V$E2F1_Q4: E2F-1	129	129	137	6731	10323	1.82	5.51	6.28	3.3	ACATE2 AK2 ALDH3B2 AMFR AMMECR1 ANP32E ANXA4 AREG ARHGEF10 ARPC1B ASB13 ATRNL1 BCKDHB C11orf17 C14orf132 C20orf35 C9orf46 CAD CAMKK2 CBX3 CCND1 CD44 CETN3 CIRBP COL4A5 CRYL1 CTSB CXCL12 DARS DGKA DJ971N18.2 DNAJB6 DUSP22 DUSP24 DZIP3 EML1 EXOSC8 FAHD2A FLJ13639 FLJ20280 FUSIP1 GBA GBAS GDI2 GLG1 GPC1 GREB1 GSS GSTZ1 HCK HDAC4 HHLA3 HIRIP5 HMBS HMGA1 HNRPA1 HNRPA3 HRIHFB2122 HSPC138 ILVBL IMPDH2 I…
18	V$CREB_Q4_01	118	118	148	6072	10982	1.68	5.36	6.15	3.22	ACATE2 ACY1 AK2 AREG ARL2 ARPC1B BRE C10orf6 C11orf8 C19orf28 C7orf24 C9orf46 CAMK2B CBX3 CCND1 CD44 CETN3 CIRBP CTSB DAP DGKA DNAJB6 DUSP22 DUSP24 DZIP3 EIF1AX ENPEP ESD FAHD2A FARP1 FBXO17 FEZ1 FLJ14346 FLOT2 GBA GBAS GFRA1 GLT28D1 GREB1 GRK6 GSS HDAC4 HHLA3 HIRIP5 HMBS HMGA1 HNRPA1 HNRPA3 HSPA4 HSPC138 ICA1 ILVBL IMPDH2 INPP5A ITGB4 KIAA0103 KIAA0143 KRT13 LACTB2 LAS1L LSM4 LYPLA1 MAP3K7 MAPT …
19	V$VMYB_01: v-Myb	218	218	48	12695	4359	1.38	5.01	5.99	3.15	ABCA3 ACATE2 ACP6 ACTL6A ACY1 AK2 AMFR AMMECR1 ANP32E ANXA4 AREG ARHGEF10 ARL2 ASPH ATRNL1 BBS4 BPHL BRE C10orf6 C11orf17 C11orf8 C14orf132 C14orf94 C19orf28 C20orf35 C21orf6 C7orf24 C9orf46 CAD CALM1 CAMK2B CAMKK2 CBX3 CEP1 CETN3 CIRBP COL4A5 COQ3 CRTAP CRYL1 CTBS CTPS2 DAP DARS DCTN2 DDAH2 DERA DGKA DHRS4 DJ971N18.2 DLEU1 DNAJB6 DUSP22 DZIP3 EIF2AK1 EML1 ENPEP ESD ESR1 EXOSC8 FAHD2A FBXO17 FEZ1…
20	V$MYCMAX_B: c-Myc:Max binding sites	154	154	112	8418	8636	1.25	4.84	5.68	2.91	ABCA3 ACY1 AK2 AMFR AMMECR1 ANP32E ANXA4 AREG ARHGEF10 ARL2 ARPC1B ASB13 ASPH ATRNL1 BPHL C11orf8 C14orf132 C19orf28 C21orf6 C7orf24 CAD CALM1 CALML4 CAMKK2 CBX3 CCND1 CD44 CEP1 CGREF1 CIRBP CRYL1 CTPS2 CTSB CXCL12 DAP DARS DLEU1 DNAJB6 DUSP22 DUSP24 EIF1AX EIF2AK1 EML1 ESD ESR1 FARP1 FEZ1 FJX1 FLJ10986 FLJ12681 FLJ13639 FLJ14346 FLOT2 FRAG1 FUSIP1 GBAS GDI2 GOLPH2 GPC1 GREB1 GSTZ1 HDAC4 HMBS HMG…
21	V$WHN_B: winged-helix factor nude	110	110	156	5672	11382	1.16	4.78	5.59	2.87	ACATE2 AK2 AMFR ANP32E ARL2 ASB13 ATRNL1 BBS4 BRE C14orf132 C14orf94 C19orf28 C20orf35 CAMK2B CAMKK2 CBX3 CCND1 CD44 CIRBP COL4A5 COQ3 CRYL1 CXCL12 DAP DUSP22 EIF1AX ENPEP ERMAP ESD ESR1 EXOSC8 FBXO17 FEZ1 FJX1 FLJ14346 FLJ20280 FLJ20485 FUSIP1 GBA GOLPH2 GREB1 GSS HCK HDAC4 HHLA3 HMBS ICA1 ILVBL KIAA0980 KIAA1280 KRT13 LBR LSM4 LY6G5C LYPLA1 MAP3K7 MAWBP ME2 MTCP1 NDUFB5 NFIC NIF3L1BP1 NONO NUP2…
22	V$RFX1_01: X-box binding protein RFX1	142	142	124	7678	9376	1.11	4.72	5.52	2.84	ACP6 ACTL6A ACY1 AK2 ANP32E ARHGEF10 ARL2 ARPC1B ASPH ATRNL1 BBS4 BCKDHB BPHL BRE C11orf17 C11orf8 C14orf94 C20orf35 C21orf6 C7orf24 CAMKK2 CEP1 CIRBP DAP DARS DGKA DHRS4 DLEU1 DNAJB6 EIF1AX EML1 ESD ESR1 EXOSC8 FAHD2A FBXO17 FLJ10986 FLJ13639 FLJ14346 FLJ20485 GBA GBAS GLG1 GLO1 GLT28D1 GPC1 GREB1 GSS GSTZ1 HCK HIRIP5 HMGA1 HNRPA1 HRIHFB2122 ICA1 ILVBL ITGB4 KIAA0980 KRT13 LACTB2 LAS1L LBR LOC28…
23	V$NRF1_Q6	29	29	237	1055	15999	1.09	4.67	5.97	3.15	ABCA3 ARHGEF10 BCKDHB BPHL C11orf17 C21orf6 COQ3 DLEU1 DNAJB6 DUSP22 FLJ14346 FUSIP1 HNRPA1 ILVBL IPP LYPLA1 MAPT OGT PDCD4 PGEA1 SERF1A SIRT5 SSRP1 SUPT3H TAF12 UBE2G2 VPS24 YEATS4 ZNF248
24	V$USF_01: upstream stimulating factor	49	49	217	2188	14866	0.47	3.95	5.08	2.45	ACY1 AMFR ARHGEF10 ARL2 ASPH C14orf132 C19orf28 CAD CGREF1 CTSB EIF1AX FEZ1 FJX1 FLJ13639 GDI2 GREB1 HDAC4 HMBS HNRPA1 HNRPA3 ICA1 ILVBL KIAA0103 KRT13 LACTB2 MAPT MAWBP MCCC2 MGC2650 MTCH2 NNT NPTXR PLCB4 PRO1853 PRSS16 RAB9P40 RABL4 RAD51L3 RYR1 S100A6 SIRT5 SUMO3 TAF12 TBC1D22A TRAP1 VARS2 ZIC1 ZNF11B ZNF258
25	V$COREBINDINGFACTOR_Q6	51	51	215	4404	12650	0.44	3.89	0	0	ARL2 ASPH C11orf8 C14orf132 CD44 CRTAP DCTN2 DJ971N18.2 DNAJB6 EML1 ESD EXOSC8 FUSIP1 GBA GPC1 GREB1 HCK HHLA3 HNRPA3 IMPDH2 KIAA0103 LBR LY6G5C MAP3K7 MBC2 MCF2L MTCP1 NEXN NPTXR NUCB2 OGT PA2G4 PEMT PLCB4 PPP3CB PRKACB PRO1853 RANBP5 RGS3 RLN1 SARA1 SERF1A SLC27A6 SSRP1 TPM1 UBE2I WHSC1 XK ZHX3 ZNF258 ZNF85
26	V$E2F1DP2_01: E2F-1:DP-2 heterodimer	42	42	224	1811	15243	0.39	3.84	5.04	2.45	ACTL6A AK2 AMFR ANXA4 CAMKK2 CBX3 CCND1 CD44 DARS DCTN2 DNAJB6 EIF2AK1 EML1 FBXO17 FLJ10986 FLJ14346 FUSIP1 GBA GBAS GDI2 GSS HHLA3 HMGA1 HNRPA3 MAP3K7 MBC2 MTSS1 NIF3L1BP1 PACS2 PBX3 PGLS PHB PSMD4 PXMP2 RAD51C SERF1A SLC27A6 SSRP1 SUMO3 TCF7L1 TMEM38B TMPO
27	V$E2F_Q6_01	60	60	206	2845	14209	0.25	3.73	4.76	2.21	ACTL6A AMFR ANP32E ANXA4 AREG ARL2 ASB13 ATRNL1 C14orf94 CBX3 CCND1 CD44 CETN3 CRYL1 CTSB DDAH2 DJ971N18.2 EML1 ENPEP FLJ10986 FUSIP1 GBA GDI2 GREB1 GSS GSTZ1 HCK HMGA1 HNRPA1 HNRPA3 HRIHFB2122 IMPDH2 ISOC1 ITGB4 KIAA1280 LOC286148 LYPLA1 MAP3K7 MPST MTSS1 NCAM2 NUCB2 PGLS PRKACB PRO1853 PSIP1 PSMD4 PXMP2 RAB9P40 RABL4 RTN4 RUTBC1 SEPHS1 SLC2A4RG SUMO3 TGFBI TIAM1 TMEM38B TP53 ZIC1
28	V$DEAF1_01	97	97	169	5084	11970	0.07	3.48	4.41	1.93	ABCA3 ACATE2 ACTL6A AK2 ANXA4 AREG ARHGEF10 ARL2 ARPC1B ATRNL1 BRE C10orf6 C11orf17 C14orf132 C14orf94 C19orf28 C7orf24 CAMKK2 CBX3 COL4A5 CRYL1 CTPS2 CTSB CXCL12 DAP DARS DDAH2 DGKA DHRS4 DJ971N18.2 DNAJB6 DUSP22 DUSP24 DZIP3 ESD EXOSC8 FARP1 FEZ1 FUSIP1 GBAS GPC1 HDAC4 HHLA3 HIRIP5 HMGA1 HSPA4 HSPC138 ILVBL IMPDH2 LBR LSM4 MAWBP MCF2L MGC2650 MSRB2 MTCH2 MTCP1 NDUFB5 NIF3L1BP1 NNT NPEPL1 NPTXR …
29	V$LMO2COM_02: complex of Lmo2 bound to Tal-1, E2A proteins, and GATA-1, half-site 2	114	114	152	8460	8594	-0.17	0	0.01	0	ACATE2 ACP6 ACTL6A ACY1 AK2 AMMECR1 ANP32E ANXA4 AREG ASB13 ASPH BBS4 BRE C10orf6 C11orf17 C14orf132 C14orf94 C20orf35 CAMKK2 CBX3 CETN3 COL4A5 CRYL1 CTBS DGKA DHRS4 DJ971N18.2 DZIP3 ERMAP ESR1 EXOSC8 FAHD2A FJX1 FLOT2 GBA GDI2 GFRA1 GPC1 GREB1 GRK6 GSS GSTZ1 HHLA3 HMBS HMGA1 HNRPA3 HSD17B8 ICA1 ILVBL IPP ISOC1 ITGB4 KIAA0143 LACTB2 LBR LY6G5C MAOB MAP3K7 MAWBP MB MBC2 MBNL3 MCCC2 MTCP1 MTSS1 NDU…
30	V$MAZR_01: MAZ related factor	145	145	121	8169	8885	-0.28	0	3.97	1.56	ABCA3 ACY1 AK2 ALDH3B2 AMFR ARHGEF10 ARPC1B ASPH ATRNL1 BPHL BRE C11orf17 C14orf132 C14orf94 C20orf35 CAD CALML4 CAMK2B CAMKK2 CBX3 CCND1 CD44 CETN3 CIRBP COL4A5 COQ3 CRTAP CRYL1 CTBS CTSB CXCL12 DARS DDAH2 DERA DGKA DHRS4 DLEU1 DUSP22 DUSP24 DZIP3 EIF2AK1 EML1 ESD FARP1 FBXO17 FEZ1 FLJ14346 FLJ20280 FLJ20485 FRAG1 GBAS GDI2 GLG1 GOLPH2 GPC1 GREB1 GRK6 GSS GSTZ1 HCK HMGA1 HNRPA3 HSD17B8 HSPA4 ICA…
31	V$OCT_C: Octamer binding site	7	7	259	1032	16022	-0.29	0	0	0	AMMECR1 ANP32E HMGA1 ICA1 LOC286148 MAPT SH3BGRL
32	V$OSF2_Q6	142	142	124	10210	6844	-0.31	0	0.01	0	ACP6 ACTL6A ALDH3B2 AMFR ANP32E AREG ARL2 ASPH C11orf17 C11orf8 C14orf132 C14orf94 C19orf28 C7orf24 C9orf46 CALML4 CAMKK2 CD44 CIRBP COQ3 CRTAP CTPS2 DARS DCTN2 DDAH2 DERA DHRS4 DJ971N18.2 DNAJB6 DUSP22 EIF2AK1 EML1 ENPEP ERMAP ESD ESR1 EXOSC8 FAHD2A FBXO17 FJX1 FLJ12681 FLJ13639 FLJ20280 FLOT2 FUSIP1 GBA GFRA1 GLT28D1 GOLPH2 GPC1 GREB1 HCK HHLA3 HMBS HNRPA1 HNRPA3 HRIHFB2122 HSPC138 ILVBL IMPDH2…
33	V$FOXJ2_01: fork head box J 2	91	91	175	6912	10142	-0.4	0	0.02	0	ACATE2 ACP6 ACY1 ALDH3B2 AMMECR1 AREG ARHGEF10 ASB13 BBS4 BRE C11orf17 C14orf94 C19orf28 C20orf35 CAD CAMKK2 CD44 CEP1 CETN3 CGREF1 COL4A5 DCTN2 DGKA DJ971N18.2 DUSP24 EIF1AX ERMAP ESR1 FLJ20280 FLJ20485 GBA GLO1 GLT28D1 GOLPH2 GREB1 GRK6 HMGA1 HSPA4 ILVBL IMPDH2 IPP ISOC1 LACTB2 LAS1L LBR LY6G5C MAOB MAP3K7 MB MBNL3 MCCC2 MSRB2 MTCH2 NDUFB5 NEXN NUCB2 OGT PDCD4 PDE6D PEMT PHB PLCB4 PPP3CA PRKACB…
34	V$LEF1TCF1_Q4	91	91	175	6882	10172	-0.51	0	0.02	0	ACTL6A ACY1 AK2 AMMECR1 AREG ARHGEF10 ASB13 ATRNL1 BPHL C11orf8 C14orf132 C7orf24 CALML4 CAMKK2 CCND1 CEP1 CETN3 COL4A5 COQ3 CRYL1 CTBS CTSB CXCL12 DARS DCTN2 DERA DGKA ENPEP ERMAP ESD ESR1 FAHD2A FARP1 FBXO17 FJX1 FLJ10986 FLJ20485 FRAG1 FUSIP1 GBA GOLPH2 GPC1 GREB1 GSS HCK HHLA3 HIRIP5 HSD17B8 HSPA4 ILVBL IPP KIAA0143 LBR LSM4 MAOB MAWBP MB MCCC2 MTSS1 NEXN NIF3L1BP1 NNT NUDT13 PCP4 PDCD4 PEMT …
35	V$ELK1_02: Elk-1	236	236	30	14304	2750	-0.52	0	4.08	1.63	ABCA3 ACATE2 ACP6 ACY1 AK2 ALDH3B2 AMFR AMMECR1 ANP32E ANXA4 AREG ARHGEF10 ARL2 ASB13 ASPH BBS4 BCKDHB BRE C10orf6 C11orf17 C11orf8 C14orf94 C19orf28 C20orf35 C21orf6 C7orf24 C9orf46 CALM1 CALML4 CAMK2B CAMKK2 CBX3 CCND1 CEP1 CETN3 CIRBP COL4A5 COQ3 CRTAP CRYL1 CTBS CTPS2 CTSB CXCL12 DAP DARS DCTN2 DDAH2 DERA DGKA DHRS4 DLEU1 DNAJB6 DUSP22 DUSP24 DZIP3 EIF1AX EIF2AK1 EML1 ENPEP ERMAP ESD FAHD2A F…
36	V$ZID_01: zinc finger with interaction domain	31	31	235	2818	14236	-0.53	0	0.01	0	ACP6 AK2 ALDH3B2 C7orf24 CAMK2B CBX3 CRTAP CTPS2 DGKA DNAJB6 ERMAP GFRA1 HSPA4 ITGB4 NFIC NUP210 PCF11 PCP4 PDE6D PGLS PLCB4 PPP3CA PSMD4 RAB25 RUTBC1 RYR1 S100A6 TBC1D22A TCF7L1 TMEM38B WHSC1
37	V$CREB_Q2_01	116	116	150	6411	10643	-0.58	0	3.63	1.37	ACATE2 AK2 AREG ARL2 ARPC1B BRE C10orf6 C11orf8 C19orf28 C7orf24 C9orf46 CALML4 CAMK2B CBX3 CCND1 CD44 CETN3 CIRBP DAP DGKA DNAJB6 DUSP22 DUSP24 DZIP3 ENPEP ESD FAHD2A FARP1 FBXO17 FEZ1 FLJ12681 FLOT2 GBA GBAS GFRA1 GLT28D1 GOLPH2 GREB1 GRK6 GSS HDAC4 HHLA3 HMBS HMGA1 HNRPA1 HNRPA3 HSPA4 HSPC138 ICA1 ILVBL IMPDH2 INPP5A ITGB4 KIAA0103 KIAA0143 KRT13 LACTB2 LAS1L LSM4 LYPLA1 MAP3K7 MAPT MAWBP MBC2…
38	V$EVI1_02: ectopic viral integration site 1 encoded factor	12	12	254	355	16699	-0.61	0	4.46	1.95	DZIP3 FEZ1 GSS HSPC138 IPP KRT13 ME2 MTCH2 PRSS16 SERF1A SYNCRIP TIA1
39	V$CREB_Q2: cAMP-response element-binding protein	41	41	225	1897	15157	-0.68	0	3.86	1.52	ARPC1B C19orf28 CALML4 CBX3 CETN3 CIRBP DAP DNAJB6 DUSP24 DZIP3 FAHD2A GSS HDAC4 HIRIP5 HSPA4 ICA1 ILVBL IMPDH2 INPP5A MAP3K7 MAPT MCF2L NCAM2 NUP210 PLP2 RAB25 RAD51C RANBP5 RNF141 RPL3 RTN4 RYR1 SARA1 SLC27A6 SLC30A9 SUMO3 TAF12 TBC1D22A TRAP1 UBL3 VPS24
40	V$CACCCBINDINGFACTOR_Q6	39	39	227	1789	15265	-0.72	0	3.84	1.52	ANXA4 C14orf132 CBX3 CGREF1 CRTAP CRYL1 DNAJB6 ESD FARP1 FBXO17 FLJ10986 FLJ12681 FLOT2 FRAG1 GBAS GLT28D1 HDAC4 ICA1 ITGB4 LY6G5C MAP3K7 MGC2650 NDUFS2 NFIC PACSIN3 PDCD4 PGLS PHB PSIP1 RGS3 RHBDF1 RHOF RTN4 SIRT5 SMUG1 SSRP1 TRAP1 ZIC1 ZNF258
41	V$STAT_01: signal transducers and activators of transcription	62	62	204	3132	13922	-0.73	0	3.65	1.37	ALDH3B2 AREG ASB13 ASPH BRE C11orf17 C11orf8 C14orf132 C20orf35 C9orf46 CAD CETN3 COL4A5 COQ3 CTBS DERA DGKA EIF2AK1 ESR1 FEZ1 FLJ10986 FLOT2 GOLPH2 GSS HHLA3 HRIHFB2122 HSD17B8 HSPA4 HSPC138 ILVBL IPP ISOC1 KIAA0103 LOC286148 LY6G5C MBC2 NIF3L1BP1 NUDT13 NUP210 PAK2 PCF11 PCP4 PEMT PHB PRKACB PRSS16 PSIP1 RLN1 RPL3 RTN4 RUTBC1 SIRT5 SPA17 SUPT3H TBC1D5 TGFBI THY28 TMEM38B TRAP1 UBE2G2 ZHX3 ZNF185
42	V$CREB_Q4: cAMP-response element binding protein	37	37	229	1726	15328	-1.06	0	3.47	1.24	ACATE2 AREG ARL2 ARPC1B C19orf28 CBX3 CCND1 CETN3 CIRBP DAP ENPEP FAHD2A GRK6 HDAC4 HSPA4 HSPC138 ICA1 ILVBL IMPDH2 INPP5A MAP3K7 MAPT MBC2 NCAM2 RAB25 RABL4 RAD51C RANBP5 RASAL1 RNF141 RPL3 SDHC SLC27A6 SLC30A9 SYNCRIP TRAP1 VPS24
43	V$ARNT_01: AhR nuclear translocator homodimers	35	35	231	1618	15436	-1.09	0	3.45	1.24	AMFR ARHGEF10 ASPH C14orf132 CAD CCND1 CTSB DUSP24 FLJ13639 GDI2 GREB1 HMBS HNRPA1 ILVBL LACTB2 MCCC2 MGC2650 NNT NPTXR PEMT PHB PLCB4 POLR3G PRO1853 RABL4 RAD51L3 RHBDF1 SIRT5 SUMO3 SYNCRIP TRAP1 VARS2 ZIC1 ZNF11B ZNF258
44	V$E47_01: E47	38	38	228	3186	13868	-1.13	0	0.03	0	ACP6 ACY1 BCKDHB C10orf6 C11orf17 CAMK2B CXCL12 DJ971N18.2 ENPEP FAHD2A FARP1 FLJ12681 HDAC4 HNRPA1 HSD17B8 ICA1 KIAA1280 MPST MSRB2 MTCP1 NFIC NNT NPEPL1 NPTXR NUP210 PACSIN3 PPP3CA PSIP1 RAB25 RABL4 RASAL1 RGS3 SIRT5 TBC1D22A TP53AP1 TPD52L1 TTC10 YEATS4
45	V$SOX5_01: Sox-5	121	121	145	6892	10162	-1.18	0	2.91	0.81	ACATE2 ACP6 ACY1 AK2 ALDH3B2 AMFR AMMECR1 ANP32E AREG ARHGEF10 ARPC1B ASB13 BBS4 BCKDHB BPHL BRE C14orf94 C7orf24 C9orf46 CAD CALM1 CBX3 CCND1 COL4A5 COQ3 CRYL1 CTPS2 DERA DGKA DHRS4 DNAJB6 DUSP22 EIF1AX ERMAP ESD FAHD2A FLJ12681 FLJ14346 FLJ20280 FLJ20485 GLG1 GLO1 GOLPH2 GPC1 GREB1 HMBS HNRPA1 HNRPA3 HSPC138 ICA1 INPP5A IPP ISOC1 ITGB4 KIAA0143 KIAA0980 KIAA0992 KIAA1280 LBR MAOB MAWBP MB MBC2 …
46	V$EGR3_01: early growth response gene 3 product	10	10	256	298	16756	-1.21	0	3.86	1.52	BPHL BRE C20orf35 CBX3 FLJ12681 NONO NUCB2 PSIP1 UBE2I XK
47	V$LPOLYA_B: Lentiviral Poly A signal	40	40	226	3303	13751	-1.21	0	0.03	0	ACY1 AK2 AMMECR1 ASPH COL4A5 COQ3 DHRS4 FEZ1 FLJ12681 GBA GREB1 GSTZ1 HHLA3 HMGA1 HSD17B8 ILVBL IMPDH2 IPP KIAA0103 KIAA0992 MAP3K7 MAPT MBC2 MBNL3 MCCC2 MSRB2 NEXN PA2G4 RBMX RGS3 S100A6 SLC16A7 SLC2A4RG SULT2B1 TBC1D5 TCF7L1 TPD52L1 UBL3 WHSC1 ZNF258
48	V$DR3_Q4: direct repeat 3	29	29	237	2541	14513	-1.23	0	0.02	0	AK2 AMMECR1 ARPC1B C20orf35 C9orf46 CTPS2 DAP DDAH2 FRAG1 GBAS HDAC4 HSD17B8 KIAA0992 KIAA1280 LOC286148 LY6G5C MB MPST MTCP1 NONO NPEPL1 PDE6D PRSS16 RHBDF1 SERF1A SIRT5 TIAM1 TTC10 XK
49	V$MYC_Q2	69	69	197	3672	13382	-1.25	0	2.98	0.85	ABCA3 ACY1 AMFR ANXA4 ARHGEF10 ARL2 ASB13 ASPH C14orf132 C19orf28 CAD CCND1 CEP1 CGREF1 CTSB DUSP24 EIF1AX FEZ1 FJX1 FLJ10986 FLJ13639 FLJ20485 GDI2 GREB1 HDAC4 HMBS HNRPA1 ICA1 JMJD2B KIAA0103 KRT13 LACTB2 MAPT MAWBP MBC2 MCCC2 MGC2650 MTCH2 NNT NPTXR P2RY2 PEMT PHB PLCB4 POLR3G PRO1853 PRSS16 RAB9P40 RABL4 RAD51L3 RGS3 RHBDF1 RTN4 RYR1 S100A6 SIRT5 SLC2A4RG STAT5B SUMO3 SYNCRIP TAF12 TBC1D22A T…
50	V$TITF1_Q3: TTF-1, TITF1 (thyroid transcription factor 1)	95	95	171	5336	11718	-1.44	0	2.65	0.61	ACATE2 ACP6 AK2 ALDH3B2 AMFR ANP32E ASPH BRE C10orf6 C20orf35 C21orf6 C9orf46 CALML4 CETN3 COL4A5 CRYL1 CTBS DCTN2 DDAH2 DHRS4 DJ971N18.2 DZIP3 ESD FJX1 FLJ10986 FLJ20485 GBA GBAS GFRA1 GLG1 GLT28D1 GREB1 HDAC4 HIRIP5 HMBS HMGA1 HNRPA1 HRIHFB2122 HSD17B8 HSPA4 ICA1 IMPDH2 IPP ISOC1 JMJD2B KIAA0143 LAS1L LBR MAP3K7 MB MBNL3 MGC13024 MSRB2 MTCH2 MTSS1 NDUFB5 NONO NPEPL1 OGT PDCD4 PDE6D PEMT PLCB4 P…
51	V$USF_Q6: upstream stimulating factor	200	200	66	12094	4960	-1.51	0	2.64	0.61	ABCA3 ACTL6A ACY1 AMFR AMMECR1 ANXA4 AREG ARHGEF10 ARL2 ASB13 ASPH BBS4 BCKDHB BPHL BRE C11orf17 C14orf132 C14orf94 C19orf28 C20orf35 C21orf6 C7orf24 C9orf46 CAD CALML4 CAMK2B CBX3 CCND1 CD44 CEP1 CGREF1 CRTAP CRYL1 CTPS2 CTSB CXCL12 DAP DGKA DHRS4 DJ971N18.2 DLEU1 DNAJB6 DUSP22 DUSP24 DZIP3 EIF1AX EIF2AK1 EML1 ERMAP ESR1 EXOSC8 FAHD2A FARP1 FBXO17 FEZ1 FJX1 FLJ10986 FLJ13639 FLJ20280 FLJ20485 FL…
52	V$NFY_Q6_01	122	122	144	7071	9983	-1.53	0	2.48	0.6	ACATE2 ACTL6A ACY1 AK2 ALDH3B2 ANP32E ARHGEF10 ARL2 ARPC1B ASPH ATRNL1 BCKDHB C10orf6 C11orf17 C11orf8 C19orf28 C7orf24 C9orf46 CALM1 CAMKK2 CBX3 CCND1 CEP1 CETN3 CIRBP COL4A5 CRYL1 CTPS2 CXCL12 DAP DARS DERA DHRS4 ERMAP ESR1 FAHD2A FBXO17 FJX1 FLJ10986 FLJ13639 GBA GDI2 GLG1 GLO1 GREB1 GRK6 GSTZ1 HDAC4 HHLA3 HMGA1 HNRPA1 HNRPA3 HRIHFB2122 HSD17B8 HSPC138 ILVBL IMPDH2 IPP JMJD2B KIAA0103 LACTB2 L…
53	V$GATA2_03: GATA-binding factor 2	78	78	188	4319	12735	-1.58	0	2.53	0.6	ACATE2 AMMECR1 ANXA4 AREG ARHGEF10 ASB13 ASPH BCKDHB C11orf8 C14orf132 C20orf35 C21orf6 C9orf46 CAD CALML4 CAMKK2 CCND1 CEP1 COQ3 CTBS DCTN2 DDAH2 DERA DJ971N18.2 DUSP22 EXOSC8 FEZ1 FLJ20280 FRAG1 GOLPH2 GREB1 GSS HNRPA1 HNRPA3 HSPC138 ICA1 IMPDH2 IPP LBR LOC286148 MAOB MAP3K7 MAWBP MB MBNL3 MCCC2 ME2 MTCH2 MTCP1 NDUFS2 NEXN NNT NUCB2 PA2G4 PCF11 PCP4 PDCD4 PEMT PLCB4 PRKACB PSIP1 RAB25 RASAL1 RG…
54	V$NFY_01: nuclear factor Y (Y-box binding factor)	69	69	197	3759	13295	-1.58	0	2.58	0.6	ACTL6A ALDH3B2 ARHGEF10 BCKDHB C19orf28 C7orf24 CAMKK2 CCND1 CEP1 CETN3 CIRBP COL4A5 CRYL1 CXCL12 DAP DHRS4 FJX1 FLJ10986 GBA GDI2 GLO1 GPC1 GRK6 GSTZ1 HDAC4 HMGA1 HNRPA1 HRIHFB2122 HSD17B8 ILVBL IPP ITGB4 JMJD2B KIAA0103 LAS1L LBR LYPLA1 MB MBC2 MBNL3 MCCC2 MGC2650 NDUFB5 NDUFS2 NONO NUCB2 NUDT13 PBX3 PCF11 PCP4 PDCD4 PEX7 PPP3CA PSIP1 PSMD4 RABL4 RBMX RGS3 RHOF RTN4 SEPHS1 SH3BGRL TGFBI TIAM1 T…
55	V$VMYB_02: v-Myb	66	66	200	3576	13478	-1.59	0	2.58	0.6	ABCA3 ACY1 ANXA4 ASPH C11orf8 C19orf28 C21orf6 CAD CALM1 CAMK2B CBX3 CIRBP CRTAP DAP DDAH2 DHRS4 DJ971N18.2 DZIP3 EML1 ESD FJX1 FLJ14346 FLJ20280 FUSIP1 GLT28D1 GOLPH2 HDAC4 HHLA3 HMBS HMGA1 HSPA4 HSPC138 LOC286148 LY6G5C MAPT MAWBP ME2 MGC13024 NDUFS2 NONO NUCB2 NUDT13 PA2G4 PACSIN3 PAK2 PGEA1 PRO1853 PSIP1 PTD015 PXMP2 RAD51C RGS3 RUTBC1 RYR1 SEPHS1 SERF1A SLC25A15 TAF12 TBC1D22A THY28 TLE2 TP5…
56	V$AP1_C: AP-1 binding site	35	35	231	2869	14185	-1.61	0	0.04	0	ACY1 AMMECR1 BCKDHB C14orf94 C19orf28 CAMKK2 CCND1 CRTAP CRYL1 CTPS2 CTSB DJ971N18.2 DUSP22 EXOSC8 FLOT2 GBA GLO1 HMGA1 ILVBL ITGB4 LBR MAOB NFIC NPEPL1 NUCB2 OGT PLP2 RGS3 RHBDF1 RTN4 RYR1 SIRT5 STAT5B ZMYM1 ZNF85
57	V$TEF_Q6	93	93	173	5268	11786	-1.62	0	2.43	0.6	ACATE2 ACP6 AK2 ALDH3B2 ANP32E ANXA4 ASPH BCKDHB BRE C10orf6 C11orf17 C11orf8 C14orf94 C20orf35 C21orf6 C7orf24 CETN3 COL4A5 COQ3 CRTAP CRYL1 DCTN2 DERA DGKA DZIP3 ENPEP ERMAP EXOSC8 FLJ13639 GBA GLG1 GLO1 GOLPH2 GREB1 HNRPA1 HSPA4 ILVBL IMPDH2 IPP JMJD2B KIAA0143 LAS1L LY6G5C MAP3K7 MAWBP MB MBNL3 MTCH2 MTCP1 NDUFB5 NEXN NIF3L1BP1 NPTXR PAK2 PCF11 PDE6D PEMT PGEA1 PHB PLCB4 PRKACB PRSS16 PSIP1 P…
58	V$CREBP1CJUN_01: CRE-binding protein 1:c-Jun heterodimer	20	20	246	848	16206	-1.65	0	3.07	0.92	AREG CCND1 DAP ENPEP FAHD2A HNRPA1 IMPDH2 INPP5A MBC2 NCAM2 NNT PDE6D RAB25 RABL4 RAD51C RANBP5 RASAL1 RPL3 TRAP1 VPS24
59	V$FOX_Q2	195	195	71	11822	5232	-1.68	0	2.41	0.6	ACATE2 ACP6 ACTL6A ACY1 AK2 ALDH3B2 AMMECR1 ANP32E ANXA4 AREG ARHGEF10 ARL2 ARPC1B ASB13 ASPH ATRNL1 BCKDHB BPHL BRE C10orf6 C11orf17 C11orf8 C14orf94 C19orf28 C20orf35 C21orf6 C7orf24 CAD CALM1 CAMKK2 CBX3 CCND1 CD44 CEP1 CETN3 CGREF1 COL4A5 COQ3 CRTAP CRYL1 CTBS CTPS2 CTSB CXCL12 DAP DCTN2 DDAH2 DGKA DHRS4 DJ971N18.2 DLEU1 DNAJB6 DUSP22 DUSP24 EIF1AX EIF2AK1 EML1 ENPEP ESD ESR1 EXOSC8 FBXO17 FE…
60	V$MMEF2_Q6: myocyte enhancer factor	92	92	174	5258	11796	-1.76	0	2.24	0.5	ACATE2 ACP6 ACTL6A AMFR AMMECR1 ARHGEF10 ASB13 ASPH C10orf6 C21orf6 C7orf24 CAMKK2 COL4A5 DARS DERA DGKA DLEU1 DUSP22 DUSP24 EIF2AK1 ESR1 EXOSC8 FEZ1 FJX1 FLJ13639 FLJ20280 FUSIP1 GBAS GLT28D1 GREB1 GSS HCK HMBS HNRPA1 HNRPA3 HSPA4 HSPC138 ICA1 ILVBL IPP KIAA0103 KRT13 LAS1L LBR LY6G5C MAPT MB MBNL3 MCCC2 MTCH2 NDUFB5 NEXN NFIC NPEPL1 NUDT13 PA2G4 PEMT PEX7 PLCB4 PPP3CB PRKACB PRSS16 PSIP1 RAB25 …
61	V$EGR1_01: Egr-1/Krox-24/NGFI-A immediate-early gene product	8	8	258	239	16815	-1.79	0	3.29	1.11	BPHL C20orf35 NUCB2 PPP3CA PSIP1 SIRT5 UBE2I ZNF11B
62	V$MEF2_02: myogenic MADS factor MEF-2	12	12	254	1225	15829	-1.82	0	0.03	0	ASPH C11orf8 CAMKK2 DUSP24 FUSIP1 KIAA0143 KIAA0980 MAP3K7 MB PDE6D RGS3 SLC16A7
63	V$PIT1_Q6	170	170	96	11516	5538	-1.83	0	0.1	0.02	ACTL6A ACY1 AK2 AMFR AMMECR1 ANXA4 AREG ARHGEF10 ARL2 ASB13 ASPH BBS4 BCKDHB BPHL BRE C10orf6 C11orf8 C14orf132 C20orf35 C21orf6 C9orf46 CAD CALM1 CALML4 CAMKK2 CBX3 CCND1 CD44 CETN3 COL4A5 COQ3 CRTAP CTBS CTPS2 CTSB DAP DARS DCTN2 DERA DGKA DHRS4 DJ971N18.2 DNAJB6 EIF1AX EML1 ENPEP ERMAP ESD ESR1 FBXO17 FEZ1 FJX1 FLJ10986 FLJ12681 FLJ20280 FLJ20485 FLOT2 FRAG1 FUSIP1 GBA GLG1 GLO1 GOLPH2 GREB1 G…
64	V$LDSPOLYA_B: Lentiviral Poly A downstream element	177	177	89	11948	5106	-1.86	0	0.1	0.02	ABCA3 ACATE2 ACP6 ACTL6A ACY1 ALDH3B2 AMFR AMMECR1 ANP32E ANXA4 ARHGEF10 ARL2 ASB13 ASPH ATRNL1 BCKDHB BPHL BRE C10orf6 C11orf8 C14orf132 C19orf28 C20orf35 C21orf6 C9orf46 CAD CALM1 CALML4 CAMKK2 CD44 CEP1 CETN3 COL4A5 COQ3 CRTAP CXCL12 DARS DCTN2 DDAH2 DERA DGKA DJ971N18.2 DNAJB6 DUSP22 DUSP24 ENPEP ERMAP ESR1 EXOSC8 FAHD2A FEZ1 FLJ10986 FLJ12681 FLJ13639 FLJ14346 FUSIP1 GBA GBAS GDI2 GFRA1 GLG1…
65	V$E2_Q6: papilloma virus regulator E2	38	38	228	1935	15119	-1.87	0	2.48	0.6	ARPC1B ASB13 BBS4 BPHL BRE C11orf17 C20orf35 C9orf46 CALML4 CGREF1 DERA DZIP3 FBXO17 FLJ13639 FLJ14346 GBAS GRK6 HSPC138 IPP ISOC1 ITGB4 JMJD2B LAS1L LSM4 NCAM2 NDUFB5 OGT PLP2 PRKACB PSIP1 PSMD4 RGS3 RNF170 RUTBC1 STK39 TBC1D22A TIAM1 WHSC1
66	V$OCT1_05: octamer-binding factor 1	10	10	256	1073	15981	-1.87	0	0.03	0	AMMECR1 ASPH GSS HMGA1 ICA1 LOC286148 MAPT RTN4 SH3BGRL TGFBI
67	V$OLF1_01: olfactory neuron-specific factor	26	26	240	2189	14865	-1.89	0	0.05	0	ANP32E ARPC1B CRTAP DLEU1 DNAJB6 FARP1 FLJ12681 FLJ13639 FLJ20280 GBA GREB1 ICA1 KIAA1280 LY6G5C MAPT MGC13024 MTSS1 NDUFS2 NIF3L1BP1 RGS3 RUTBC1 SLC27A6 SMUG1 SYNCRIP TP53 TPM1
68	V$SMAD4_Q6	104	104	162	7278	9776	-1.89	0	0.11	0.02	ABCA3 ACTL6A ACY1 AMFR ANXA4 ARPC1B ASPH BBS4 BPHL BRE C11orf17 C11orf8 C14orf132 C9orf46 CALM1 CAMK2B CAMKK2 CBX3 CGREF1 CIRBP COL4A5 COQ3 CTBS CTSB DAP DARS DDAH2 DGKA DUSP22 EIF1AX ERMAP FAHD2A FBXO17 FEZ1 FLJ10986 FLJ14346 GBA GLG1 GOLPH2 GPC1 GREB1 GSTZ1 HDAC4 HSPA4 HSPC138 KIAA0103 KIAA0980 LSM4 LY6G5C LYPLA1 MAOB MAPT MAWBP MB MBC2 MBNL3 MCCC2 MCF2L MTCH2 MTCP1 NDUFB5 NFIC NNT NUP210 OGT P…
69	V$FOXJ2_02: fork head box J 2	90	90	176	6376	10678	-1.9	0	0.11	0.02	ACATE2 ACP6 ANP32E AREG ASB13 ASPH BBS4 C10orf6 C11orf17 C11orf8 C14orf94 CALM1 CBX3 CD44 CEP1 COL4A5 COQ3 CTPS2 DARS DGKA DUSP22 DZIP3 EIF1AX ESD FEZ1 FLJ13639 FLJ20280 FLJ20485 GBA GLG1 GLT28D1 GREB1 HCK HMBS HNRPA1 HRIHFB2122 HSPC138 ILVBL IPP ISOC1 KIAA0143 KIAA0992 MAP3K7 MAWBP MB MBNL3 ME2 MGC13024 MTCH2 MTCP1 NDUFB5 NEXN NNT NUCB2 NUDT13 PEMT PEX7 PLCB4 PPP3CB PRO1853 PRSS16 PSIP1 RANBP5 R…
70	V$TAL1_Q6	128	128	138	7603	9451	-1.9	0	1.98	0.47	ACP6 ACY1 ALDH3B2 ANP32E ANXA4 AREG ARHGEF10 ARPC1B ATRNL1 BCKDHB BRE C10orf6 C11orf17 C11orf8 C14orf132 C19orf28 CAMK2B CCND1 CD44 CEP1 CGREF1 COL4A5 COQ3 CRTAP CXCL12 DARS DDAH2 DERA DGKA DUSP22 DZIP3 ENPEP ESR1 FAHD2A FJX1 FLJ10986 FLJ13639 FLOT2 FRAG1 GDI2 GFRA1 GLG1 GLO1 GOLPH2 GPC1 GREB1 GSS HCK HHLA3 HMBS HMGA1 HNRPA1 HSD17B8 ICA1 IMPDH2 JMJD2B KIAA0992 KIAA1280 KRT13 LBR LY6G5C LYPLA1 MB …
71	V$LEF1_Q6	224	224	42	14866	2188	-1.91	0	0.07	0	ACATE2 ACTL6A ACY1 AK2 ALDH3B2 AMFR AMMECR1 ANP32E ANXA4 AREG ARHGEF10 ARL2 ASB13 ASPH ATRNL1 BBS4 BCKDHB BPHL BRE C10orf6 C11orf17 C11orf8 C14orf132 C14orf94 C19orf28 C20orf35 C21orf6 C7orf24 C9orf46 CAD CALML4 CAMK2B CAMKK2 CBX3 CCND1 CD44 CEP1 CETN3 CGREF1 CIRBP COL4A5 COQ3 CRTAP CRYL1 CTBS CTPS2 CTSB CXCL12 DARS DCTN2 DDAH2 DERA DGKA DHRS4 DJ971N18.2 DLEU1 DUSP22 DUSP24 DZIP3 EIF1AX EML1 ENPE…
72	V$OCT1_01: octamer factor 1	2	2	264	435	16619	-1.92	0	0.01	0	MAPT SH3BGRL
73	V$CETS1P54_01: c-Ets-1(p54)	199	199	67	12187	4867	-1.96	0	2.06	0.47	ABCA3 ACY1 AK2 ALDH3B2 AMMECR1 AREG ARHGEF10 ARL2 ARPC1B ASB13 ASPH ATRNL1 BBS4 BCKDHB BRE C10orf6 C11orf17 C14orf132 C14orf94 C20orf35 C21orf6 C7orf24 C9orf46 CALM1 CALML4 CAMKK2 CBX3 CD44 CEP1 CIRBP COL4A5 CRTAP CRYL1 CTPS2 CXCL12 DAP DARS DCTN2 DDAH2 DERA DGKA DHRS4 DNAJB6 DUSP22 DUSP24 DZIP3 EIF1AX EIF2AK1 EML1 ENPEP ERMAP ESD FAHD2A FARP1 FBXO17 FEZ1 FLJ10986 FLJ12681 FLJ13639 FLJ14346 FLJ20…
74	V$NKX3A_01: NK class homeobox factor 3A	49	49	217	2637	14417	-1.97	0	2.21	0.5	ACP6 ACTL6A AMMECR1 AREG BBS4 C10orf6 C20orf35 COL4A5 DCTN2 DDAH2 DERA DJ971N18.2 ESD FAHD2A HIRIP5 HMGA1 HSPC138 ILVBL IPP KIAA0103 KIAA0992 LACTB2 LAS1L LSM4 LY6G5C MAPT MCF2L MTCH2 NDUFB5 NONO NUCB2 PAK2 PRKACB PSIP1 RGS3 RLN1 RTN4 SERF1A SLC16A7 SLC25A15 SLC30A9 SMUG1 TBC1D5 THY28 TIA1 TPD52L1 TRAP1 WHSC1 ZMYM1
75	V$CP2_01: CP2	192	192	74	11740	5314	-1.98	0	2	0.47	ABCA3 ACATE2 ACP6 ACTL6A ACY1 AMMECR1 ANXA4 AREG ARHGEF10 ARL2 ARPC1B ASB13 ASPH ATRNL1 BPHL C11orf17 C11orf8 C14orf132 C14orf94 C19orf28 C20orf35 C7orf24 C9orf46 CAD CALM1 CALML4 CAMK2B CAMKK2 CCND1 CD44 CGREF1 CIRBP CRTAP CRYL1 CTBS DARS DCTN2 DDAH2 DGKA DHRS4 DJ971N18.2 DUSP22 DZIP3 EIF1AX ENPEP ESR1 EXOSC8 FAHD2A FARP1 FBXO17 FEZ1 FLJ10986 FLJ12681 FLJ13639 FLJ14346 FLJ20280 FLJ20485 FLOT2 FR…
76	V$CETS168_Q6	166	166	100	11199	5855	-1.98	0	0.13	0.02	ACP6 ACTL6A ACY1 AK2 ALDH3B2 AMMECR1 ANP32E AREG ARHGEF10 ASB13 BBS4 BCKDHB BRE C10orf6 C11orf17 C20orf35 C21orf6 C7orf24 CALM1 CALML4 CAMK2B CCND1 CEP1 CGREF1 COL4A5 CRYL1 CTBS CTPS2 CTSB DAP DARS DCTN2 DERA DGKA DJ971N18.2 DUSP24 DZIP3 EIF2AK1 EML1 ENPEP ERMAP ESD FAHD2A FARP1 FBXO17 FEZ1 FLJ13639 FLJ20280 FLOT2 FUSIP1 GBA GDI2 GLO1 GOLPH2 GPC1 GREB1 GRK6 GSS HCK HDAC4 HIRIP5 HMBS HMGA1 HNRPA1 …
77	V$E2A_Q2	183	183	83	11168	5886	-1.99	0	1.94	0.44	ABCA3 ACP6 ACY1 ALDH3B2 AMFR AMMECR1 AREG ARHGEF10 ARL2 ARPC1B ASB13 ASPH ATRNL1 BBS4 BCKDHB BRE C10orf6 C11orf17 C11orf8 C14orf132 C14orf94 C19orf28 C20orf35 CAD CALM1 CALML4 CAMK2B CAMKK2 CBX3 CCND1 CEP1 CETN3 CIRBP CRYL1 CTBS CTPS2 CTSB CXCL12 DDAH2 DGKA DNAJB6 DUSP22 DUSP24 EIF2AK1 ENPEP FAHD2A FARP1 FBXO17 FEZ1 FLJ10986 FLJ12681 FLOT2 FRAG1 GBA GDI2 GFRA1 GLG1 GLO1 GLT28D1 GOLPH2 GPC1 GREB1 …
78	V$HAND1E47_01: Hand1:E47 heterodimer	146	146	120	9914	7140	-2.01	0	0.14	0.02	ACATE2 ACP6 ACTL6A ANP32E ARHGEF10 ARL2 ASB13 ASPH BBS4 BRE C11orf17 C11orf8 C14orf132 C19orf28 C9orf46 CAMK2B CBX3 CEP1 CIRBP COL4A5 COQ3 CRTAP CTSB DARS DCTN2 DDAH2 DERA DHRS4 DNAJB6 DUSP22 DUSP24 EIF1AX EIF2AK1 ENPEP ESD ESR1 EXOSC8 FAHD2A FARP1 FBXO17 FEZ1 FJX1 FLJ10986 FLJ20485 GBAS GFRA1 GLT28D1 GOLPH2 GPC1 GREB1 GSS GSTZ1 HHLA3 HIRIP5 HMBS HMGA1 HNRPA1 ILVBL IMPDH2 IPP ISOC1 ITGB4 JMJD2B K…
79	V$CEBPDELTA_Q6	202	202	64	12402	4652	-2.01	0	2	0.47	ACATE2 ACTL6A AK2 ALDH3B2 AMFR AMMECR1 ANP32E ANXA4 AREG ARHGEF10 ARL2 ARPC1B ASB13 ASPH ATRNL1 BBS4 BCKDHB BPHL BRE C10orf6 C11orf17 C11orf8 C14orf132 C14orf94 C20orf35 C21orf6 C7orf24 C9orf46 CAD CALM1 CALML4 CAMKK2 CBX3 CCND1 CD44 CEP1 COQ3 CRTAP CRYL1 CTPS2 CXCL12 DCTN2 DDAH2 DERA DGKA DHRS4 DJ971N18.2 DLEU1 DUSP22 DUSP24 DZIP3 EIF1AX EIF2AK1 EML1 ENPEP ESD ESR1 FAHD2A FBXO17 FJX1 FLJ14346 FL…
80	V$BACH2_01: BTB and CNC homolog 2	175	175	91	11755	5299	-2.01	0	0.13	0.02	ACATE2 ACP6 ACTL6A ACY1 AK2 AMFR AMMECR1 ANXA4 ARPC1B ASB13 ASPH BCKDHB BRE C10orf6 C11orf17 C11orf8 C14orf94 C19orf28 C20orf35 C7orf24 C9orf46 CALM1 CALML4 CAMK2B CAMKK2 CBX3 CCND1 CD44 CEP1 CIRBP COL4A5 COQ3 CRTAP CRYL1 CTPS2 CTSB DAP DARS DCTN2 DDAH2 DGKA DJ971N18.2 DNAJB6 DUSP22 DUSP24 DZIP3 EIF1AX EIF2AK1 ENPEP ERMAP EXOSC8 FAHD2A FBXO17 FJX1 FLJ10986 FLJ13639 FLJ20280 FLJ20485 FLOT2 FRAG1 F…
81	V$HNF3B_01: Hepatocyte Nuclear Factor 3beta	173	173	93	11629	5425	-2.01	0	0.13	0.02	ACATE2 ACP6 ACTL6A ACY1 ALDH3B2 AMMECR1 ANP32E ANXA4 AREG ARHGEF10 ARL2 ASB13 ASPH ATRNL1 BCKDHB BPHL C10orf6 C11orf17 C11orf8 C14orf94 C19orf28 C20orf35 C21orf6 CALM1 CALML4 CAMKK2 CCND1 CD44 CEP1 CETN3 CGREF1 COL4A5 COQ3 CRYL1 CTBS CTPS2 CXCL12 DARS DCTN2 DDAH2 DERA DGKA DHRS4 DJ971N18.2 DLEU1 DUSP22 DUSP24 EIF2AK1 EML1 ENPEP ESD ESR1 EXOSC8 FBXO17 FEZ1 FJX1 FLJ10986 FLJ12681 FLJ14346 FLJ20280 …
82	V$NFE2_01: NF-E2 p45	23	23	243	1952	15102	-2.03	0	0.06	0	ACY1 AMMECR1 ASPH CCND1 CRTAP DGKA EXOSC8 GLO1 ILVBL KIAA0992 LBR MAOB NFIC NPEPL1 PEMT PLP2 PRSS16 RAB9P40 RGS3 RHBDF1 STAT5B WHSC1 ZMYM1
83	V$AML_Q6	39	39	227	3013	14041	-2.05	0	0.09	0.01	ARL2 ASPH C11orf8 C14orf132 CD44 DCTN2 DJ971N18.2 EML1 ESD FAHD2A GBA GREB1 HCK HHLA3 HRIHFB2122 IMPDH2 ISOC1 KIAA0103 LY6G5C MCF2L NPTXR NUCB2 OGT PA2G4 PEMT PLCB4 PRKACB RAB25 RLN1 RTN4 SARA1 SERF1A SLC27A6 SSRP1 TPM1 WHSC1 XK ZHX3 ZNF85
84	V$NFY_Q6: nuclear factor Y (Y-box binding factor)	96	96	170	5636	11418	-2.06	0	1.81	0.38	ACTL6A ACY1 AK2 ALDH3B2 ANP32E BCKDHB C11orf8 C19orf28 C7orf24 CALM1 CAMKK2 CCND1 CEP1 CETN3 CIRBP COL4A5 CRYL1 CTPS2 CXCL12 DAP DHRS4 ERMAP FJX1 FLJ10986 FLJ20280 GBA GDI2 GLO1 GREB1 GRK6 GSTZ1 HDAC4 HMGA1 HNRPA1 HSD17B8 HSPC138 ILVBL IPP ITGB4 JMJD2B KIAA0103 LAS1L LBR LYPLA1 MAP3K7 MAWBP MB MBNL3 MCCC2 ME2 MGC2650 NDUFB5 NDUFS2 NFIC NONO NUCB2 NUDT13 OGT P2RY2 PA2G4 PBX3 PCF11 PCP4 PDCD4 PDE6D…
85	V$HFH3_01: HFH-3 (HNF3/fork head homolog 3)	89	89	177	6236	10818	-2.07	0	0.14	0.02	ACATE2 ACY1 ALDH3B2 ANP32E ARHGEF10 ASB13 BBS4 BRE C11orf17 C14orf94 C19orf28 C20orf35 C21orf6 CAD CAMKK2 CD44 CETN3 CGREF1 COL4A5 DCTN2 DGKA DLEU1 DUSP24 ERMAP ESR1 FLJ20280 FLJ20485 GBA GLO1 GLT28D1 GOLPH2 GREB1 GRK6 HMGA1 HRIHFB2122 HSPA4 ILVBL IPP ISOC1 LACTB2 LAS1L LBR LY6G5C MAOB MAP3K7 MAPT MB MBNL3 MSRB2 MTCP1 NDUFB5 NEXN NUCB2 OGT PA2G4 PACSIN3 PDCD4 PDE6D PEMT PHB PPP3CA PRKACB PSIP1 PS…
86	V$ZTA_Q2	75	75	191	5332	11722	-2.08	0	0.14	0.02	ACY1 AK2 ANXA4 ARPC1B ASPH C19orf28 C20orf35 C21orf6 CALM1 CAMK2B CAMKK2 CCND1 CD44 CEP1 COL4A5 CRTAP CTPS2 DARS DCTN2 DDAH2 DNAJB6 DUSP22 DUSP24 FAHD2A FBXO17 FEZ1 FLJ20280 FUSIP1 GBA GFRA1 GLT28D1 GOLPH2 GREB1 HIRIP5 HMGA1 ILVBL IPP ITGB4 KIAA0143 LY6G5C LYPLA1 MAOB MAP3K7 MGC2655 MTSS1 NDUFB5 NFIC NUCB2 PACSIN3 PAK2 PDE6D PEMT PHB PLP2 PPP3CB PRKACB PRSS16 PSIP1 RAD51L3 RGS3 RHBDF1 RTN4 RYR1 S…
87	V$NFKB_Q6_01	183	183	83	12220	4834	-2.11	0	0.15	0.02	ABCA3 ACATE2 ACTL6A ALDH3B2 ANXA4 AREG ARL2 ASPH ATRNL1 BBS4 BPHL BRE C11orf17 C11orf8 C14orf132 C14orf94 C19orf28 C20orf35 C21orf6 C7orf24 C9orf46 CALM1 CAMK2B CAMKK2 CBX3 CCND1 COL4A5 CRYL1 CTBS CTPS2 CTSB CXCL12 DAP DARS DDAH2 DERA DGKA DHRS4 DLEU1 DNAJB6 DUSP22 DZIP3 EIF2AK1 ENPEP ERMAP ESD EXOSC8 FARP1 FBXO17 FEZ1 FJX1 FLJ10986 FLJ13639 FLJ14346 FLJ20280 FLOT2 FRAG1 GBA GBAS GLG1 GLT28D1 GOL…
88	V$CDX2_Q5	146	146	120	9855	7199	-2.12	0	0.17	0.02	ACATE2 AK2 AMFR AMMECR1 ANP32E ARHGEF10 ARL2 ASPH BBS4 BCKDHB BRE C10orf6 C11orf8 C20orf35 C21orf6 C7orf24 C9orf46 CALM1 CAMKK2 CCND1 CEP1 CETN3 COQ3 CRTAP CTBS DAP DARS DCTN2 DDAH2 DERA DHRS4 DJ971N18.2 DNAJB6 DUSP22 DZIP3 EIF1AX EML1 ERMAP ESD EXOSC8 FLJ10986 FLJ12681 FLJ13639 FRAG1 GBA GLG1 GLT28D1 GOLPH2 GREB1 GSS HCK HHLA3 HMBS HMGA1 HNRPA3 HRIHFB2122 HSD17B8 HSPC138 ICA1 IMPDH2 IPP ISOC1 KI…
89	V$PAX3_B: Pax-3 binding sites	197	197	69	12126	4928	-2.13	0	1.82	0.38	ABCA3 ACATE2 ACY1 AK2 AMFR AMMECR1 ANP32E ANXA4 AREG ARHGEF10 ARL2 ARPC1B ASB13 ASPH BBS4 BCKDHB BPHL BRE C11orf17 C11orf8 C14orf132 C14orf94 C19orf28 C20orf35 C21orf6 C7orf24 C9orf46 CAD CALML4 CAMK2B CCND1 CETN3 CGREF1 CIRBP COL4A5 COQ3 CRTAP CRYL1 CTPS2 CTSB CXCL12 DDAH2 DERA DGKA DLEU1 DNAJB6 DUSP22 DUSP24 DZIP3 EIF1AX EML1 ENPEP ESR1 EXOSC8 FAHD2A FARP1 FBXO17 FEZ1 FJX1 FLJ13639 FLJ14346 FLJ…
90	V$GATA1_03: GATA-binding factor 1	136	136	130	8239	8815	-2.14	0	1.62	0.29	ACATE2 ACP6 ACTL6A ACY1 AK2 AMFR AMMECR1 ANP32E ANXA4 AREG ARHGEF10 ARPC1B ASPH BBS4 C11orf17 C14orf94 C19orf28 C20orf35 C21orf6 CAD CAMKK2 CGREF1 COQ3 CRTAP CTBS CTPS2 CTSB DDAH2 DERA DGKA DNAJB6 DUSP24 EIF1AX EIF2AK1 ENPEP ERMAP ESR1 EXOSC8 FBXO17 FEZ1 FJX1 FLJ14346 FLJ20280 FLJ20485 FRAG1 FUSIP1 GBA GFRA1 GLG1 GLO1 GLT28D1 GREB1 GSS HCK HHLA3 HIRIP5 HMBS HMGA1 HNRPA1 HRIHFB2122 HSPA4 HSPC138 I…
91	V$NKX61_01: NKX6-1	21	21	245	977	16077	-2.15	0	2.42	0.6	ACTL6A AK2 C19orf28 CD44 DARS ESR1 FJX1 GBAS GLO1 KIAA0143 LOC286148 LSM4 MTSS1 NPTXR PEMT RTN4 SLC27A6 STK39 SUPT3H TLE2 ZNF11B
92	V$CDPCR3_01: cut-like homeodomain protein	10	10	256	362	16692	-2.15	0	2.78	0.7	C11orf8 CCND1 DGKA DJ971N18.2 FJX1 GOLPH2 MAP3K7 MBC2 NONO SERF1A
93	V$HP1SITEFACTOR_Q6	50	50	216	3689	13365	-2.16	0	0.12	0.02	ASPH BBS4 BPHL C14orf94 C20orf35 C21orf6 C7orf24 CD44 CEP1 CTBS DARS EIF2AK1 ENPEP FJX1 FLJ13639 GBA GFRA1 GREB1 ILVBL ISOC1 KIAA0143 KIAA0992 LYPLA1 MAP3K7 MB MBNL3 NNT NONO PEMT PLCB4 PPP3CB PRKACB PSMD4 RBMX RGS3 RTN4 SH3BGRL SLC16A7 STK39 SULT2B1 SYNCRIP TBC1D22A TCF7L1 TLE2 TP53AP1 TPD52L1 WHSC1 ZIC1 ZMYM1 ZNF258
94	V$EBF_Q6	95	95	171	5628	11426	-2.17	0	1.65	0.3	ACY1 ALDH3B2 ANP32E ARPC1B BBS4 BPHL BRE C11orf17 C11orf8 CAD CAMKK2 CCND1 COL4A5 COQ3 CRTAP CRYL1 CTBS DAP DARS DLEU1 DUSP22 ESR1 FEZ1 FLJ10986 FLJ13639 FLJ14346 FLJ20280 FLOT2 GBA GFRA1 GOLPH2 GREB1 GRK6 HIRIP5 HMGA1 IMPDH2 ISOC1 ITGB4 KIAA0980 KIAA1280 KRT13 LAS1L LBR LY6G5C MAOB MAPT MGC13024 MGC2655 MTCP1 MTSS1 NDUFS2 NFIC NIF3L1BP1 NNT NPEPL1 NUDT13 NUP210 OGT PA2G4 PACSIN3 PDCD4 PEMT PGEA1…
95	V$CREB_02: cAMP-responsive element binding protein	45	45	221	2449	14605	-2.18	0	1.98	0.47	ARL2 C19orf28 C9orf46 CALML4 DAP DZIP3 EIF1AX ENPEP ESD FEZ1 FLOT2 GOLPH2 GRK6 GSTZ1 HDAC4 HIRIP5 HNRPA3 ICA1 ILVBL IMPDH2 KIAA0103 KIAA0143 NCAM2 NIF3L1BP1 NUP210 PGLS PLP2 RAB25 RABL4 RANBP5 RASAL1 RHOF RNF170 RPL3 RYR1 SUMO3 SYNCRIP TAF12 TPD52L1 TRAP1 UBE2I UBL3 VPS24 XK ZMYM1
96	V$HLF_01: hepatic leukemia factor	80	80	186	4679	12375	-2.19	0	1.68	0.32	ACATE2 AK2 ALDH3B2 ASPH BRE C10orf6 C11orf8 C14orf94 C9orf46 CALM1 CAMKK2 CBX3 CCND1 CIRBP CTPS2 DCTN2 DDAH2 DERA DZIP3 ENPEP ESR1 FBXO17 FLJ13639 FUSIP1 GDI2 GLG1 GLO1 GLT28D1 GREB1 HNRPA3 HRIHFB2122 ICA1 ILVBL INPP5A IPP JMJD2B KIAA0103 KIAA0143 KIAA0992 KRT13 LBR LSM4 MAP3K7 MAPT MAWBP MB MBC2 NDUFB5 NDUFS2 NEXN NFIC NNT NPEPL1 NPTXR PA2G4 PLP2 PRKACB PRO1853 PSIP1 RAD51L3 RASAL1 RGS3 RTN4 SER…
97	V$SMAD3_Q6	133	133	133	8977	8077	-2.2	0	0.2	0.02	ABCA3 ACATE2 ACTL6A ACY1 ALDH3B2 AMFR AMMECR1 ANP32E ANXA4 ARHGEF10 ARL2 ATRNL1 BBS4 BRE C10orf6 C11orf17 C14orf132 C14orf94 C20orf35 C7orf24 CAMK2B CCND1 CGREF1 CIRBP COQ3 CRYL1 CTPS2 CXCL12 DARS DCTN2 DERA DGKA DHRS4 DNAJB6 DUSP22 EIF1AX ERMAP ESR1 EXOSC8 FEZ1 GBA GFRA1 GLO1 GLT28D1 GREB1 GRK6 GSTZ1 HDAC4 HMBS HMGA1 HNRPA1 HRIHFB2122 HSD17B8 HSPC138 IMPDH2 ITGB4 KIAA0143 KIAA1280 KRT13 LSM4 LY6…
98	V$MAX_01: Max	16	16	250	694	16360	-2.2	0	2.51	0.6	ACY1 AMFR ASPH EIF1AX GDI2 GREB1 HDAC4 KRT13 MAWBP MCCC2 PLCB4 PRO1853 TAF12 TBC1D22A ZIC1 ZNF258
99	V$SREBP1_Q6	119	119	147	7188	9866	-2.2	0	1.53	0.26	ACATE2 ACP6 AK2 ALDH3B2 AMFR ANXA4 ARPC1B BCKDHB C10orf6 C11orf17 C14orf132 C14orf94 C19orf28 C20orf35 C7orf24 CAD CALM1 CALML4 CAMK2B CBX3 CCND1 CGREF1 CIRBP CRTAP CRYL1 CTSB DDAH2 DGKA EIF2AK1 ESR1 EXOSC8 FAHD2A FARP1 FBXO17 FEZ1 FLJ13639 FLJ20485 FRAG1 GBA GBAS GFRA1 GLG1 GOLPH2 GREB1 HCK HDAC4 HMBS HSD17B8 HSPA4 ICA1 IMPDH2 ITGB4 JMJD2B KIAA0980 KIAA0992 KIAA1280 LACTB2 LBR LOC286148 LYPLA1 M…
100	V$NRF2_Q4: heterodimer containing Nrf2	59	59	207	4250	12804	-2.21	0	0.15	0.02	ABCA3 ACY1 AMFR C14orf94 CAMKK2 CBX3 CD44 CGREF1 COL4A5 CRTAP CRYL1 CTSB DCTN2 DGKA DLEU1 DUSP22 EIF1AX EXOSC8 FBXO17 FLJ20280 GBA GDI2 GLO1 GREB1 GSS HMGA1 IPP ITGB4 KRT13 LBR LOC286148 MAP3K7 MBC2 MSRB2 NEXN NFIC NNT NPEPL1 NUCB2 OGT P2RY2 PDCD4 PEMT PEX7 PLCB4 PPP3CB RAB9P40 RAD51L3 RGS3 RNF170 RTN4 S100A6 SLC30A9 STAT5B SUPT3H TBC1D22A TP53 TPM1 TTC10
101	V$CREBP1_Q2: CRE-binding protein 1	27	27	239	1345	15709	-2.21	0	2.21	0.5	AREG ARPC1B CBX3 CCND1 CETN3 DAP ENPEP FAHD2A GRK6 HSPA4 ILVBL IMPDH2 INPP5A MAP3K7 MAPT MCF2L NCAM2 RAB25 RABL4 RAD51C RANBP5 RASAL1 RPL3 SLC30A9 SYNCRIP TRAP1 VPS24
102	V$USF_C: USF binding site	105	105	161	7174	9880	-2.22	0	0.2	0.02	ABCA3 ACY1 AMFR ANXA4 ARHGEF10 ARL2 ASB13 ASPH C14orf132 C19orf28 CAD CAMK2B CAMKK2 CCND1 CD44 CEP1 CGREF1 CTSB DGKA DJ971N18.2 DNAJB6 DUSP22 DUSP24 EIF1AX ERMAP ESR1 FEZ1 FJX1 FLJ10986 FLJ13639 FLJ20485 FLOT2 GBA GDI2 GFRA1 GPC1 GREB1 HDAC4 HMBS HNRPA1 HNRPA3 HSD17B8 ICA1 ILVBL IPP ITGB4 JMJD2B KIAA0103 KRT13 LACTB2 LBR LY6G5C MAPT MAWBP MBC2 MBNL3 MCCC2 MGC13024 MGC2650 MTCH2 NNT NPTXR NUP210 P…
103	V$CREB_01: cAMP-responsive element binding protein	36	36	230	1902	15152	-2.22	0	2.03	0.47	ACATE2 AREG ARPC1B C7orf24 CBX3 CETN3 DAP DUSP24 FAHD2A FEZ1 GRK6 HNRPA3 HSPA4 ICA1 ILVBL IMPDH2 INPP5A KIAA0103 MAP3K7 MAPT MBC2 MCF2L RAB25 RABL4 RAD51C RANBP5 RPL3 RTN4 RUTBC1 S100A6 SARA1 SLC30A9 SUPT3H TP53AP1 TRAP1 VPS24
104	V$COMP1_01: COMP1	141	141	125	9468	7586	-2.23	0	0.21	0.02	ACATE2 ACTL6A AK2 ALDH3B2 AMFR ANP32E AREG ARHGEF10 ARL2 ARPC1B ASPH ATRNL1 BCKDHB BRE C10orf6 C11orf17 C11orf8 C14orf132 C21orf6 C7orf24 C9orf46 CAD CALM1 CAMKK2 CD44 CETN3 CIRBP COL4A5 COQ3 CRTAP CRYL1 CTBS DAP DARS DGKA DLEU1 ENPEP ESD ESR1 EXOSC8 FBXO17 FLJ10986 FLJ13639 FRAG1 GBA GDI2 GFRA1 GLG1 GLO1 GREB1 GRK6 GSS HDAC4 HHLA3 HNRPA1 HNRPA3 HSD17B8 HSPA4 HSPC138 ICA1 ILVBL IMPDH2 IPP ISOC1 I…
105	V$STAF_01: Se-Cys tRNA gene transcription activating factor	1	1	265	315	16739	-2.24	0	0.01	0	NPEPL1
106	V$IK1_01: Ikaros 1	154	154	112	9458	7596	-2.25	0	1.46	0.26	ACATE2 ACY1 AK2 ALDH3B2 AMFR ANXA4 AREG ARHGEF10 ARL2 ASPH ATRNL1 BBS4 BPHL C11orf17 C14orf132 C14orf94 C20orf35 C21orf6 CAMK2B CAMKK2 CD44 CIRBP COL4A5 CRYL1 CTPS2 CXCL12 DARS DGKA DLEU1 DNAJB6 DUSP24 DZIP3 ENPEP ERMAP ESD FAHD2A FARP1 FBXO17 FEZ1 FJX1 FLJ10986 FLJ20485 FRAG1 GBA GDI2 GLG1 GLO1 GOLPH2 GREB1 GRK6 GSS HHLA3 HIRIP5 HMBS HMGA1 HNRPA1 HRIHFB2122 HSD17B8 HSPC138 ICA1 ILVBL IPP ISOC1 J…
107	V$NFKAPPAB50_01: NF-kappaB (p50)	25	25	241	1238	15816	-2.27	0	2.16	0.49	ANXA4 ATRNL1 BPHL C21orf6 CAMKK2 CTBS DARS DDAH2 DERA DUSP22 DZIP3 FBXO17 FJX1 FLJ14346 FLJ20280 GLG1 GOLPH2 ICA1 MGC13024 MTCP1 NUP210 PSMD4 SEPHS1 SMUG1 TPM1
108	V$IRF7_01: interferon regulatory factor 7	138	138	128	9245	7809	-2.27	0	0.23	0.02	ACTL6A AMMECR1 ANP32E ANXA4 AREG ASPH BCKDHB BPHL C10orf6 C11orf17 C11orf8 C19orf28 C20orf35 C7orf24 C9orf46 CAD CALM1 CAMK2B CCND1 CD44 CEP1 CETN3 COL4A5 CRTAP CRYL1 CTBS CTPS2 CXCL12 DARS DCTN2 DGKA DHRS4 DLEU1 DNAJB6 DUSP22 EIF2AK1 ENPEP ESD FAHD2A FBXO17 FEZ1 FLJ10986 FLJ20485 GBA GDI2 GFRA1 GLG1 GLO1 GOLPH2 GREB1 GSS GSTZ1 HDAC4 HIRIP5 HMBS HMGA1 HNRPA3 HSPA4 HSPC138 ICA1 IPP ISOC1 ITGB4 KIA…
109	V$AR_01: androgen receptor	23	23	243	1119	15935	-2.29	0	2.2	0.5	ASPH C11orf17 C14orf132 C7orf24 CRTAP FLJ14346 GBAS GREB1 HDAC4 HSD17B8 HSPA4 INPP5A PA2G4 PHB PRKACB RABL4 S100A6 SUPT3H TGFBI TMEM38B TMPO TPD52L1 UBE2I
110	V$NKX25_02: homeo domain factor Nkx-2.5/Csx, tinman homolog	97	97	169	6616	10438	-2.3	0	0.23	0.02	ACTL6A AK2 ALDH3B2 AMMECR1 ANP32E ANXA4 AREG BCKDHB BRE C11orf17 C11orf8 C19orf28 C21orf6 CAD CALM1 CCND1 CEP1 COL4A5 COQ3 CTBS CTPS2 DCTN2 DDAH2 DGKA DJ971N18.2 DUSP22 DUSP24 DZIP3 EIF1AX EML1 ERMAP ESD ESR1 FBXO17 FLJ10986 FLJ12681 FLOT2 GBAS GLG1 GLO1 GOLPH2 GPC1 GRK6 HDAC4 HMBS HSPC138 IMPDH2 IPP KIAA0143 KIAA0992 LOC286148 LSM4 LY6G5C MAP3K7 MAWBP MB ME2 MTCH2 MTCP1 MTSS1 NDUFB5 NEXN NNT PAK…
111	V$HFH8_01: HNF-3/Fkh Homolog-8	26	26	240	2082	14972	-2.31	0	0.1	0.02	ASB13 ASPH BPHL BRE CETN3 COL4A5 ERMAP ESR1 GBA GREB1 GRK6 IMPDH2 IPP MAOB MB PEMT PHB PLCB4 PPP3CA RANBP5 RGS3 RTN4 SERF1A SLC16A7 THY28 ZNF248
112	V$SOX9_B1: SOX (SRY-related HMG box)	138	138	128	8482	8572	-2.31	0	1.33	0.26	ACATE2 ACP6 ACY1 AK2 ALDH3B2 AMFR AMMECR1 ANP32E AREG ARHGEF10 ARL2 ARPC1B ASB13 BBS4 BCKDHB BPHL C14orf132 C14orf94 C7orf24 C9orf46 CAD CALM1 CBX3 CCND1 COL4A5 COQ3 CRYL1 CTPS2 DCTN2 DERA DGKA DHRS4 DNAJB6 DUSP22 EIF1AX ENPEP ERMAP ESD EXOSC8 FAHD2A FLJ12681 FLJ14346 FLJ20280 FLJ20485 GBA GFRA1 GLG1 GLO1 GOLPH2 GPC1 GREB1 GRK6 HDAC4 HMBS HNRPA1 HNRPA3 HSPC138 ICA1 INPP5A IPP ISOC1 ITGB4 KIAA0143…
113	V$E12_Q6	87	87	179	5201	11853	-2.32	0	1.44	0.26	ABCA3 ACP6 ALDH3B2 AMFR AMMECR1 AREG BCKDHB BRE C10orf6 C14orf132 C19orf28 C20orf35 CAMK2B CAMKK2 CBX3 CETN3 CIRBP CTPS2 CXCL12 DDAH2 DGKA DJ971N18.2 ENPEP FAHD2A FARP1 FBXO17 FEZ1 GBA GOLPH2 GREB1 GSS HDAC4 HMGA1 HNRPA1 HSD17B8 ICA1 ITGB4 JMJD2B KIAA0992 KIAA1280 KRT13 LY6G5C MAOB MB MPST MSRB2 NFIC NONO NPTXR NUP210 OGT P2RY2 PA2G4 PACSIN3 PHB PPP3CA PSIP1 PXMP2 RAB25 RAB9P40 RABL4 RAD51C RAD51…
114	V$GATA3_03: GATA-binding factor 3	158	158	108	9761	7293	-2.33	0	1.35	0.26	ACATE2 ACP6 ACTL6A AK2 ALDH3B2 AMMECR1 ANP32E ANXA4 AREG ARHGEF10 ASB13 ASPH BBS4 BCKDHB BPHL C10orf6 C11orf8 C14orf132 C20orf35 C21orf6 C7orf24 C9orf46 CAD CALM1 CAMKK2 CCND1 CD44 CEP1 CETN3 COL4A5 COQ3 CRTAP CTBS CTPS2 DARS DCTN2 DDAH2 DERA DGKA DJ971N18.2 DUSP22 DZIP3 ERMAP ESD ESR1 FBXO17 FEZ1 FJX1 FLJ12681 FLJ13639 FLJ20485 GBA GDI2 GFRA1 GLG1 GLO1 GOLPH2 GREB1 GSS HCK HHLA3 HMBS HMGA1 HNRPA…
115	V$PITX2_Q2: pituitary homeobox factor 2	145	145	121	8955	8099	-2.34	0	1.28	0.26	ACATE2 ACP6 ACTL6A AK2 ANP32E ANXA4 AREG ARPC1B ASB13 BCKDHB C10orf6 C11orf17 C14orf132 C14orf94 C19orf28 C20orf35 C21orf6 C7orf24 CAD CAMKK2 CD44 CEP1 CETN3 CGREF1 COQ3 CRTAP CTPS2 CTSB CXCL12 DCTN2 DDAH2 DGKA DHRS4 DJ971N18.2 DLEU1 DNAJB6 EIF1AX EIF2AK1 ENPEP ERMAP ESR1 EXOSC8 FBXO17 FEZ1 FJX1 FLJ10986 FLJ20485 FLOT2 FRAG1 FUSIP1 GBA GBAS GLG1 GLO1 GLT28D1 GREB1 GSS HCK HHLA3 HIRIP5 HMBS HMGA1 …
116	V$IPF1_Q4	43	43	223	3167	13887	-2.34	0	0.15	0.02	AMMECR1 ANP32E ASPH BBS4 C10orf6 C11orf8 C14orf94 C20orf35 CCND1 CETN3 COL4A5 COQ3 DCTN2 DGKA FEZ1 GBA GREB1 ICA1 ILVBL IMPDH2 KIAA0103 LAS1L LBR LOC286148 LY6G5C MB ME2 NNT NUDT13 PEX7 PLCB4 RABL4 RASAL1 RGS3 RHBDF1 RLN1 RNF141 RTN4 SERF1A SSRP1 SYNCRIP VPS24 ZMYM1
117	V$NKX25_01: homeo domain factor Nkx-2.5/Csx, tinman homolog	136	136	130	8377	8677	-2.35	0	1.28	0.26	ABCA3 ACTL6A ACY1 AK2 AMFR AMMECR1 ANP32E AREG ARHGEF10 ASB13 ASPH BPHL C11orf17 C11orf8 C14orf94 C20orf35 C21orf6 CAD CALM1 CAMK2B CAMKK2 CETN3 CIRBP COL4A5 COQ3 CTBS DARS DDAH2 DJ971N18.2 DLEU1 DUSP24 EIF1AX ESR1 EXOSC8 FAHD2A FARP1 FBXO17 FEZ1 FJX1 FLJ10986 FLJ13639 FLJ14346 FRAG1 GBA GBAS GLG1 GLT28D1 GREB1 GRK6 HHLA3 HIRIP5 HMGA1 HNRPA1 HRIHFB2122 HSPA4 HSPC138 ILVBL IMPDH2 IPP JMJD2B KIAA01…
118	V$RORA1_01: RAR-related orphan receptor alpha1	27	27	239	1378	15676	-2.36	0	2.01	0.47	AREG CEP1 COQ3 CTBS DGKA DJ971N18.2 GFRA1 GLG1 GLT28D1 HMBS ICA1 ILVBL IPP ITGB4 JMJD2B KIAA0992 MAPT MTCP1 PCF11 PDCD4 RGS3 SLC25A15 TBC1D5 TMPO TRAP1 WHSC1 ZNF85
119	V$E2F1DP1RB_01: Rb:E2F-1:DP-1 trimeric complex	26	26	240	1319	15735	-2.36	0	2.02	0.47	ACTL6A ARL2 BCKDHB C9orf46 CBX3 CCND1 CRYL1 DDAH2 EML1 FAHD2A GSS HDAC4 HNRPA1 IMPDH2 NCAM2 PGEA1 PGLS PSIP1 PXMP2 RAB9P40 RUTBC1 SLC30A9 SUMO3 TMPO TP53 ZNF258
120	V$ARP1_01: apolipoprotein AI regulatory protein 1	31	31	235	2387	14667	-2.37	0	0.12	0.02	ACATE2 ANXA4 BPHL C11orf17 C20orf35 CAMKK2 CD44 CRTAP EXOSC8 GREB1 GSS HMBS IPP LY6G5C MB MCCC2 NNT PEX7 PGLS PLP2 PPP3CB PRO1853 PSMD4 RANBP5 RASAL1 RGS3 RUTBC1 SLC16A7 SULT2B1 TAF12 UBE2G2
121	V$MEF3_B: MEF-3	12	12	254	490	16564	-2.37	0	2.44	0.6	AMMECR1 BRE C14orf132 EXOSC8 HIRIP5 HRIHFB2122 LSM4 PA2G4 PRSS16 SLC30A9 TRAP1 WHSC1
122	V$TCF4_Q5	182	182	84	12015	5039	-2.37	0	0.24	0.02	ACATE2 ACTL6A AK2 ALDH3B2 AMFR AMMECR1 ANP32E ANXA4 AREG ARHGEF10 ARL2 ASB13 ASPH ATRNL1 BBS4 BCKDHB BRE C10orf6 C11orf17 C11orf8 C14orf132 C21orf6 C7orf24 C9orf46 CALM1 CALML4 CAMKK2 CCND1 CD44 CEP1 CETN3 COL4A5 COQ3 CRTAP CRYL1 CTBS CTPS2 CXCL12 DAP DARS DCTN2 DDAH2 DERA DGKA DHRS4 DJ971N18.2 DLEU1 DUSP24 ENPEP ERMAP ESD ESR1 FAHD2A FARP1 FBXO17 FEZ1 FJX1 FLJ10986 FLJ13639 FLJ20280 FUSIP1 GBA G…
123	V$IRF1_01: interferon regulatory factor 1	10	10	256	383	16671	-2.38	0	2.5	0.6	C10orf6 C11orf8 CTBS ENPEP ESD HNRPA3 PHB PSIP1 WHSC1 XK
124	V$PADS_C: Retroviral Poly A downstream element	76	76	190	4528	12526	-2.39	0	1.39	0.26	ACP6 BBS4 BPHL C11orf17 C14orf132 C20orf35 CAD CAMK2B CAMKK2 CCND1 CGREF1 COQ3 CRYL1 CTPS2 DAP DARS DCTN2 DDAH2 DJ971N18.2 DUSP24 EML1 EXOSC8 FAHD2A FBXO17 FLOT2 GBA GLO1 GREB1 HCK HHLA3 HMBS HSPC138 ILVBL IMPDH2 ISOC1 KRT13 LOC286148 LY6G5C MAP3K7 MB MGC2655 NEXN NNT NPTXR OGT PA2G4 PCF11 PEMT PEX7 PLCB4 PLP2 PPP3CB PRKACB RAB9P40 RAD51L3 RANBP5 RGS3 RHOF SARA1 SCAMP4 SIRT5 SLC27A6 SLC30A9 SMUG1…
125	V$CMYB_01: c-Myb	67	67	199	3940	13114	-2.39	0	1.46	0.26	AK2 ANP32E ANXA4 ARL2 ATRNL1 BBS4 BCKDHB C21orf6 C7orf24 CBX3 CRYL1 CTBS DGKA DJ971N18.2 FAHD2A FBXO17 FEZ1 FLJ10986 FLOT2 FRAG1 GBA GOLPH2 HHLA3 HMGA1 HNRPA1 HNRPA3 IMPDH2 KIAA0103 LOC286148 MAP3K7 MB ME2 MGC13024 MTSS1 NCAM2 NIF3L1BP1 NUDT13 OGT P2RY2 PCP4 PDCD4 PRO1853 PSIP1 PTD015 RAD51C RAD51L3 RGS3 RTN4 RUTBC1 RYR1 SCAMP4 SERF1A SH3BGRL SIRT5 SLC25A15 SPA17 STAT5B SULT2B1 SUMO3 TAF12 TBC1D2…
126	V$AMEF2_Q6: myocyte enhancer factor	32	32	234	1696	15358	-2.4	0	1.88	0.39	ARHGEF10 ASPH C11orf17 DLEU1 DUSP22 DUSP24 FUSIP1 GREB1 HMBS HNRPA3 ILVBL IPP LY6G5C MAP3K7 MCCC2 MTCH2 NDUFB5 PA2G4 PACSIN3 PDE6D PEX7 PRSS16 RAD51L3 RGS3 RLN1 RTN4 SEPHS1 SLC30A9 SYNCRIP XK ZNF11B ZNF258
127	V$ER_Q6: estrogen receptor	141	141	125	8744	8310	-2.4	0	1.18	0.2	ACATE2 ACP6 ACY1 AK2 ALDH3B2 AMFR ANXA4 ARL2 ATRNL1 BBS4 BRE C10orf6 C11orf17 C14orf132 C14orf94 C19orf28 C20orf35 C9orf46 CAMKK2 CBX3 CEP1 CIRBP CTPS2 CTSB DAP DDAH2 DERA DJ971N18.2 DUSP24 DZIP3 ENPEP EXOSC8 FAHD2A FBXO17 FLJ12681 FLJ20280 FLOT2 FUSIP1 GBA GDI2 GLG1 GLO1 GLT28D1 GOLPH2 GPC1 GREB1 GRK6 GSS GSTZ1 HCK HDAC4 HHLA3 HIRIP5 HMBS HNRPA1 HSD17B8 HSPA4 HSPC138 ICA1 ILVBL IMPDH2 IPP ITGB4 …
128	V$GATA_C: GATA binding site	106	106	160	7109	9945	-2.4	0	0.29	0.02	ACATE2 ACP6 AK2 AMMECR1 ANP32E ANXA4 ASPH BBS4 BCKDHB BPHL C10orf6 C11orf8 C20orf35 C21orf6 C9orf46 CAD CALML4 CEP1 CRYL1 DAP DARS DCTN2 DDAH2 DERA DJ971N18.2 DNAJB6 ENPEP ERMAP EXOSC8 FLJ10986 FRAG1 GBA GREB1 GRK6 GSS HHLA3 HIRIP5 HNRPA1 HSD17B8 HSPC138 ICA1 ILVBL IMPDH2 IPP KIAA0103 KIAA0143 KIAA0992 LACTB2 LBR MAP3K7 MAWBP MB MBC2 MBNL3 MCF2L MPST NCAM2 NEXN NFIC NIF3L1BP1 NNT NONO NPTXR NUCB2…
129	V$DR4_Q2: direct repeat 4	231	231	35	15162	1892	-2.41	0	0.13	0.02	ABCA3 ACATE2 ACP6 ACTL6A ACY1 AK2 ALDH3B2 AMFR AMMECR1 ANP32E AREG ARHGEF10 ARL2 ARPC1B ASB13 ASPH ATRNL1 BBS4 BCKDHB BRE C11orf17 C11orf8 C14orf132 C14orf94 C19orf28 C20orf35 C21orf6 C7orf24 C9orf46 CAD CALM1 CALML4 CAMK2B CAMKK2 CBX3 CCND1 CD44 CEP1 CETN3 CGREF1 CIRBP COL4A5 COQ3 CRTAP CTBS CTPS2 CTSB CXCL12 DAP DARS DCTN2 DDAH2 DERA DGKA DHRS4 DJ971N18.2 DNAJB6 DUSP22 DUSP24 DZIP3 EIF1AX EIF2A…
130	V$ACAAT_B: Avian C-type CCAAT box	23	23	243	1144	15910	-2.42	0	2.03	0.47	ACATE2 ARHGEF10 C11orf17 C7orf24 CBX3 CETN3 ERMAP GBAS GDI2 GLT28D1 HNRPA1 HNRPA3 HSPC138 LSM4 LY6G5C MCCC2 NDUFB5 NUCB2 PLCB4 RABL4 SPA17 TMPO TP53
131	V$GATA1_02: GATA-binding factor 1	82	82	184	5579	11475	-2.42	0	0.27	0.02	ACATE2 ACP6 ACTL6A ACY1 ANP32E ASB13 BBS4 C14orf132 C20orf35 C21orf6 C9orf46 CCND1 CD44 CRYL1 DERA DHRS4 DJ971N18.2 DNAJB6 ERMAP ESR1 EXOSC8 FLJ10986 FLJ20280 FLOT2 GBA GPC1 GREB1 GSS GSTZ1 HMBS HSPC138 IMPDH2 IPP KIAA0143 LACTB2 LBR LY6G5C MB MCCC2 MTCP1 NDUFS2 NEXN NIF3L1BP1 NONO NPTXR NUCB2 OGT P2RY2 PA2G4 PAK2 PBX3 PCP4 PDCD4 PRKACB PRO1853 PSIP1 PTD015 RABL4 RBMX RGS3 RNF170 RPL3 RTN4 S100A6…
132	V$HNF3ALPHA_Q6	196	196	70	12896	4158	-2.42	0	0.24	0.02	ACATE2 ACP6 ACY1 ALDH3B2 AMFR AMMECR1 ANP32E AREG ARHGEF10 ARL2 ASB13 ASPH ATRNL1 BBS4 BCKDHB BPHL BRE C10orf6 C11orf17 C11orf8 C14orf94 C20orf35 C21orf6 CAD CALM1 CAMKK2 CBX3 CCND1 CD44 CEP1 CETN3 CGREF1 COL4A5 CRYL1 CXCL12 DAP DARS DCTN2 DDAH2 DGKA DHRS4 DJ971N18.2 DLEU1 DNAJB6 DUSP22 DUSP24 EIF1AX EML1 ENPEP ERMAP ESD ESR1 EXOSC8 FBXO17 FEZ1 FJX1 FLJ10986 FLJ12681 FLJ13639 FLJ14346 FLJ20280 FL…
133	V$FOXP3_Q4	131	131	135	8671	8383	-2.42	0	0.33	0.02	ACATE2 ACTL6A ACY1 AK2 ALDH3B2 ANP32E AREG ASPH ATRNL1 BBS4 BCKDHB BPHL BRE C11orf17 C11orf8 C14orf132 C20orf35 C7orf24 CAD CCND1 CD44 CEP1 CETN3 CGREF1 COL4A5 COQ3 CRTAP CTPS2 DARS DCTN2 DGKA DJ971N18.2 DLEU1 DZIP3 EIF2AK1 ENPEP ERMAP ESR1 FAHD2A FARP1 FBXO17 FJX1 FLJ10986 FLJ12681 FLJ13639 FLJ20280 FLJ20485 FRAG1 GBAS GDI2 GLG1 GOLPH2 GREB1 GSTZ1 HIRIP5 HNRPA3 HSPA4 ICA1 ILVBL IMPDH2 INPP5A ITG…
134	V$IRF_Q6_01	129	129	137	8003	9051	-2.43	0	1.12	0.17	ACTL6A AMMECR1 ANXA4 AREG ARHGEF10 ARPC1B ASB13 ASPH BCKDHB BPHL BRE C10orf6 C11orf8 C19orf28 C20orf35 C7orf24 CAD CALM1 CAMK2B CAMKK2 CCND1 CD44 CEP1 COQ3 CRTAP CRYL1 CTBS CTPS2 DARS DCTN2 DHRS4 ENPEP ESD FBXO17 FEZ1 FLJ14346 FLJ20485 FUSIP1 GBA GDI2 GFRA1 GLO1 GREB1 GSS HCK HDAC4 HIRIP5 HMBS HMGA1 HNRPA3 HSD17B8 HSPA4 ICA1 ILVBL IMPDH2 IPP ISOC1 ITGB4 KIAA0103 KIAA0143 KIAA0992 LBR LOC286148 LS…
135	V$NMYC_01: N-Myc	72	72	194	4295	12759	-2.43	0	1.34	0.26	ABCA3 ACY1 AMFR ANXA4 ARHGEF10 ARL2 ASB13 ASPH C14orf132 C19orf28 CAD CALM1 CCND1 CEP1 CGREF1 CTSB DUSP24 EIF1AX FEZ1 FJX1 FLJ10986 FLJ13639 FLJ20485 GDI2 GREB1 HDAC4 HMBS HNRPA1 HNRPA3 ICA1 ILVBL JMJD2B KIAA0103 KRT13 LACTB2 MAPT MAWBP MBC2 MCCC2 MGC2650 MTCH2 NNT NPTXR P2RY2 PEMT PHB PLCB4 POLR3G PRO1853 PRSS16 RAB9P40 RABL4 RAD51L3 RGS3 RHBDF1 RTN4 RYR1 S100A6 SIRT5 SLC2A4RG STAT5B SUMO3 SYNCR…
136	V$GATA4_Q3	252	252	14	16440	614	-2.44	0	0.06	0	ACATE2 ACP6 ACTL6A ACY1 AK2 ALDH3B2 AMFR AMMECR1 ANP32E ANXA4 AREG ARHGEF10 ARL2 ARPC1B ASB13 ASPH ATRNL1 BBS4 BCKDHB BPHL BRE C10orf6 C11orf17 C11orf8 C14orf132 C14orf94 C19orf28 C20orf35 C21orf6 C7orf24 C9orf46 CAD CALM1 CALML4 CAMK2B CAMKK2 CBX3 CCND1 CD44 CEP1 CETN3 CGREF1 COL4A5 COQ3 CRTAP CRYL1 CTBS CTPS2 CTSB CXCL12 DAP DARS DCTN2 DDAH2 DERA DGKA DHRS4 DJ971N18.2 DLEU1 DNAJB6 DUSP22 DUSP24…
137	V$GATA1_06: GATA-binding factor 1	73	73	193	4366	12688	-2.44	0	1.32	0.26	ACP6 AMMECR1 ANXA4 AREG ARHGEF10 ASB13 ASPH BCKDHB C11orf8 C14orf132 C20orf35 C21orf6 C9orf46 CAD CAMKK2 CEP1 CETN3 COQ3 CTBS DCTN2 DERA DUSP22 DZIP3 EXOSC8 FEZ1 FRAG1 GBA GOLPH2 GREB1 GSS HNRPA1 HNRPA3 ICA1 ILVBL IPP KIAA0143 LBR LOC286148 MAOB MAP3K7 MAWBP MB MBNL3 MCCC2 MTCH2 NEXN NNT NPTXR NUCB2 NUDT13 P2RY2 PA2G4 PEMT PLCB4 PRO1853 PSIP1 PTD015 RAB25 RABL4 RASAL1 RGS3 RLN1 RTN4 RYR1 SERF1A S…
138	V$VMW65_Q6	101	101	165	6205	10849	-2.44	0	1.15	0.18	AMMECR1 ANP32E ANXA4 ASPH BRE C10orf6 C11orf8 C14orf132 C14orf94 C21orf6 CAD CALM1 CAMKK2 CCND1 CEP1 COL4A5 CTBS CXCL12 DCTN2 DERA DJ971N18.2 DUSP22 DUSP24 ERMAP ESD ESR1 FEZ1 FLJ12681 FLJ13639 FRAG1 FUSIP1 GBA GLG1 GLO1 GLT28D1 GOLPH2 GREB1 GRK6 HMGA1 HRIHFB2122 HSPA4 ICA1 IPP JMJD2B KIAA0103 KIAA0143 KIAA0992 LAS1L LBR LOC286148 LSM4 MAOB MAP3K7 MBNL3 MCCC2 ME2 MGC2650 MSRB2 MTCH2 MTCP1 MTSS1 N…
139	V$ELK1_01: Elk-1	65	65	201	4501	12553	-2.44	0	0.24	0.02	ALDH3B2 AMMECR1 AREG C10orf6 C20orf35 CALM1 CALML4 CRYL1 CTBS DAP DCTN2 DHRS4 DUSP24 DZIP3 EIF2AK1 EML1 FARP1 FLJ12681 GBA GDI2 GLO1 GREB1 HMBS HNRPA1 HSD17B8 HSPA4 HSPC138 KIAA0103 KRT13 MAP3K7 MB MBNL3 NDUFB5 NUDT13 PACS2 PBX3 PDE6D PGLS PPP3CB PRKACB RAB25 RGS3 RPL3 RTN4 RUTBC1 RYR1 S100A6 SARA1 SH3BGRL SLC25A15 SULT2B1 SUPT3H TBC1D22A TBC1D5 TLE2 TMPO TP53 TP53AP1 TPD52L1 TTC10 UBE2I YEATS4 Z…
140	V$OCT1_02: octamer factor 1	69	69	197	4746	12308	-2.45	0	0.26	0.02	AK2 AMMECR1 ANXA4 ASB13 ASPH ATRNL1 BPHL BRE C10orf6 C11orf8 C21orf6 CAD CALM1 CAMKK2 CEP1 CRTAP DARS DGKA DJ971N18.2 EIF1AX ERMAP ESR1 FEZ1 FLJ12681 GBA GFRA1 GREB1 GSS ICA1 ILVBL KIAA0103 KIAA0980 KIAA0992 KRT13 MAP3K7 MAPT MAWBP NDUFS2 NONO PDE6D PEMT PGLS PLP2 PRKACB PRO1853 PSIP1 PSMD4 RGS3 RNF141 RPL3 RTN4 RYR1 SCAMP4 SDHC SERF1A SH3BGRL SLC16A7 SLC30A9 STK39 TAF12 TBC1D22A TMEM38B TMPO UBL…
141	V$OCT1_06: octamer-binding factor 1	123	123	143	8126	8928	-2.45	0	0.36	0.02	ACATE2 ACTL6A ACY1 ALDH3B2 AMFR AMMECR1 ANP32E ANXA4 AREG ASPH BBS4 BCKDHB C10orf6 C11orf8 C14orf94 C21orf6 CALM1 CAMKK2 CEP1 CETN3 CGREF1 COL4A5 CTBS CTPS2 DARS DCTN2 DDAH2 DERA ERMAP EXOSC8 FJX1 FLJ10986 FLJ20280 FLJ20485 FLOT2 GBA GLG1 GLO1 GLT28D1 GOLPH2 GREB1 HNRPA1 HNRPA3 HRIHFB2122 HSPC138 ILVBL INPP5A IPP ISOC1 JMJD2B KIAA0103 KIAA0143 KIAA0992 KRT13 LACTB2 LAS1L LBR LOC286148 LSM4 LY6G5C…
142	V$AREB6_02: AREB6 (Atp1a1 regulatory element binding factor 6)	111	111	155	6875	10179	-2.46	0	1.07	0.16	ABCA3 ACY1 AMMECR1 ANP32E ASB13 BBS4 BRE C9orf46 CALM1 CALML4 CAMKK2 CCND1 CD44 CEP1 CGREF1 CIRBP COQ3 CTBS CTSB DAP DDAH2 DGKA EIF2AK1 FAHD2A FBXO17 FLJ10986 FLJ14346 FLJ20485 FLOT2 GBA GDI2 GLG1 GLO1 GLT28D1 GOLPH2 GPC1 GREB1 GRK6 GSS HIRIP5 HMBS HMGA1 HNRPA1 HRIHFB2122 HSD17B8 HSPA4 HSPC138 ICA1 IMPDH2 IPP ITGB4 KIAA0992 LBR LSM4 LY6G5C LYPLA1 MAOB MAPT MB ME2 MGC13024 MGC2655 NCAM2 NONO NPTXR…
143	V$FREAC7_01: Fork head RElated ACtivator-7	87	87	179	5847	11207	-2.47	0	0.32	0.02	AK2 ALDH3B2 AMMECR1 ANP32E ASB13 ASPH BBS4 BPHL BRE C11orf17 C19orf28 C20orf35 C9orf46 CAD CALM1 CD44 CEP1 CETN3 CGREF1 COL4A5 COQ3 CRYL1 DCTN2 DJ971N18.2 DUSP24 ERMAP ESR1 EXOSC8 FEZ1 FLJ20280 GBA GREB1 GRK6 GSS HHLA3 HMGA1 HSD17B8 ILVBL IMPDH2 IPP ISOC1 KIAA0992 LAS1L LBR LY6G5C MAOB MAP3K7 MB MBNL3 ME2 MTCP1 NDUFB5 NEXN NPTXR PACSIN3 PDE6D PEMT PHB PLCB4 PPP3CA PRKACB PSMD4 PTD015 RAB9P40 RANB…
144	V$POU1F1_Q6	100	100	166	6174	10880	-2.48	0	1.07	0.16	AK2 AMFR AMMECR1 AREG ASB13 ASPH BPHL BRE C11orf8 C20orf35 C21orf6 CAD CALM1 CAMKK2 CD44 CETN3 CGREF1 CIRBP COQ3 CRTAP CTSB DAP DARS DGKA DHRS4 DJ971N18.2 DUSP22 DUSP24 EIF1AX ERMAP ESR1 FEZ1 FJX1 FLJ12681 GBA GBAS GLG1 GOLPH2 GREB1 GRK6 HNRPA3 HSPC138 ICA1 ILVBL IPP KIAA0143 KIAA0992 KRT13 LSM4 MAOB MAP3K7 MAPT MB MSRB2 MTCH2 NDUFB5 NDUFS2 NEXN NONO NUDT13 P2RY2 PAK2 PEX7 PLCB4 PLP2 PPP3CB RAB9P…
145	V$CHOP_01: heterodimers of CHOP and C/EBPalpha	94	94	172	5784	11270	-2.48	0	1.09	0.17	ACATE2 AK2 ANP32E ARL2 ASB13 ASPH ATRNL1 C10orf6 C11orf17 C19orf28 C20orf35 C21orf6 C9orf46 CAD CCND1 CEP1 COQ3 CTBS CTPS2 CTSB DARS DDAH2 DERA DGKA DJ971N18.2 DZIP3 ESD EXOSC8 FBXO17 FEZ1 FJX1 FLJ10986 FLJ13639 FLJ14346 FLJ20485 FUSIP1 GBA GLO1 GLT28D1 GREB1 GSTZ1 HMBS HNRPA1 HSD17B8 IPP ITGB4 KIAA0143 KIAA0992 LBR LOC286148 LY6G5C MAP3K7 MBNL3 MGC13024 NONO NUP210 PACSIN3 PDCD4 PEMT PEX7 PGEA1 …
146	V$ELF1_Q6	121	121	145	7965	9089	-2.48	0	0.39	0.02	ACTL6A AMFR AMMECR1 ANP32E AREG ARPC1B ASB13 BCKDHB BPHL C11orf8 C14orf132 C19orf28 C20orf35 C21orf6 C7orf24 C9orf46 CALM1 CALML4 CAMKK2 CD44 CETN3 CGREF1 CRTAP CRYL1 DAP DARS DERA DHRS4 DJ971N18.2 DNAJB6 DUSP24 DZIP3 EML1 ENPEP ERMAP FEZ1 FLJ10986 FRAG1 FUSIP1 GBAS GDI2 GFRA1 GLO1 GOLPH2 GREB1 GRK6 HHLA3 HMBS HNRPA3 HRIHFB2122 HSPA4 IPP ITGB4 KIAA0103 KIAA0143 KRT13 LACTB2 LAS1L LY6G5C LYPLA1 MA…
147	V$TATA_C: Retroviral TATA box	65	65	201	4473	12581	-2.49	0	0.27	0.02	ACTL6A AK2 AMFR ANP32E ARHGEF10 ASPH BRE C10orf6 C11orf8 C20orf35 CAMKK2 COL4A5 CRYL1 DAP DERA DGKA DLEU1 DUSP24 DZIP3 EML1 ERMAP EXOSC8 FEZ1 FLJ13639 GBA GSTZ1 HMBS HRIHFB2122 HSPC138 INPP5A IPP KRT13 LBR LY6G5C MB MBNL3 MGC13024 NNT NUCB2 NUDT13 OGT PA2G4 PCP4 PLCB4 PRKACB PRO1853 PSIP1 RGS3 RLN1 RTN4 RYR1 SDHC SERF1A SLC27A6 SLC30A9 SPA17 SUPT3H TBC1D22A TMEM38B TRAP1 UNC84B WHSC1 ZMYM1 ZNF258…
148	V$BRN2_01: POU factor Brn-2	95	95	171	6327	10727	-2.49	0	0.36	0.02	AK2 ARHGEF10 ASPH BBS4 BCKDHB BRE C10orf6 C11orf17 C11orf8 C14orf132 C20orf35 C21orf6 CAD CALM1 CCND1 CD44 CEP1 CGREF1 CTPS2 DCTN2 DGKA DJ971N18.2 DUSP22 ENPEP ERMAP ESD FBXO17 FLJ13639 FLOT2 FUSIP1 GLG1 GREB1 HMBS HSPA4 HSPC138 ICA1 IMPDH2 IPP KIAA0143 KIAA0980 KIAA0992 LOC286148 LY6G5C MAOB MBC2 MBNL3 MSRB2 MTSS1 NDUFB5 NEXN NNT NONO NPTXR NUDT13 NUP210 OGT PA2G4 PAK2 PCP4 PDCD4 PLCB4 PPP3CB PR…
149	V$MYCMAX_02: c-Myc:Max heterodimer	87	87	179	5334	11720	-2.5	0	1.11	0.17	ABCA3 ACY1 AMFR ANXA4 ARHGEF10 ARL2 ASB13 ASPH BPHL C14orf132 C19orf28 C20orf35 CAD CAMK2B CCND1 CD44 CEP1 CGREF1 CTSB DNAJB6 DUSP24 EIF1AX ERMAP EXOSC8 FEZ1 FJX1 FLJ10986 FLJ13639 FLJ20485 GBA GDI2 GREB1 HDAC4 HMBS HNRPA1 ICA1 ILVBL JMJD2B KIAA0103 KIAA0992 KRT13 LACTB2 LY6G5C MAPT MAWBP MBC2 MCCC2 MGC2650 MTCH2 MTCP1 NEXN NNT NPTXR P2RY2 PEMT PHB PLCB4 POLR3G PPP3CB PRO1853 PRSS16 RAB9P40 RABL4…
150	V$MEF2_Q6_01	158	158	108	10333	6721	-2.51	0	0.39	0.02	ACP6 ACTL6A ACY1 ALDH3B2 AMMECR1 ANP32E ANXA4 AREG ASPH ATRNL1 BBS4 BCKDHB BRE C11orf17 C11orf8 C14orf94 C19orf28 C20orf35 C7orf24 C9orf46 CAD CALM1 CAMKK2 CETN3 COL4A5 COQ3 CRTAP CTPS2 CTSB DARS DCTN2 DERA DGKA DJ971N18.2 DLEU1 DUSP24 DZIP3 EIF1AX EIF2AK1 ENPEP ERMAP ESD ESR1 EXOSC8 FBXO17 FLJ10986 FLJ13639 FLJ20280 FLJ20485 FRAG1 FUSIP1 GBA GFRA1 GLO1 GLT28D1 GOLPH2 GREB1 GSS GSTZ1 HMBS HMGA1 H…
151	V$GR_01: high affinity binding site for glucocorticoid receptor	9	9	257	898	16156	-2.51	0	0.06	0	ANP32E CAMKK2 COQ3 CRTAP HSPA4 LY6G5C MSRB2 RABL4 TGFBI
152	V$IRF_Q6	72	72	194	4351	12703	-2.51	0	1.19	0.21	AMMECR1 ANXA4 ARPC1B ASPH BPHL C10orf6 C11orf8 CAD CALM1 CAMK2B CCND1 CD44 CRYL1 CTBS CTPS2 DARS DCTN2 ESD GDI2 GLO1 GSS HDAC4 HIRIP5 HMGA1 HNRPA3 HSD17B8 ICA1 IPP KIAA0103 KIAA0143 KIAA0992 LBR MAP3K7 MAPT MB MBNL3 MCCC2 ME2 MSRB2 MTCH2 NEXN NFIC NIF3L1BP1 NNT NONO NPEPL1 NUDT13 PGEA1 PHB PLCB4 PRO1853 PSIP1 PTD015 RBMX RGS3 RHOF RNF141 RNF170 RTN4 SH3BGRL SLC30A9 SMUG1 SPA17 STK39 TAF12 TPD52L1…
153	V$MINI20_B: Muscle initiator sequence-20	195	195	71	12235	4819	-2.52	0	1.16	0.19	ABCA3 ACATE2 ACTL6A ALDH3B2 AMFR AMMECR1 ANP32E ANXA4 ARHGEF10 ARL2 ARPC1B ASPH ATRNL1 BCKDHB C10orf6 C11orf17 C14orf132 C14orf94 C7orf24 C9orf46 CALM1 CALML4 CAMK2B CAMKK2 CBX3 CCND1 CETN3 CGREF1 CIRBP COQ3 CRTAP CRYL1 CTSB CXCL12 DARS DCTN2 DDAH2 DGKA DHRS4 DNAJB6 DUSP24 DZIP3 EIF1AX EML1 ESD FAHD2A FARP1 FBXO17 FEZ1 FJX1 FLJ12681 FLJ14346 FLJ20280 FLJ20485 FLOT2 FRAG1 GBA GDI2 GFRA1 GLG1 GLO1 …
154	V$AP1_Q4: activator protein 1	200	200	66	13092	3962	-2.52	0	0.28	0.02	ABCA3 ACP6 ACTL6A ACY1 ALDH3B2 AMFR AMMECR1 ANXA4 AREG ARHGEF10 ARPC1B ASB13 ASPH BBS4 BCKDHB BPHL C10orf6 C11orf8 C14orf132 C14orf94 C19orf28 C20orf35 C7orf24 C9orf46 CALM1 CALML4 CAMK2B CAMKK2 CCND1 CD44 CEP1 CETN3 CGREF1 CIRBP COL4A5 COQ3 CRTAP CRYL1 CTBS CTPS2 CTSB CXCL12 DAP DARS DCTN2 DDAH2 DERA DGKA DHRS4 DJ971N18.2 DNAJB6 DUSP22 DUSP24 DZIP3 EIF1AX EML1 ERMAP ESD EXOSC8 FAHD2A FARP1 FBXO1…
155	V$SREBP_Q3	96	96	170	6345	10709	-2.52	0	0.4	0.02	ABCA3 ACATE2 ACP6 AK2 ALDH3B2 AMFR ANP32E ARPC1B ASB13 BCKDHB C10orf6 C11orf17 C14orf132 C19orf28 C20orf35 CALM1 CALML4 CBX3 CEP1 CGREF1 COL4A5 COQ3 CTBS CTPS2 DCTN2 DERA DUSP22 EIF2AK1 ENPEP ESR1 EXOSC8 FAHD2A FLJ13639 FLJ20485 GBA GFRA1 GLT28D1 GPC1 GREB1 GRK6 HCK HSD17B8 IMPDH2 IPP ITGB4 KIAA0980 KIAA1280 LACTB2 LY6G5C LYPLA1 MAWBP MB MCCC2 ME2 MPST NFIC NNT NPEPL1 NUP210 PEMT PEX7 PGLS PLP2 P…
156	V$VMAF_01: v-Maf	170	170	96	10708	6346	-2.52	0	0.97	0.09	ABCA3 ACY1 ALDH3B2 AMMECR1 ARHGEF10 ARPC1B ASB13 ASPH ATRNL1 BCKDHB BPHL C10orf6 C14orf132 C7orf24 CALML4 CAMKK2 CCND1 CD44 CEP1 CGREF1 CIRBP COL4A5 CRTAP CTBS CTPS2 CTSB CXCL12 DAP DERA DGKA DHRS4 DLEU1 DNAJB6 DUSP22 DUSP24 DZIP3 EIF2AK1 EML1 ENPEP ESD ESR1 FAHD2A FARP1 FBXO17 FLJ10986 FLJ12681 FLJ14346 FLJ20280 FLJ20485 GBA GBAS GDI2 GLG1 GLO1 GLT28D1 GOLPH2 GREB1 GSS GSTZ1 HCK HHLA3 HIRIP5 HMG…
157	V$ETS1_B: c-ETS-1 binding site	117	117	149	7649	9405	-2.53	0	0.46	0.02	ACY1 ALDH3B2 AMMECR1 AREG ARHGEF10 ARPC1B ASPH BBS4 BPHL C20orf35 C7orf24 CALML4 CAMKK2 CBX3 CD44 CIRBP CTBS DAP DCTN2 DHRS4 DJ971N18.2 DLEU1 DNAJB6 EML1 ESR1 FBXO17 FJX1 FUSIP1 GBA GLO1 GOLPH2 GPC1 GREB1 GRK6 GSS HIRIP5 HMGA1 HNRPA1 HRIHFB2122 HSD17B8 ICA1 ILVBL INPP5A IPP ITGB4 KIAA0103 KRT13 LACTB2 LBR LOC286148 LSM4 LY6G5C MAP3K7 MB MBNL3 MCF2L ME2 MGC2650 MGC2655 MPST MTCP1 NDUFB5 NEXN NFIC …
158	V$PPARG_03: PPAR (peroxisome proliferator-activated receptor gamma)	105	105	161	6568	10486	-2.53	0	0.92	0.05	ACATE2 ACP6 ACY1 ALDH3B2 AMFR AMMECR1 AREG ARHGEF10 ARL2 ASB13 BBS4 BCKDHB BPHL BRE C11orf17 C21orf6 C9orf46 CAD CEP1 COL4A5 CRTAP CTSB CXCL12 DGKA DNAJB6 DUSP22 DZIP3 EIF1AX EML1 ERMAP FBXO17 FJX1 FLJ10986 FLJ12681 FLJ14346 FLOT2 GDI2 GLO1 GRK6 GSS GSTZ1 HDAC4 HIRIP5 HMBS HMGA1 HSD17B8 HSPC138 ICA1 IMPDH2 ITGB4 KIAA0992 LAS1L LBR LY6G5C MAWBP MB MBC2 MPST MSRB2 MTCP1 MTSS1 NDUFS2 NIF3L1BP1 NUCB2…
159	V$DEC_Q1	192	192	74	12551	4503	-2.53	0	0.32	0.02	ABCA3 ACATE2 ACP6 ACY1 AK2 AMFR ANXA4 AREG ARHGEF10 ARL2 ARPC1B ASB13 ASPH ATRNL1 BBS4 BPHL BRE C10orf6 C11orf17 C11orf8 C14orf132 C14orf94 C19orf28 C21orf6 C7orf24 CAD CALM1 CALML4 CAMK2B CAMKK2 CBX3 CD44 CEP1 CETN3 CGREF1 COQ3 CRTAP CRYL1 CTPS2 CTSB DAP DARS DDAH2 DERA DGKA DHRS4 DJ971N18.2 DNAJB6 DUSP24 DZIP3 EIF1AX EIF2AK1 ENPEP ERMAP ESD ESR1 EXOSC8 FAHD2A FARP1 FBXO17 FEZ1 FJX1 FLJ10986 FLJ…
160	V$MYOGNF1_01: myogenin / nuclear factor 1 or related factors	58	58	208	4009	13045	-2.54	0	0.27	0.02	ACATE2 ACY1 ALDH3B2 ANXA4 ASPH BCKDHB C20orf35 CALML4 DAP DARS DGKA EIF2AK1 ESD FBXO17 FEZ1 FLJ10986 FLOT2 GLT28D1 GRK6 HDAC4 HIRIP5 HMGA1 HNRPA1 HNRPA3 HSD17B8 IMPDH2 INPP5A ISOC1 ITGB4 KRT13 LACTB2 LBR MBC2 MCCC2 MTCP1 NDUFS2 NFIC NPEPL1 NPTXR NUDT13 NUP210 PEMT PPP3CB PXMP2 RAB25 RBMX RGS3 RHOF RLN1 RTN4 S100A6 SH3BGRL SMUG1 STAT5B TIA1 ZMYM1 ZNF185 ZNF85
161	V$HEB_Q6	78	78	188	5232	11822	-2.54	0	0.35	0.02	ACTL6A AK2 ALDH3B2 ANXA4 ARHGEF10 ARL2 ATRNL1 C10orf6 C11orf17 C14orf132 C19orf28 C21orf6 C7orf24 COL4A5 CRTAP CTBS CXCL12 DERA DGKA ENPEP FLJ13639 FLOT2 FRAG1 GBA GOLPH2 GREB1 HCK HDAC4 HHLA3 ICA1 IMPDH2 KRT13 LSM4 LY6G5C LYPLA1 MAOB MBC2 MBNL3 ME2 MGC2655 MPST MTSS1 NDUFB5 NDUFS2 NFIC NPEPL1 NUP210 PACS2 PCP4 PEMT PEX7 PGLS PHB POLR3G PRKACB PSIP1 PSMD4 PXMP2 RANBP5 RASAL1 RGS3 RHBDF1 RHOF RTN4…
162	V$EFC_Q6	144	144	122	9125	7929	-2.54	0	0.81	0.05	ACTL6A AK2 ALDH3B2 AMFR AMMECR1 ANP32E ANXA4 ARPC1B ASPH BBS4 BCKDHB BPHL BRE C10orf6 C11orf17 C11orf8 C20orf35 C7orf24 C9orf46 CAD CAMKK2 CD44 CEP1 CETN3 CIRBP COQ3 CRYL1 CTBS CTPS2 CXCL12 DAP DDAH2 DERA DHRS4 DJ971N18.2 DNAJB6 DZIP3 EIF1AX EML1 ESD ESR1 EXOSC8 FAHD2A FBXO17 FEZ1 FLJ10986 FLJ13639 FLJ20485 FLOT2 GLG1 GLT28D1 GPC1 GREB1 GRK6 GSS GSTZ1 HCK HHLA3 HIRIP5 HNRPA1 HNRPA3 HSPC138 ICA1 I…
163	V$NFKB_Q6: NF-kappaB	38	38	228	2764	14290	-2.54	0	0.2	0.02	ALDH3B2 ANXA4 ATRNL1 C19orf28 C9orf46 CALML4 CETN3 CTPS2 DARS FEZ1 FLJ10986 FLJ12681 FLJ20280 GLT28D1 GOLPH2 HMBS ILVBL IMPDH2 INPP5A KIAA0992 KRT13 MCCC2 MSRB2 NDUFS2 NPEPL1 PDE6D PTD015 RAB9P40 RGS3 RLN1 SARA1 SMUG1 STK39 TMPO TP53AP1 TRAP1 UBE2I ZNF185
164	V$BARBIE_01: barbiturate-inducible element	130	130	136	8214	8840	-2.54	0	0.84	0.05	ACTL6A AK2 ANP32E AREG ASB13 ASPH BPHL C10orf6 C11orf8 C14orf132 C19orf28 C21orf6 C9orf46 CALM1 CALML4 CAMK2B CCND1 CD44 CEP1 COQ3 CRTAP CRYL1 CTBS CXCL12 DARS DGKA DHRS4 DJ971N18.2 DNAJB6 DUSP24 DZIP3 EIF2AK1 ENPEP ERMAP ESD ESR1 FBXO17 FJX1 FLJ13639 FLJ14346 GBA GBAS GDI2 GLT28D1 GPC1 GREB1 GRK6 HIRIP5 HMGA1 HNRPA1 HSPA4 ICA1 ILVBL IMPDH2 IPP ITGB4 KIAA0103 KIAA0143 LBR LSM4 MAPT MAWBP MB MBC2 …
165	V$E2_01: papilloma virus regulator E2	24	24	242	1238	15816	-2.54	0	1.81	0.38	ARPC1B ASB13 BPHL C11orf17 C20orf35 DERA DZIP3 FBXO17 FLJ13639 ISOC1 ITGB4 LAS1L LSM4 NCAM2 OGT PLP2 PRKACB PSIP1 RNF170 RUTBC1 SLC16A7 STK39 TBC1D22A TIAM1
166	V$CAAT_01: cellular and viral CCAAT box	146	146	120	9470	7584	-2.54	0	0.5	0.02	ACATE2 ACTL6A ACY1 AK2 ALDH3B2 AMFR AMMECR1 ANP32E ARHGEF10 ARL2 ASB13 ASPH ATRNL1 BCKDHB BPHL C11orf8 C19orf28 C7orf24 C9orf46 CALM1 CAMKK2 CBX3 CCND1 CD44 CEP1 CETN3 CIRBP COL4A5 CRYL1 CTBS CTPS2 CXCL12 DAP DARS DCTN2 DERA DGKA DHRS4 DJ971N18.2 ENPEP FJX1 FLJ10986 FLJ14346 FLJ20280 GBA GBAS GDI2 GLO1 GREB1 GRK6 GSTZ1 HDAC4 HMGA1 HNRPA1 HRIHFB2122 HSD17B8 HSPA4 HSPC138 ILVBL IPP ISOC1 ITGB4 JMJD…
167	V$TCF1P_Q6	175	175	91	11386	5668	-2.55	0	0.42	0.02	ABCA3 ACP6 ACTL6A ACY1 AMFR AMMECR1 ARHGEF10 ARL2 ASB13 ASPH BBS4 BCKDHB BRE C10orf6 C11orf17 C11orf8 C14orf132 C14orf94 C19orf28 C20orf35 C21orf6 C7orf24 C9orf46 CAD CBX3 CCND1 CETN3 CIRBP CRTAP CTBS CTPS2 CTSB DCTN2 DDAH2 DGKA DJ971N18.2 DLEU1 DUSP22 DUSP24 EIF1AX EIF2AK1 ESD ESR1 EXOSC8 FARP1 FEZ1 FJX1 FLJ10986 FLJ13639 FLJ14346 FLOT2 FUSIP1 GBA GBAS GDI2 GFRA1 GLG1 GLT28D1 GOLPH2 GPC1 GREB1 G…
168	V$AP1_Q2: activator protein 1	163	163	103	10556	6498	-2.56	0	0.5	0.02	ABCA3 ACP6 ACY1 ALDH3B2 AMMECR1 ANXA4 ARHGEF10 ASPH BCKDHB BPHL C10orf6 C11orf17 C14orf94 C19orf28 C20orf35 C7orf24 C9orf46 CALML4 CAMK2B CAMKK2 CCND1 CEP1 CETN3 CGREF1 CIRBP COL4A5 CRYL1 CTPS2 CTSB CXCL12 DAP DARS DCTN2 DDAH2 DHRS4 DJ971N18.2 DNAJB6 DUSP22 DUSP24 DZIP3 EIF1AX ESD EXOSC8 FAHD2A FARP1 FBXO17 FJX1 FLJ13639 FLOT2 FUSIP1 GBA GBAS GDI2 GLG1 GLO1 GLT28D1 GOLPH2 GREB1 HCK HIRIP5 HMBS HM…
169	V$RFX1_02: X-box binding protein RFX1	97	97	169	6369	10685	-2.56	0	0.45	0.02	ABCA3 ACATE2 ACP6 ACTL6A AMFR ANP32E AREG ATRNL1 BPHL C10orf6 C11orf8 C14orf132 C21orf6 C7orf24 CAD CALML4 CBX3 CEP1 CRTAP CRYL1 DARS DHRS4 DJ971N18.2 EIF2AK1 EML1 ERMAP ESR1 FLJ20485 GDI2 GFRA1 GLG1 GLO1 GLT28D1 GOLPH2 GPC1 GREB1 GSTZ1 HHLA3 HIRIP5 HMBS HRIHFB2122 HSD17B8 HSPA4 IMPDH2 INPP5A ISOC1 ITGB4 KRT13 LBR LOC286148 MAOB MBNL3 MCF2L ME2 MGC13024 MGC2650 MPST NDUFB5 NDUFS2 NIF3L1BP1 NONO N…
170	V$MTATA_B: Muscle TATA box	116	116	150	7507	9547	-2.56	0	0.55	0.02	ACATE2 ACP6 ACTL6A AK2 AREG ARHGEF10 ARL2 ASB13 ASPH BPHL BRE C10orf6 C11orf8 C14orf94 C20orf35 C9orf46 CALM1 CEP1 CETN3 COL4A5 CRTAP CTBS CXCL12 DAP DDAH2 DERA DGKA DHRS4 DZIP3 EML1 ENPEP ERMAP ESD ESR1 EXOSC8 FJX1 FLJ10986 FLJ13639 GBA GDI2 GFRA1 GOLPH2 HHLA3 HIRIP5 HMGA1 HNRPA3 HSPC138 ICA1 ILVBL IMPDH2 IPP ISOC1 ITGB4 KIAA0143 KIAA0992 KRT13 LAS1L LBR LSM4 LY6G5C MAP3K7 MAWBP MB MBNL3 MCF2L M…
171	V$GATA1_05: GATA-binding factor 1	42	42	224	2399	14655	-2.56	0	1.45	0.26	ANXA4 ARHGEF10 C11orf8 C14orf132 C20orf35 CAD CTBS DAP DUSP22 ENPEP ERMAP EXOSC8 FLJ13639 GOLPH2 GREB1 GSS HNRPA3 JMJD2B LACTB2 MAWBP MBNL3 ME2 MTCH2 NNT NUCB2 P2RY2 PCF11 RABL4 RGS3 RHOF RLN1 SDHC SERF1A SPA17 TBC1D5 TGFBI TMEM38B TMPO TP53 TPM1 UBL3 WHSC1
172	V$ATF4_Q2: activating transcription factor 4	90	90	176	5622	11432	-2.57	0	0.9	0.05	ACATE2 ACP6 ACY1 ANP32E AREG ARL2 C19orf28 C21orf6 CBX3 CD44 CEP1 CIRBP COQ3 CRYL1 CTSB DAP DGKA DJ971N18.2 DLEU1 DNAJB6 EIF2AK1 FAHD2A FBXO17 FLJ20280 FLOT2 FRAG1 GBA GBAS GLO1 GLT28D1 GPC1 GREB1 GSS HDAC4 HHLA3 HIRIP5 HMBS HMGA1 HNRPA1 HNRPA3 HSPA4 ICA1 ILVBL IMPDH2 INPP5A ITGB4 KRT13 LACTB2 LAS1L LOC286148 LSM4 MAOB MAP3K7 MAPT MBC2 MCF2L MGC2650 MTCH2 MTCP1 NPTXR OGT PXMP2 RAB25 RAB9P40 RABL4…
173	V$CEBPGAMMA_Q6	175	175	91	11361	5693	-2.57	0	0.45	0.02	ACATE2 ACTL6A AK2 AMMECR1 ANXA4 AREG ARHGEF10 ASB13 ASPH BBS4 BCKDHB BRE C10orf6 C11orf8 C14orf94 C19orf28 C20orf35 C21orf6 C9orf46 CALM1 CAMKK2 CBX3 CCND1 CD44 CGREF1 COL4A5 COQ3 CRTAP CRYL1 CTPS2 DARS DCTN2 DDAH2 DERA DGKA DHRS4 DJ971N18.2 DLEU1 DNAJB6 DUSP22 DUSP24 DZIP3 EIF2AK1 EML1 ENPEP ERMAP ESR1 EXOSC8 FAHD2A FBXO17 FEZ1 FJX1 FLJ10986 FLJ13639 FLJ20280 FUSIP1 GBA GBAS GLO1 GOLPH2 GREB1 GS…
174	V$CDC5_01: cell division control protein 5	219	219	47	13748	3306	-2.57	0	1.31	0.26	ACATE2 ACY1 AK2 ALDH3B2 AMMECR1 ANP32E ANXA4 AREG ARHGEF10 ARL2 ASB13 ASPH ATRNL1 BCKDHB BPHL BRE C10orf6 C11orf17 C11orf8 C14orf132 C14orf94 C20orf35 C21orf6 C7orf24 C9orf46 CAD CALM1 CAMKK2 CBX3 CCND1 CD44 CEP1 CETN3 CGREF1 COL4A5 COQ3 CRTAP CRYL1 CTBS CTPS2 CTSB CXCL12 DAP DARS DCTN2 DDAH2 DERA DGKA DHRS4 DJ971N18.2 DLEU1 DNAJB6 DUSP22 DZIP3 EIF1AX EML1 ENPEP ERMAP ESD ESR1 EXOSC8 FBXO17 FEZ1 …
175	V$FOXO4_01: fork head box O4	159	159	107	10192	6862	-2.58	0	0.64	0.02	ACATE2 ACP6 ACY1 AK2 AMFR AMMECR1 ANP32E ARHGEF10 ARL2 ARPC1B ASB13 ASPH ATRNL1 BBS4 BCKDHB BPHL BRE C10orf6 C11orf17 C11orf8 C14orf94 C21orf6 C7orf24 C9orf46 CAD CALM1 CALML4 CAMKK2 CCND1 CD44 CEP1 CETN3 CGREF1 COL4A5 COQ3 CRTAP CRYL1 CTBS DCTN2 DGKA DJ971N18.2 DLEU1 DUSP22 EIF2AK1 ENPEP ERMAP ESD ESR1 EXOSC8 FAHD2A FBXO17 FLJ10986 FLJ12681 FLJ13639 FLJ14346 FLJ20280 FLJ20485 GBA GDI2 GLG1 GLO1 …
176	V$ATF_01: activating transcription factor	36	36	230	2014	15040	-2.58	0	1.52	0.26	AREG C11orf8 C7orf24 CCND1 DAP DUSP24 ENPEP FAHD2A GRK6 HNRPA3 HSPA4 ICA1 IMPDH2 INPP5A NCAM2 PCF11 PDE6D PPP3CB RAB25 RABL4 RAD51C RANBP5 RASAL1 RPL3 RTN4 RUTBC1 S100A6 SARA1 SLC30A9 SUPT3H SYNCRIP TLE2 TRAP1 VPS24 XK YEATS4
177	V$CREL_01: c-Rel	203	203	63	13236	3818	-2.59	0	0.33	0.02	ACATE2 ACP6 ACTL6A ACY1 AK2 ALDH3B2 AMFR AMMECR1 ANP32E ANXA4 AREG ARHGEF10 ARL2 ASPH BBS4 BPHL C10orf6 C11orf17 C14orf94 C19orf28 C20orf35 C21orf6 C7orf24 C9orf46 CAD CALM1 CALML4 CAMK2B CAMKK2 CBX3 CCND1 CETN3 COL4A5 CRYL1 CTBS CTPS2 CTSB DAP DARS DDAH2 DERA DHRS4 DJ971N18.2 DLEU1 DNAJB6 DUSP22 DUSP24 DZIP3 EML1 ENPEP ERMAP ESD EXOSC8 FBXO17 FEZ1 FLJ10986 FLJ12681 FLJ14346 FLJ20280 FLJ20485 FRA…
178	V$MRF2_01: modulator recognition factor 2	170	170	96	10847	6207	-2.59	0	0.72	0.04	ACATE2 ACP6 AK2 AMFR AMMECR1 ANP32E AREG ARL2 ARPC1B ASB13 ASPH BBS4 BCKDHB BPHL BRE C10orf6 C11orf17 C11orf8 C14orf132 C14orf94 C19orf28 C20orf35 C21orf6 C7orf24 CALM1 CAMKK2 CEP1 CETN3 CGREF1 CIRBP COL4A5 COQ3 CRTAP CTBS CTPS2 CTSB DCTN2 DDAH2 DERA DGKA DJ971N18.2 DLEU1 DNAJB6 DUSP22 DUSP24 DZIP3 EIF1AX EIF2AK1 ERMAP ESD EXOSC8 FBXO17 FEZ1 FJX1 FLJ14346 FLJ20280 FLJ20485 FLOT2 FRAG1 FUSIP1 GBA …
179	V$HNF1_C: Hepatic nuclear factor 1	88	88	178	5548	11506	-2.6	0	0.8	0.05	ACATE2 ACP6 ACTL6A ACY1 ALDH3B2 ANP32E ARHGEF10 ARPC1B ASB13 ASPH BBS4 C10orf6 C11orf8 C14orf94 CD44 CETN3 COL4A5 DJ971N18.2 EML1 ENPEP ERMAP ESD FBXO17 FLJ10986 FLJ12681 FLJ14346 GLO1 GOLPH2 GREB1 GRK6 HNRPA3 HSD17B8 HSPA4 ICA1 ILVBL KIAA0103 KIAA0992 KRT13 LACTB2 LAS1L LBR LSM4 LY6G5C LYPLA1 MAP3K7 MB MBC2 MBNL3 MTCH2 MTCP1 NDUFB5 NDUFS2 NNT NONO OGT PA2G4 PACSIN3 PCF11 PDE6D PEX7 PGLS PLCB4 PL…
180	V$GFI1_01: growth factor independence 1	69	69	197	4621	12433	-2.6	0	0.38	0.02	AK2 ALDH3B2 ANP32E ATRNL1 BRE C20orf35 CALML4 CBX3 CETN3 DARS DDAH2 DZIP3 ENPEP ERMAP ESD FBXO17 FLJ10986 FLJ13639 GBA GFRA1 GLG1 GREB1 GRK6 GSS HNRPA1 HRIHFB2122 HSPA4 ILVBL IPP JMJD2B KIAA0103 LY6G5C MAWBP MBNL3 MCCC2 MGC2650 NEXN NIF3L1BP1 NNT NONO NUDT13 PACS2 PDE6D PHB PLCB4 PRKACB RAD51L3 RANBP5 RASAL1 RGS3 RHBDF1 RTN4 SDHC SEPHS1 SERF1A SH3BGRL SIRT5 SLC27A6 SULT2B1 TMEM38B TMPO TP53AP1 TP…
181	V$SRF_Q5_01	82	82	184	5128	11926	-2.6	0	0.87	0.05	ABCA3 ACY1 AMMECR1 ASPH ATRNL1 BBS4 BCKDHB BRE C10orf6 C11orf17 C19orf28 C20orf35 C7orf24 C9orf46 CALML4 CAMKK2 CD44 CETN3 CIRBP CTBS DERA EIF2AK1 EML1 FLJ12681 FLJ13639 FLJ14346 FUSIP1 GBA GFRA1 GOLPH2 GPC1 GREB1 GRK6 HMBS HSD17B8 HSPA4 HSPC138 IPP LACTB2 LYPLA1 MAWBP MCCC2 MCF2L MGC2650 MSRB2 MTCP1 NDUFS2 NEXN NONO NUDT13 PACS2 PACSIN3 PEMT POLR3G PPP3CB PSIP1 RAB25 RAD51C RAD51L3 RASAL1 RGS3 R…
182	V$EGR2_01: Egr-2/Krox-20 early growth response gene product	9	9	257	350	16704	-2.61	0	2.27	0.5	BPHL C20orf35 CBX3 FLJ12681 NUCB2 PPP3CA PSIP1 UBE2I XK
183	V$TCF11MAFG_01: TCF11:MafG heterodimers	16	16	250	1345	15709	-2.61	0	0.11	0.02	AMFR CAMKK2 CD44 CGREF1 COL4A5 GDI2 GREB1 HMGA1 IPP LBR NPEPL1 PEMT RASAL1 RGS3 SDHC TBC1D22A
184	V$SREBP1_01: sterol regulatory element-binding protein 1	36	36	230	2028	15026	-2.62	0	1.47	0.26	ACATE2 AREG C19orf28 C21orf6 CAMKK2 CEP1 COQ3 CTPS2 DNAJB6 EIF1AX EIF2AK1 FRAG1 GBA GDI2 HMBS HNRPA3 ILVBL ITGB4 KIAA0103 KRT13 LACTB2 LBR LY6G5C LYPLA1 PAK2 PEMT PLP2 PXMP2 RAB25 SEPHS1 SLC25A15 SULT2B1 TBC1D22A TIA1 TTC10 VARS2
185	V$CDPCR1_01: cut-like homeodomain protein	187	187	79	11889	5165	-2.62	0	0.8	0.05	ACTL6A ACY1 AK2 ALDH3B2 AMFR AMMECR1 ANP32E AREG ASB13 ASPH BBS4 BCKDHB BPHL BRE C10orf6 C11orf8 C14orf132 C19orf28 C20orf35 C21orf6 C7orf24 CAD CALM1 CBX3 CCND1 CD44 CEP1 COL4A5 COQ3 CRTAP CRYL1 CTPS2 DAP DARS DCTN2 DERA DGKA DHRS4 DJ971N18.2 DLEU1 DUSP22 DUSP24 DZIP3 EIF1AX EML1 ENPEP ESD ESR1 EXOSC8 FBXO17 FEZ1 FJX1 FLJ10986 FLJ12681 FLJ14346 FLJ20280 FLJ20485 FLOT2 FRAG1 GBAS GDI2 GFRA1 GLO1 …
186	V$OCT1_Q6: octamer factor 1	231	231	35	15091	1963	-2.62	0	0.19	0.02	ACATE2 ACP6 ACY1 AK2 ALDH3B2 AMMECR1 ANP32E ANXA4 AREG ARHGEF10 ARL2 ASB13 ASPH BBS4 BCKDHB BPHL BRE C10orf6 C11orf17 C11orf8 C14orf132 C14orf94 C19orf28 C20orf35 C21orf6 C7orf24 C9orf46 CAD CALM1 CALML4 CAMKK2 CCND1 CD44 CEP1 CETN3 CGREF1 CIRBP COL4A5 COQ3 CRTAP CRYL1 CTBS CTPS2 CTSB CXCL12 DAP DARS DCTN2 DDAH2 DERA DGKA DHRS4 DJ971N18.2 DLEU1 DNAJB6 DUSP22 DUSP24 DZIP3 EIF1AX EIF2AK1 EML1 ENPEP…
187	V$ATF1_Q6	25	25	241	1321	15733	-2.62	0	1.68	0.32	AREG C7orf24 CAMKK2 DAP EXOSC8 FAHD2A GLT28D1 GREB1 GRK6 HHLA3 HNRPA3 IMPDH2 INPP5A KIAA0143 MAPT MTCH2 RANBP5 RASAL1 RUTBC1 SARA1 SUPT3H TP53AP1 TRAP1 UBE2G2 VPS24
188	V$HNF4ALPHA_Q6	84	84	182	5336	11718	-2.62	0	0.73	0.04	ACP6 ACTL6A ACY1 AK2 ALDH3B2 ANXA4 AREG ASB13 ASPH BCKDHB BRE C11orf17 C20orf35 CCND1 COL4A5 DERA DZIP3 EML1 ENPEP ERMAP ESD ESR1 EXOSC8 FAHD2A GBA GBAS GDI2 GFRA1 GLG1 GREB1 HCK HMBS HMGA1 ILVBL IPP ISOC1 JMJD2B KIAA0980 KIAA0992 LBR MAPT MAWBP MB MCCC2 ME2 MGC2655 MSRB2 MTCP1 MTSS1 NDUFS2 NNT NONO NPEPL1 NPTXR P2RY2 PACS2 PACSIN3 PCP4 PEX7 PGEA1 PRKACB PRO1853 PRSS16 RABL4 RAD51C RAD51L3 RHOF R…
189	V$EVI1_04: ectopic viral integration site 1 encoded factor	182	182	84	11626	5428	-2.63	0	0.7	0.04	ACATE2 ACP6 ACTL6A AK2 AMFR AMMECR1 ANP32E AREG ARHGEF10 ARL2 ASPH BBS4 BCKDHB BPHL BRE C11orf17 C11orf8 C14orf132 C20orf35 C21orf6 C7orf24 C9orf46 CAD CALM1 CAMKK2 CCND1 CD44 CEP1 CETN3 CGREF1 COL4A5 COQ3 CRTAP CRYL1 CTBS CTPS2 CTSB DAP DARS DCTN2 DDAH2 DGKA DHRS4 DJ971N18.2 DLEU1 DNAJB6 DUSP24 DZIP3 EIF2AK1 EML1 ENPEP ERMAP ESD ESR1 EXOSC8 FARP1 FBXO17 FEZ1 FLJ13639 FLJ20280 FLOT2 FUSIP1 GBA GB…
190	V$GATA2_02: GATA-binding factor 2	78	78	188	5092	11962	-2.64	0	0.51	0.02	ACP6 AMMECR1 ANXA4 AREG ARHGEF10 ASPH BCKDHB C10orf6 C11orf8 C14orf132 C20orf35 C21orf6 C9orf46 CAD CAMKK2 CEP1 CRYL1 CTBS DAP DARS DERA DJ971N18.2 DUSP22 EXOSC8 FLJ10986 FRAG1 GOLPH2 GREB1 GSS HNRPA1 HSPC138 ICA1 IMPDH2 IPP KIAA0143 KRT13 LACTB2 LBR LOC286148 MAOB MAP3K7 MAWBP MB MBNL3 MCCC2 MTCH2 NEXN NNT NONO NPTXR NUCB2 P2RY2 PA2G4 PEMT PEX7 PLCB4 PRO1853 PRSS16 PTD015 RAB25 RABL4 RASAL1 RGS3…
191	V$PAX5_01: B-cell-specific activating protein	41	41	225	2368	14686	-2.64	0	1.34	0.26	ACY1 ARL2 ASPH BBS4 CALM1 DAP DLEU1 DUSP22 DUSP24 EML1 FEZ1 FLJ12681 FLJ20485 GPC1 HHLA3 HRIHFB2122 HSD17B8 ICA1 INPP5A LY6G5C LYPLA1 MAOB MTCP1 NUP210 P2RY2 PACS2 PACSIN3 PBX3 PDCD4 PEMT PLP2 PPP3CA PRSS16 PSMD4 PXMP2 RHOF RUTBC1 SERF1A SUMO3 TIAM1 TP53
192	V$ETS2_B: c-Ets-2 binding sites	70	70	196	4354	12700	-2.64	0	0.89	0.05	ACY1 ALDH3B2 AMMECR1 AREG ARHGEF10 ASB13 ASPH C20orf35 CALML4 CBX3 CEP1 CTPS2 DAP DARS DCTN2 DHRS4 DJ971N18.2 DNAJB6 EML1 FBXO17 FUSIP1 GBA GLO1 GOLPH2 GPC1 GREB1 HMGA1 HNRPA1 HRIHFB2122 HSD17B8 ICA1 INPP5A KIAA0103 KRT13 LBR LOC286148 MAP3K7 MB MBNL3 MGC2650 NDUFB5 NNT NUDT13 NUP210 OGT PA2G4 PBX3 PDE6D PPP3CB PRKACB PRO1853 RAB9P40 RANBP5 RGS3 RHOF RUTBC1 S100A6 SH3BGRL SMUG1 SULT2B1 TBC1D22A T…
193	V$MYOD_01: myoblast determination gene product	191	191	75	12302	4752	-2.65	0	0.55	0.02	ABCA3 ACATE2 ACP6 ACY1 ALDH3B2 AMFR AMMECR1 ANP32E AREG ARHGEF10 ARL2 ARPC1B ASB13 ASPH ATRNL1 BBS4 BCKDHB BRE C10orf6 C11orf17 C14orf132 C14orf94 C19orf28 C20orf35 C21orf6 CAD CALM1 CALML4 CAMK2B CAMKK2 CEP1 CETN3 CGREF1 CIRBP COQ3 CRYL1 CTBS CTPS2 CTSB CXCL12 DAP DARS DDAH2 DGKA DHRS4 DJ971N18.2 DLEU1 DNAJB6 DUSP22 DUSP24 EIF2AK1 ENPEP ERMAP EXOSC8 FAHD2A FARP1 FBXO17 FEZ1 FLJ10986 FLJ12681 FLJ…
194	V$PAX9_B: zebrafish Pax-9 binding sites	77	77	189	4873	12181	-2.65	0	0.75	0.04	ACP6 ACTL6A AMMECR1 ARPC1B ATRNL1 BRE C11orf17 C9orf46 CAD CALM1 CAMKK2 CBX3 COL4A5 CRYL1 CTPS2 CXCL12 DAP DERA DGKA DHRS4 DLEU1 DUSP22 ESD FARP1 GRK6 GSTZ1 HDAC4 HHLA3 HRIHFB2122 ITGB4 JMJD2B KIAA0103 KIAA0143 LAS1L LSM4 LYPLA1 MAOB MGC13024 MSRB2 MTCP1 NCAM2 NEXN NFIC NIF3L1BP1 NNT NONO NUCB2 PA2G4 PACSIN3 PDE6D PPP3CA PRSS16 RASAL1 RGS3 RTN4 S100A6 SARA1 SDHC SIRT5 SLC27A6 SLC2A4RG SMUG1 SSRP1…
195	V$CDPCR3HD_01: cut-like homeodomain protein	70	70	196	4381	12673	-2.66	0	0.84	0.05	ACTL6A ALDH3B2 ANP32E ASPH BBS4 C10orf6 C11orf8 C14orf132 C20orf35 C7orf24 CAD CBX3 CD44 COL4A5 DAP DARS DHRS4 DLEU1 DUSP22 DUSP24 EIF1AX ESD FBXO17 FLJ14346 FRAG1 GFRA1 GOLPH2 GPC1 GRK6 GSTZ1 KIAA0103 KIAA0980 KIAA0992 KRT13 LAS1L MB MGC13024 MTCP1 MTSS1 NDUFB5 NDUFS2 NEXN NONO OGT PBX3 PEMT PEX7 PLCB4 POLR3G RANBP5 RGS3 RHOF S100A6 SEPHS1 SLC16A7 SLC27A6 SMUG1 SPA17 STAT5B TCF7L1 THY28 TIA1 TME…
196	V$MTF1_Q4	34	34	232	1916	15138	-2.66	0	1.43	0.26	ARPC1B ASB13 ATRNL1 BCKDHB C14orf94 C9orf46 CALML4 CTPS2 CTSB FBXO17 FLJ14346 FUSIP1 GSS HDAC4 HMGA1 ITGB4 KIAA0103 KIAA0980 LOC286148 LSM4 MAOB MSRB2 MTCP1 NEXN NUP210 PAK2 PBX3 POLR3G RAB9P40 RABL4 RBMX TBC1D22A VARS2 ZNF11B
197	V$GABP_B: GA binding protein	35	35	231	1985	15069	-2.67	0	1.4	0.26	DUSP24 EIF2AK1 ESD FARP1 FLOT2 FRAG1 GREB1 HDAC4 HMBS HNRPA1 LAS1L MAP3K7 MCF2L NDUFB5 NIF3L1BP1 PACS2 PBX3 PRKACB PXMP2 RAB25 RAB9P40 RAD51L3 RASAL1 RPL3 RTN4 RUTBC1 SUPT3H TAF12 TBC1D5 THY28 TTC10 UBE2G2 UBE2I UBL3 VPS24
198	V$GCM_Q2	65	65	201	4064	12990	-2.68	0	0.84	0.05	ABCA3 ACTL6A AK2 ANP32E ARL2 BPHL C9orf46 CALML4 DARS DDAH2 DGKA DLEU1 ERMAP FBXO17 FJX1 FLJ13639 FLJ20280 GLG1 HDAC4 HNRPA1 HRIHFB2122 HSD17B8 IPP JMJD2B KRT13 LAS1L MAPT MCCC2 MGC13024 MSRB2 NFIC NONO NUCB2 NUDT13 NUP210 PACS2 PAK2 PEMT POLR3G PRKACB PSIP1 RABL4 RBMX RGS3 RNF170 RUTBC1 RYR1 S100A6 SMUG1 SSRP1 SULT2B1 SUPT3H TBC1D5 TGFBI TIA1 TIAM1 TP53AP1 TTC10 UBE2I UNC84B WHSC1 ZIC1 ZMYM1 ZNF…
199	V$PEBP_Q6	53	53	213	3578	13476	-2.69	0	0.38	0.02	ACP6 ANP32E ARL2 C11orf8 C14orf132 DDAH2 DHRS4 DJ971N18.2 EML1 ERMAP ESD EXOSC8 FAHD2A FBXO17 FUSIP1 GBA GPC1 GREB1 HCK HHLA3 HNRPA3 HRIHFB2122 IMPDH2 IPP KIAA0103 LY6G5C MAOB MCF2L MTCP1 NEXN NPTXR PA2G4 PCF11 PDE6D PEMT PLCB4 PXMP2 RAB25 RANBP5 RGS3 RTN4 SARA1 SERF1A SLC16A7 SLC25A15 SLC27A6 TP53AP1 TPM1 UBE2I WHSC1 XK ZHX3 ZNF85
200	V$AFP1_Q6	36	36	230	2563	14491	-2.7	0	0.25	0.02	AMFR AMMECR1 BBS4 C11orf8 C20orf35 CAD DJ971N18.2 EML1 ERMAP EXOSC8 FRAG1 GFRA1 GLG1 GLT28D1 HSPA4 IMPDH2 IPP KIAA0143 KRT13 LSM4 LY6G5C MAWBP MCCC2 NCAM2 NEXN NIF3L1BP1 NONO NUDT13 PEX7 PGEA1 RGS3 RNF141 SH3BGRL WHSC1 ZHX3 ZNF85
201	V$NGFIC_01: nerve growth factor-induced protein C	10	10	256	415	16639	-2.7	0	2.12	0.48	ARHGEF10 C20orf35 CBX3 FLJ12681 GFRA1 PSIP1 RTN4 TRAP1 UBE2I ZNF11B
202	V$XFD2_01: Xenopus fork head domain factor 2	49	49	217	3327	13727	-2.71	0	0.36	0.02	AK2 ANP32E ASB13 ASPH BPHL C21orf6 CAD CD44 CEP1 CETN3 COL4A5 COQ3 DJ971N18.2 ESR1 GBA GREB1 GRK6 HHLA3 HSD17B8 ILVBL IMPDH2 IPP LY6G5C MAOB MAP3K7 MB NDUFB5 NPTXR PEMT PHB PLCB4 PPP3CA PTD015 RANBP5 RGS3 RNF141 RTN4 SDHC SLC16A7 STAT5B SULT2B1 TBC1D5 THY28 TIA1 WHSC1 ZIC1 ZMYM1 ZNF248 ZNF85
203	V$NRF2_01: nuclear respiratory factor 2	59	59	207	3678	13376	-2.71	0	0.85	0.05	ASPH BBS4 C11orf17 C20orf35 C21orf6 CBX3 CTSB DAP DDAH2 DUSP24 EIF2AK1 FARP1 FLJ13639 FLOT2 FRAG1 GDI2 GLO1 GSTZ1 HCK HDAC4 HMBS HMGA1 HSPA4 LAS1L MAP3K7 MCF2L ME2 NDUFB5 NIF3L1BP1 NUDT13 OGT PACS2 PLP2 PRKACB RAB9P40 RAD51C RAD51L3 RHBDF1 RPL3 RTN4 RUTBC1 SARA1 SIRT5 SLC25A15 SLC30A9 SMUG1 SSRP1 SYNCRIP TAF12 TBC1D22A TBC1D5 THY28 TTC10 UBE2G2 UBE2I UBL3 VPS24 ZIC1 ZNF85
204	V$XFD1_01: Xenopus fork head domain factor 1	30	30	236	2189	14865	-2.72	0	0.22	0.02	ALDH3B2 ARHGEF10 ASB13 BRE C20orf35 CALML4 CD44 DARS ENPEP FAHD2A FBXO17 GOLPH2 GREB1 HMGA1 ISOC1 LACTB2 LBR MB MBNL3 NDUFB5 PRKACB RAB9P40 RYR1 SLC16A7 SULT2B1 SUPT3H TBC1D5 TIA1 TTC10 ZNF85
205	V$CEBP_C: C/EBP binding site	63	63	203	4042	13012	-2.72	0	0.64	0.02	ACP6 AK2 ALDH3B2 AMFR ASB13 ASPH BBS4 C11orf17 C11orf8 C14orf132 C20orf35 CAMKK2 CBX3 CETN3 DARS DCTN2 DHRS4 FLJ10986 FLJ12681 FUSIP1 GDI2 GLG1 GLT28D1 GREB1 HMGA1 HNRPA1 HNRPA3 HRIHFB2122 ISOC1 JMJD2B KRT13 LAS1L LY6G5C MB ME2 MTCH2 NDUFB5 NEXN NNT NPEPL1 OGT PA2G4 PCF11 PGEA1 PHB PSIP1 RAD51L3 RASAL1 RGS3 RNF141 S100A6 SERF1A SH3BGRL SMUG1 SSRP1 SUPT3H SYNCRIP TPD52L1 UBE2I VPS24 ZIC1 ZNF11B ZN…
206	V$TAXCREB_01: Tax/CREB complex	17	17	249	841	16213	-2.73	0	1.77	0.35	AK2 CALML4 CXCL12 DZIP3 FEZ1 MAWBP NPTXR P2RY2 RABL4 RNF170 RYR1 STAT5B SULT2B1 SUMO3 TAF12 THY28 TIAM1
207	V$HNF4_DR1_Q3	205	205	61	13139	3915	-2.74	0	0.63	0.02	ABCA3 ACATE2 ACP6 ACTL6A ACY1 AK2 ALDH3B2 AMFR AMMECR1 ANP32E ANXA4 ARL2 ARPC1B ASB13 ASPH ATRNL1 BBS4 BCKDHB BPHL BRE C10orf6 C11orf17 C11orf8 C14orf132 C19orf28 C20orf35 C7orf24 C9orf46 CAD CALM1 CALML4 CAMKK2 CCND1 CD44 CEP1 CETN3 COL4A5 COQ3 CRTAP CRYL1 CTBS CTPS2 CTSB CXCL12 DARS DDAH2 DGKA DHRS4 DJ971N18.2 DLEU1 DUSP22 EIF1AX EML1 ENPEP ERMAP ESD ESR1 FAHD2A FBXO17 FJX1 FLJ10986 FLJ12681 FL…
208	V$AREB6_03: AREB6 (Atp1a1 regulatory element binding factor 6)	60	60	206	3859	13195	-2.74	0	0.62	0.02	ACP6 ACY1 ALDH3B2 ANXA4 ASPH ATRNL1 BBS4 C14orf94 C19orf28 CALML4 CAMK2B CIRBP COQ3 DDAH2 EIF2AK1 ENPEP FBXO17 FEZ1 FLJ10986 FLJ12681 FLJ20485 GBA GLO1 GLT28D1 GPC1 GRK6 GSS HIRIP5 IPP ITGB4 KIAA0980 KRT13 LBR LY6G5C LYPLA1 MB MGC2655 MTCP1 NUCB2 P2RY2 PA2G4 PEMT PLP2 PSIP1 PSMD4 RANBP5 RGS3 RHOF RLN1 RTN4 S100A6 SLC30A9 SULT2B1 TGFBI THY28 TLE2 UNC84B VARS2 WHSC1 ZNF11B
209	V$STAF_02: Se-Cys tRNA gene transcription activating factor	54	54	212	3585	13469	-2.74	0	0.45	0.02	AMFR ANXA4 ARL2 BCKDHB C11orf17 C14orf132 C21orf6 CBX3 CD44 CIRBP CRTAP DCTN2 DNAJB6 DUSP24 DZIP3 FAHD2A FBXO17 FEZ1 FLJ14346 GBA GPC1 GREB1 HSPC138 KRT13 LACTB2 MAOB MCCC2 ME2 MGC2655 MSRB2 NCAM2 NPEPL1 NUDT13 PA2G4 PAK2 PDE6D PEMT PGLS PHB PSMD4 RAB9P40 RAD51C RGS3 RLN1 SCAMP4 SLC30A9 SMUG1 SULT2B1 SUPT3H TRAP1 TTC10 XK ZNF258 ZNF85
210	V$TGIF_01: TGIF (5'TG3' interacting factor)	59	59	207	3833	13221	-2.74	0	0.56	0.02	ABCA3 ACP6 AK2 AREG ARHGEF10 ARL2 ASPH BRE C11orf17 C11orf8 C19orf28 C20orf35 CEP1 CRYL1 DLEU1 EML1 FAHD2A FARP1 FEZ1 GDI2 GFRA1 GPC1 HMGA1 ILVBL IMPDH2 JMJD2B KIAA0992 KRT13 LACTB2 LY6G5C MAP3K7 MB ME2 NONO PPP3CA PPP3CB PSMD4 RAB9P40 RAD51L3 RANBP5 RBMX RGS3 RTN4 RUTBC1 S100A6 SLC16A7 SLC30A9 SSRP1 STK39 SULT2B1 TGFBI THY28 TIAM1 TMEM38B VPS24 WHSC1 YEATS4 ZIC1 ZMYM1
211	V$HFH1_01: HNF-3/Fkh Homolog 1	24	24	242	1810	15244	-2.74	0	0.19	0.02	ARHGEF10 CETN3 COL4A5 ENPEP ERMAP GBA GREB1 GRK6 IPP MAOB MB ME2 PEMT PHB PLCB4 RANBP5 RGS3 SEPHS1 SERF1A SLC16A7 TIA1 TMPO ZNF248 ZNF85
212	V$PR_02: is recognized by progesterone receptor	14	14	252	660	16394	-2.75	0	1.85	0.38	CAMKK2 COL4A5 ERMAP GFRA1 GOLPH2 GREB1 HSPA4 JMJD2B OGT RABL4 RUTBC1 TGFBI UBE2G2 ZHX3
213	V$AREB6_01: AREB6 (Atp1a1 regulatory element binding factor 6)	52	52	214	3435	13619	-2.76	0	0.48	0.02	AK2 AMMECR1 ARPC1B C11orf17 C11orf8 CALM1 CRTAP DARS DDAH2 DERA DUSP22 EIF2AK1 ENPEP FBXO17 FLJ14346 GDI2 GLT28D1 GOLPH2 GREB1 GRK6 GSTZ1 IPP ITGB4 LACTB2 MAOB MGC2650 MGC2655 MSRB2 MTCH2 NDUFS2 NFIC NUCB2 PCP4 PEMT PGEA1 PPP3CB PRKACB PRO1853 PTD015 RGS3 RLN1 RNF141 SCAMP4 SLC16A7 SMUG1 SUMO3 SUPT3H TGFBI TP53 WHSC1 ZIC1 ZNF85
214	V$FOXD3_01: fork head box D3	213	213	53	13738	3316	-2.77	0	0.49	0.02	ACATE2 ACP6 ACTL6A ACY1 AK2 ALDH3B2 AMFR AMMECR1 ANP32E ANXA4 AREG ARHGEF10 ARL2 ARPC1B ASB13 ASPH ATRNL1 BBS4 BCKDHB BPHL BRE C10orf6 C11orf17 C11orf8 C14orf132 C14orf94 C19orf28 C20orf35 C21orf6 C7orf24 CAD CALM1 CAMKK2 CCND1 CD44 CEP1 CETN3 CGREF1 COL4A5 COQ3 CRTAP CRYL1 CTBS CTPS2 CTSB CXCL12 DAP DCTN2 DDAH2 DERA DGKA DHRS4 DJ971N18.2 DUSP22 DUSP24 DZIP3 EIF1AX EIF2AK1 EML1 ENPEP ESD ESR1 EXO…
215	V$E47_02: E47	45	45	221	3037	14017	-2.77	0	0.4	0.02	ACP6 ACY1 CALML4 CEP1 CGREF1 COQ3 CRYL1 DARS DGKA DUSP22 FBXO17 GBA GDI2 GLO1 GOLPH2 GPC1 GREB1 HIRIP5 ICA1 IPP LBR LY6G5C LYPLA1 MPST NONO OGT PCF11 PEMT RAB9P40 RAD51L3 RANBP5 RPL3 S100A6 SIRT5 SLC16A7 SMUG1 SSRP1 STAT5B SULT2B1 SUPT3H TLE2 TP53 UNC84B WHSC1 ZNF85
216	V$PTF1BETA_Q6	29	29	237	1630	15424	-2.77	0	1.36	0.26	ARHGEF10 BBS4 BRE CALM1 COL4A5 CRTAP CRYL1 DARS ESR1 GLG1 HIRIP5 IPP ITGB4 LY6G5C MCCC2 MTSS1 NDUFS2 NEXN NNT PDCD4 PSIP1 PTD015 RAD51C RGS3 SUMO3 TBC1D5 TLE2 TPM1 XK
217	V$NFMUE1_Q6	16	16	250	786	16268	-2.78	0	1.76	0.35	AMMECR1 CIRBP DHRS4 ESD EXOSC8 GBAS GLG1 GLT28D1 HHLA3 HIRIP5 HMGA1 KIAA1280 LY6G5C MBC2 MTCP1 TIA1
218	V$STAT5A_02	43	43	223	2616	14438	-2.8	0	0.96	0.09	AK2 AREG ASPH C10orf6 C11orf17 C11orf8 C14orf94 C7orf24 CAD CRTAP CTPS2 DERA DGKA EIF2AK1 FLJ13639 FLOT2 GREB1 HCK HIRIP5 ILVBL IPP ISOC1 KIAA0103 LACTB2 LOC286148 LY6G5C MCF2L MSRB2 P2RY2 PAK2 PEMT RABL4 RAD51C RLN1 SPA17 SUPT3H SYNCRIP TGFBI THY28 TMEM38B ZHX3 ZNF248 ZNF258
219	V$COUP_DR1_Q6	3	3	263	428	16626	-2.8	0	0.04	0	BRE HSD17B8 RAD51L3
220	V$HNF1_01: hepatic nuclear factor 1	48	48	218	3054	14000	-2.81	0	0.69	0.04	ACY1 ANP32E ARHGEF10 BBS4 BCKDHB C9orf46 CD44 CEP1 COL4A5 DCTN2 EML1 FBXO17 FLJ12681 GLO1 GLT28D1 GREB1 HMBS HSPA4 HSPC138 ILVBL KIAA0143 LACTB2 MAP3K7 MB MBC2 MBNL3 NNT NPTXR PEX7 PGLS PLCB4 PPP3CA PSIP1 RGS3 RTN4 SH3BGRL SIRT5 SLC27A6 SLC2A4RG STK39 SUPT3H TAF12 TIA1 TMPO TPD52L1 TRAP1 WHSC1 YEATS4
221	V$NFKAPPAB_01: NF-kappaB	48	48	218	3124	13930	-2.82	0	0.56	0.02	ALDH3B2 ANXA4 C11orf17 C19orf28 C21orf6 C9orf46 CALML4 CAMK2B CETN3 CRYL1 CTPS2 DARS DUSP22 DZIP3 EXOSC8 FLJ14346 FLJ20280 GLG1 GLT28D1 GOLPH2 GREB1 HMBS HMGA1 IMPDH2 INPP5A KIAA0992 MBNL3 MCCC2 MGC13024 MSRB2 NDUFS2 PDE6D PGEA1 PSMD4 PTD015 RAB9P40 RGS3 RHBDF1 SERF1A STK39 TBC1D5 TMPO TP53 TP53AP1 TPM1 TRAP1 UBE2I ZNF185
222	V$PBX_Q3	246	246	20	16001	1053	-2.82	0	0.16	0.02	ABCA3 ACATE2 ACP6 ACTL6A ACY1 AK2 ALDH3B2 AMFR AMMECR1 ANP32E ANXA4 AREG ARHGEF10 ARL2 ARPC1B ASB13 ASPH ATRNL1 BBS4 BCKDHB BPHL BRE C10orf6 C11orf17 C11orf8 C14orf132 C19orf28 C20orf35 C21orf6 C7orf24 C9orf46 CAD CALM1 CALML4 CAMKK2 CBX3 CD44 CEP1 CETN3 CGREF1 CIRBP COL4A5 COQ3 CRTAP CRYL1 CTPS2 CTSB CXCL12 DAP DARS DCTN2 DDAH2 DGKA DHRS4 DJ971N18.2 DLEU1 DNAJB6 DUSP22 DUSP24 DZIP3 EIF1AX EIF2AK…
223	V$AIRE_01	45	45	221	2882	14172	-2.84	0	0.65	0.02	ASB13 ASPH BCKDHB C11orf8 C20orf35 C7orf24 C9orf46 CAD CCND1 CTBS DERA DHRS4 FJX1 FLJ13639 FLJ20280 FLOT2 FRAG1 GBA GREB1 GSS HCK HIRIP5 HSPC138 ICA1 IPP KIAA0980 KRT13 MAWBP MBNL3 MGC13024 NEXN NUP210 PCF11 PEMT PLCB4 PRKACB PTD015 RAD51L3 RBMX RGS3 SARA1 SPA17 TBC1D5 VPS24 WHSC1
224	V$RSRFC4_Q2	3	3	263	422	16632	-2.86	0	0.04	0	DUSP24 KIAA0143 RGS3
225	V$HIF1_Q5: hypoxia-inducible factor 1	43	43	223	2697	14357	-2.86	0	0.77	0.04	ABCA3 ACP6 AK2 ASB13 ATRNL1 BRE C20orf35 CAD CRYL1 CXCL12 DAP EIF1AX EML1 ESD EXOSC8 FLJ10986 FLJ20485 GPC1 HCK HMGA1 HNRPA1 HSPA4 IMPDH2 IPP JMJD2B MGC2650 MPST NPEPL1 NUCB2 PCP4 PEMT PGLS PHB POLR3G RNF170 RPL3 RUTBC1 SLC2A4RG SUMO3 TMEM38B TP53AP1 UBE2I ZNF248
226	V$AHR_Q5: aryl hydrocarbon / dioxin receptor	39	39	227	2613	14441	-2.86	0	0.44	0.02	AK2 ASPH C11orf8 C20orf35 CAMK2B CRYL1 EXOSC8 FAHD2A FLJ20485 FRAG1 GFRA1 GLT28D1 HNRPA1 JMJD2B LACTB2 MBC2 MGC13024 MTCH2 NIF3L1BP1 P2RY2 PAK2 POLR3G PRKACB PSIP1 RAD51C RHOF RTN4 SEPHS1 SLC27A6 SULT2B1 SUPT3H SYNCRIP TIA1 TP53AP1 UBE2I UNC84B ZNF11B ZNF185 ZNF248
227	V$ATATA_B: Avian C-type TATA box	19	19	247	1000	16054	-2.86	0	1.5	0.26	ANP32E BPHL CAMKK2 CIRBP GOLPH2 GREB1 HSPA4 ICA1 KIAA0103 LBR MAOB MCF2L PLCB4 PRO1853 RGS3 SERF1A SH3BGRL SPA17 XK
228	V$COUP_01: COUP:HNF-4 heterodimer	30	30	236	2097	14957	-2.89	0	0.33	0.02	ACP6 BRE C11orf17 ERMAP ESD GBAS GLG1 GREB1 HMBS HSD17B8 ICA1 JMJD2B KIAA0980 KIAA0992 MTCP1 NDUFS2 NPEPL1 NPTXR P2RY2 PCP4 PRKACB PRSS16 RAB9P40 RAD51L3 RNF141 SARA1 SLC27A6 SPA17 SYNCRIP XK
229	V$ATF3_Q6: activating transcription factor 3	27	27	239	1913	15141	-2.9	0	0.31	0.02	AREG ARHGEF10 DAP DUSP22 DZIP3 FAHD2A FARP1 FLJ13639 ICA1 IMPDH2 INPP5A MBC2 MGC2655 MTSS1 RAB25 RABL4 RAD51C RANBP5 RPL3 RTN4 RUTBC1 SULT2B1 SUPT3H TRAP1 VPS24 ZNF185 ZNF85
230	V$HIF1_Q3: hypoxia induced factor	29	29	237	2021	15033	-2.91	0	0.34	0.02	ABCA3 ARL2 ASB13 ATRNL1 CAD DUSP24 EIF1AX ERMAP FAHD2A FBXO17 FEZ1 FJX1 FLJ10986 FLJ20485 GREB1 HMGA1 HNRPA1 JMJD2B KIAA0103 NPEPL1 PEMT PSMD4 RHBDF1 RPL3 RTN4 SLC2A4RG SYNCRIP TMEM38B WHSC1
231	V$SRF_Q6: serum response factor	13	13	253	1075	15979	-2.91	0	0.15	0.02	BRE C10orf6 C20orf35 CIRBP EML1 HSPC138 MSRB2 NONO POLR3G RGS3 S100A6 SULT2B1 XK
232	V$SF1_Q6	38	38	228	2434	14620	-2.91	0	0.65	0.02	ACTL6A AK2 ASB13 C10orf6 CEP1 CTSB DAP ENPEP EXOSC8 FLJ10986 GREB1 ILVBL KIAA0143 KRT13 MAWBP MB ME2 MGC2650 MTCH2 MTCP1 NDUFB5 NDUFS2 NPTXR PACS2 PDCD4 PGEA1 PPP3CA PRO1853 RAB25 RNF141 SARA1 SLC25A15 SUMO3 THY28 TRAP1 UBE2I WHSC1 ZNF85
233	V$TFIIA_Q6	231	231	35	14879	2175	-2.93	0	0.48	0.02	ABCA3 ACATE2 ACP6 ACTL6A ACY1 AK2 ALDH3B2 AMFR AMMECR1 ANP32E ANXA4 AREG ARHGEF10 ARL2 ARPC1B ASPH ATRNL1 BBS4 BPHL BRE C10orf6 C11orf17 C11orf8 C14orf132 C14orf94 C19orf28 C20orf35 C21orf6 C7orf24 C9orf46 CAD CALM1 CALML4 CAMK2B CAMKK2 CBX3 CCND1 CD44 CEP1 CETN3 CGREF1 CIRBP COL4A5 COQ3 CRTAP CRYL1 CTBS CTPS2 CTSB CXCL12 DAP DARS DCTN2 DDAH2 DERA DGKA DHRS4 DJ971N18.2 DLEU1 DNAJB6 DUSP24 DZIP3 E…
234	V$DEAF1_02	12	12	254	570	16484	-2.93	0	1.68	0.32	AK2 BBS4 CBX3 CXCL12 EML1 GBA KIAA1280 NNT PXMP2 TCF7L1 VPS24 ZIC1
235	V$XBP1_01: X-box-binding protein 1	23	23	243	1660	15394	-2.95	0	0.28	0.02	ARL2 BRE CAD DAP EML1 ESD GFRA1 GREB1 GRK6 HDAC4 HSPC138 KIAA0103 KIAA0143 MTCH2 PPP3CB PRO1853 RGS3 RHBDF1 SLC25A15 STK39 SYNCRIP TBC1D22A TBC1D5
236	V$LHX3_01: LIM homeobox transcription factor 3	21	21	245	1164	15890	-2.96	0	1.28	0.26	ANP32E C10orf6 C14orf132 C19orf28 COL4A5 DERA DJ971N18.2 EXOSC8 GLT28D1 HMGA1 IPP ISOC1 KIAA0992 MTCP1 NONO PEMT RANBP5 RYR1 SERF1A TP53AP1 TTC10
237	V$VBP_01: PAR-type chicken vitellogenin promoter-binding protein	18	18	248	1362	15692	-2.96	0	0.23	0.02	ARPC1B BRE CETN3 CTPS2 ENPEP FJX1 FLJ13639 GREB1 ICA1 ILVBL MAP3K7 MAPT NDUFB5 SERF1A SLC2A4RG SLC30A9 VPS24 YEATS4
238	V$HNF6_Q6	26	26	240	1530	15524	-2.96	0	1.04	0.13	ACTL6A AMMECR1 ASB13 BCKDHB C20orf35 CBX3 ERMAP FLJ20280 FLOT2 GOLPH2 IPP KIAA0980 MTSS1 NNT PEMT PLCB4 PRKACB RGS3 SEPHS1 SH3BGRL SLC16A7 SLC27A6 SSRP1 UBL3 WHSC1 ZNF248
239	V$FREAC2_01: Fork head RElated ACtivator-2	12	12	254	999	16055	-2.97	0	0.15	0.02	ARHGEF10 C10orf6 DGKA DLEU1 FAHD2A GREB1 LSM4 NUDT13 PRO1853 RLN1 TGFBI XK
240	V$NKX22_01: NK2 class homeobox factor 2	31	31	235	2045	15009	-2.99	0	0.52	0.02	ACP6 AK2 ANXA4 ASPH C20orf35 CAMKK2 CD44 COL4A5 CXCL12 DCTN2 DDAH2 DJ971N18.2 GDI2 HHLA3 HMGA1 HSPC138 ICA1 KIAA0103 KIAA0992 LACTB2 LSM4 MAOB NPTXR NUCB2 OGT RGS3 SPA17 SULT2B1 TBC1D5 TIA1 WHSC1
241	V$ATF_B: ATF binding site	13	13	253	646	16408	-2.99	0	1.54	0.26	AREG CCND1 DAP FAHD2A IMPDH2 INPP5A MBC2 RAB25 RABL4 RAD51C RPL3 TRAP1 VPS24
242	V$CART1_01: Cart-1 (cartilage homeoprotein 1)	30	30	236	1975	15079	-2.99	0	0.53	0.02	ARHGEF10 BCKDHB C10orf6 C11orf8 C7orf24 DCTN2 DJ971N18.2 ESD GLG1 GOLPH2 GREB1 HRIHFB2122 KIAA0143 LOC286148 MAWBP MTCP1 NEXN NNT NONO PDCD4 PDE6D PLCB4 RAB9P40 RGS3 RLN1 SLC16A7 THY28 TMEM38B TP53AP1 WHSC1
243	V$YY1_02: Yin and Yang 1	30	30	236	1859	15195	-3	0	0.8	0.04	AMMECR1 ASPH CXCL12 DAP DARS DHRS4 DUSP22 ESD EXOSC8 GBAS GLG1 HCK HHLA3 HMGA1 HSPA4 KIAA1280 LOC286148 LY6G5C MB MTCP1 PCF11 RHBDF1 RUTBC1 SDHC SEPHS1 TIA1 TP53 TPD52L1 TTC10 UBL3
244	V$POU6F1_01	18	18	248	1338	15716	-3.02	0	0.26	0.02	C21orf6 CALM1 COL4A5 GREB1 HNRPA3 NDUFB5 NUDT13 PEX7 PLCB4 RGS3 RNF141 RTN4 SCAMP4 SERF1A SLC25A15 STK39 TIA1 TP53AP1
245	V$IK3_01: Ikaros 3	28	28	238	1721	15333	-3.03	0	0.83	0.05	ASPH C11orf17 CTBS DAP DARS DLEU1 GBA GOLPH2 HMBS HSD17B8 KIAA0143 KRT13 LOC286148 LSM4 MAOB MCF2L NPTXR PA2G4 PAK2 PCP4 PPP3CB PRSS16 PTD015 RAD51L3 RGS3 RHBDF1 TP53AP1 WHSC1
246	V$XFD3_01: Xenopus fork head domain factor 3	27	27	239	1799	15255	-3.04	0	0.49	0.02	ARHGEF10 BBS4 C21orf6 CD44 DGKA DLEU1 ENPEP FLJ20280 GLT28D1 GREB1 GRK6 ICA1 KRT13 LSM4 MTCP1 NDUFB5 PRO1853 RGS3 RLN1 RTN4 SERF1A SLC16A7 TGFBI TIA1 XK ZMYM1 ZNF85
247	V$NFKAPPAB65_01: NF-kappaB (p65)	16	16	250	1211	15843	-3.05	0	0.24	0.02	ANXA4 C21orf6 C9orf46 CAMK2B DARS DUSP22 FEZ1 GOLPH2 GREB1 KIAA0992 ME2 NUDT13 RANBP5 RLN1 SMUG1 TP53
248	V$RREB1_01: Ras-responsive element binding protein 1	25	25	241	1519	15535	-3.05	0	0.86	0.05	ABCA3 AK2 BRE C14orf132 FBXO17 GBAS GSTZ1 HSD17B8 KIAA0980 LYPLA1 MGC2655 MTSS1 NFIC NUP210 PPP3CB RHOF SARA1 SH3BGRL SLC2A4RG SMUG1 SSRP1 SULT2B1 SYNCRIP UBE2G2 XK
249	V$AP4_01: activator protein 4	27	27	239	1705	15349	-3.06	0	0.7	0.04	ACY1 ARHGEF10 ARL2 C10orf6 CALML4 CTPS2 GREB1 HHLA3 JMJD2B KRT13 LOC286148 MBNL3 MCF2L MGC2655 NDUFS2 NNT NPEPL1 PACS2 PACSIN3 PRO1853 RASAL1 RGS3 SH3BGRL STAT5B SULT2B1 UBL3 ZNF185
250	V$S8_01: S8	24	24	242	1444	15610	-3.06	0	0.9	0.05	C10orf6 C19orf28 CCND1 DCTN2 DJ971N18.2 ESD GLT28D1 GOLPH2 GREB1 HMGA1 KIAA0103 MAWBP MTCP1 NONO PEMT RGS3 RYR1 SDHC SLC16A7 SLC27A6 SULT2B1 WHSC1 ZNF248 ZNF258
251	V$HMEF2_Q6: myocyte enhancer factor	3	3	263	73	16981	-3.07	0	2.19	0.5	ASPH RLN1 XK
252	V$AR_Q2: androgen receptor	6	6	260	598	16456	-3.07	0	0.1	0.02	CAMKK2 COQ3 FEZ1 HSPA4 MSRB2 UBE2G2
253	V$AHRARNT_01: aryl hydrocarbon receptor:Arnt heterodimers	21	21	245	1471	15583	-3.08	0	0.36	0.02	ANP32E ATRNL1 BPHL CIRBP ESD FAHD2A FBXO17 GSTZ1 HMBS MGC13024 MGC2650 PEMT POLR3G PRKACB RGS3 SEPHS1 SLC27A6 SSRP1 SYNCRIP TIAM1 UNC84B
254	V$E2_Q6_01	21	21	245	1260	15794	-3.12	0	0.89	0.05	ASB13 BPHL C11orf17 C20orf35 DERA DZIP3 FBXO17 FLJ13639 HHLA3 ITGB4 LAS1L LOC286148 NCAM2 OGT PLP2 PSIP1 RNF170 SLC16A7 STK39 TBC1D22A TIAM1
255	V$PAX5_02: B-cell-specific activating protein	3	3	263	75	16979	-3.13	0	2.13	0.48	BRE TGFBI TTC10
256	V$HNF4_01_B: Hepatocyte nuclear factor 4	13	13	253	681	16373	-3.14	0	1.31	0.26	ACY1 BRE CTSB CXCL12 DGKA DLEU1 EML1 LY6G5C NDUFS2 RGS3 SLC27A6 UBE2I XK
257	V$HNF1_Q6	244	244	22	15655	1399	-3.14	0	0.56	0.02	ACATE2 ACP6 ACTL6A ACY1 AK2 ALDH3B2 AMFR AMMECR1 ANP32E ANXA4 AREG ARHGEF10 ARL2 ARPC1B ASB13 ASPH BBS4 BCKDHB BPHL BRE C10orf6 C11orf17 C11orf8 C14orf132 C14orf94 C19orf28 C20orf35 C21orf6 C7orf24 C9orf46 CAD CALM1 CAMK2B CAMKK2 CBX3 CCND1 CD44 CEP1 CETN3 CGREF1 COL4A5 COQ3 CRTAP CRYL1 CTBS CTPS2 CTSB CXCL12 DARS DCTN2 DDAH2 DERA DGKA DHRS4 DJ971N18.2 DNAJB6 DUSP22 DUSP24 DZIP3 EIF1AX EIF2AK1 EM…
258	V$SRF_Q4	22	22	244	1386	15668	-3.14	0	0.7	0.04	ATRNL1 BRE C10orf6 C20orf35 CALML4 CIRBP EML1 GPC1 GREB1 GRK6 HSD17B8 HSPA4 HSPC138 MSRB2 NDUFS2 NONO RAD51C RGS3 S100A6 SLC30A9 SULT2B1 TAF12
259	V$NFY_C: NF-Y binding site	8	8	258	359	16695	-3.18	0	1.59	0.26	ACTL6A C7orf24 DAP HNRPA1 RABL4 RHOF SH3BGRL TRAP1
260	V$E2F_02: E2F	6	6	260	576	16478	-3.19	0	0.12	0.02	CBX3 CCND1 EML1 GSS PGLS PXMP2
261	V$E2F_Q3: E2F	6	6	260	576	16478	-3.19	0	0.12	0.02	CBX3 CCND1 EML1 GSS PGLS PXMP2
262	V$E2F4DP1_01: E2F-4:DP-1 heterodimer	6	6	260	576	16478	-3.19	0	0.12	0.02	CBX3 CCND1 EML1 GSS PGLS PXMP2
263	V$TAL1ALPHAE47_01: Tal-1alpha:E47 heterodimer	10	10	256	818	16236	-3.19	0	0.19	0.02	ARL2 CAD HMGA1 LY6G5C PHB RNF141 RTN4 SEPHS1 SH3BGRL TMPO
264	V$HEN1_02: HEN1	8	8	258	362	16692	-3.2	0	1.56	0.26	DGKA FLOT2 MCF2L MGC2650 MTSS1 NCAM2 RGS3 RHOF
265	V$R_01: Epstein-Barr virus transcription factor R	9	9	257	430	16624	-3.22	0	1.45	0.26	CETN3 CGREF1 HMGA1 MGC2650 PGLS PHB PSIP1 SDHC TPM1
266	V$TEL2_Q6	18	18	248	1108	15946	-3.23	0	0.77	0.04	ACY1 EIF2AK1 EML1 FBXO17 FLJ20280 GBA GLO1 GREB1 HMGA1 HSPC138 KIAA0103 LOC286148 MAP3K7 NUP210 PDE6D PEMT TAF12 TPD52L1
267	V$PAX6_Q2	14	14	252	1013	16041	-3.24	0	0.33	0.02	C20orf35 CEP1 CTBS GLT28D1 HIRIP5 HSD17B8 IPP LAS1L LOC286148 MB PCP4 RGS3 RYR1 ZNF85
268	V$EVI1_01: ectopic viral integration site 1 encoded factor	1	1	265	6	17048	-3.24	0	2.28	0.5	IPP
269	V$FOXO1_02: fork head box O1	13	13	253	961	16093	-3.25	0	0.3	0.02	ARHGEF10 BBS4 DGKA DLEU1 FAHD2A ICA1 LSM4 MPST MTCP1 PRO1853 RLN1 TGFBI XK
270	V$ICSBP_Q6	16	16	250	953	16101	-3.25	0	0.87	0.05	AMMECR1 BPHL CALM1 CD44 DAP HNRPA3 HSD17B8 ICA1 IPP RGS3 RHOF RTN4 RUTBC1 SH3BGRL ZIC1 ZNF11B
271	V$PPARA_02: PPAR-alpha:RXR-alpha heterodimer (peroxisome proliferator activated factor alpha:retinoid X receptor alpha)	11	11	255	580	16474	-3.26	0	1.2	0.21	ALDH3B2 AMFR C14orf132 CALM1 COQ3 CTBS HNRPA3 MBC2 NFIC PDCD4 SCAMP4
272	V$HNF4_01: hepatic nuclear factor 4	255	255	11	16209	845	-3.27	0	1.1	0.17	ABCA3 ACATE2 ACP6 ACTL6A ACY1 AK2 ALDH3B2 AMFR AMMECR1 ANP32E ANXA4 AREG ARHGEF10 ARL2 ARPC1B ASB13 ASPH ATRNL1 BBS4 BCKDHB BPHL BRE C10orf6 C11orf17 C11orf8 C14orf132 C14orf94 C19orf28 C20orf35 C21orf6 C7orf24 C9orf46 CAD CALM1 CALML4 CAMK2B CAMKK2 CCND1 CD44 CEP1 CETN3 CIRBP COL4A5 COQ3 CRTAP CTBS CTPS2 CTSB CXCL12 DAP DARS DCTN2 DDAH2 DERA DGKA DHRS4 DJ971N18.2 DLEU1 DNAJB6 DUSP22 DUSP24 DZIP3…
273	V$STAT5A_01: signal transducer and activator of transcription 5a	16	16	250	979	16075	-3.27	0	0.77	0.04	AK2 ASPH CCND1 DGKA FLOT2 HSPA4 LOC286148 NUDT13 PAK2 PEMT PRKACB RTN4 SUPT3H THY28 TMEM38B ZHX3
274	V$RORA2_01: RAR-related orphan receptor alpha2	5	5	261	191	16863	-3.28	0	1.69	0.32	AREG ARL2 CEP1 MTCP1 PCF11
275	V$MAF_Q6	5	5	261	496	16558	-3.29	0	0.12	0.02	ACP6 C20orf35 FBXO17 FLJ20280 HMGA1
276	V$MEF2_03: myogenic MADS factor MEF-2	3	3	263	365	16689	-3.3	0	0.08	0.01	DUSP24 FUSIP1 RGS3
277	V$OCT1_B: Octamer binding factor 1	15	15	251	1021	16033	-3.3	0	0.46	0.02	AMMECR1 ASPH CCND1 EIF1AX ENPEP FAHD2A GBA HMGA1 KIAA0980 MAPT PLP2 RANBP5 SH3BGRL SMUG1 TIA1
278	V$EVI1_05: ectopic viral integration site 1 encoded factor	15	15	251	906	16148	-3.31	0	0.81	0.05	CAD CEP1 DERA DLEU1 FEZ1 GSS HSPC138 IPP KRT13 MTCH2 NUCB2 PRSS16 SDHC SERF1A TIA1
279	V$NERF_Q2: new ets-related factor 1a	15	15	251	937	16117	-3.32	0	0.7	0.04	ACY1 FBXO17 GLO1 GSS HMGA1 LOC286148 NUDT13 P2RY2 PDE6D RGS3 RHOF RUTBC1 S100A6 STAT5B TBC1D22A
280	V$TFIII_Q6	259	259	7	16450	604	-3.33	0	1.29	0.26	ABCA3 ACATE2 ACP6 ACTL6A ACY1 AK2 ALDH3B2 AMFR AMMECR1 ANP32E ANXA4 AREG ARHGEF10 ARL2 ARPC1B ASB13 ASPH ATRNL1 BBS4 BCKDHB BPHL BRE C10orf6 C11orf17 C11orf8 C14orf132 C14orf94 C19orf28 C20orf35 C21orf6 C7orf24 C9orf46 CAD CALM1 CALML4 CAMK2B CAMKK2 CBX3 CCND1 CD44 CEP1 CETN3 CGREF1 CIRBP COL4A5 COQ3 CRTAP CRYL1 CTBS CTPS2 CTSB CXCL12 DAP DARS DCTN2 DDAH2 DERA DGKA DHRS4 DJ971N18.2 DLEU1 DNAJB6 D…
281	V$HEN1_01: HEN1	12	12	254	678	16376	-3.33	0	0.99	0.1	DGKA FLOT2 GLT28D1 LY6G5C MCF2L MGC2650 MTSS1 NCAM2 P2RY2 RGS3 RHOF ZNF185
282	V$ATF6_01: activating transcription factor 6	8	8	258	401	16653	-3.4	0	1.23	0.22	BRE ESD GFRA1 GREB1 KIAA0103 PRO1853 RABL4 YEATS4
283	V$TANTIGEN_B: Major T-antigen binding sites	11	11	255	788	16266	-3.4	0	0.37	0.02	CAMKK2 CGREF1 COQ3 CRTAP ENPEP LACTB2 NUCB2 PAK2 PGLS RAD51C RAD51L3
284	V$TAL1BETAITF2_01: Tal-1beta:ITF-2 heterodimer	8	8	258	640	16414	-3.4	0	0.25	0.02	COQ3 GPC1 HMGA1 PHB RNF141 RTN4 SH3BGRL TMPO
285	V$T3R_01: viral homolog of thyroid hormone receptor alpha1	5	5	261	472	16582	-3.4	0	0.15	0.02	EIF1AX HMGA1 NPEPL1 UBL3 WHSC1
286	V$ARNT_02: AhR nuclear translocator homodimers	12	12	254	735	16319	-3.4	0	0.74	0.04	GDI2 HNRPA3 ILVBL KIAA0103 KRT13 LACTB2 MTCH2 RAD51L3 S100A6 SUMO3 TBC1D22A ZIC1
287	V$RP58_01: 58 KDA repressor protein	7	7	259	334	16720	-3.41	0	1.31	0.26	AREG ARHGEF10 DNAJB6 ENPEP POLR3G RASAL1 YEATS4
288	V$NFKB_C: NF-kappaB binding site	12	12	254	722	16332	-3.41	0	0.79	0.04	ANXA4 C9orf46 DARS DHRS4 FLJ20280 GOLPH2 KIAA0992 PDE6D PTD015 TP53AP1 UBE2I ZNF185
289	V$POLY_C: Retroviral Poly A signal	6	6	260	268	16786	-3.42	0	1.4	0.26	ISOC1 LYPLA1 MAPT NPTXR NUDT13 PHB
290	V$HTF_01	12	12	254	764	16290	-3.43	0	0.63	0.02	BRE CRYL1 EML1 ESD GFRA1 GREB1 HSPC138 KIAA0103 KIAA0143 PRO1853 STK39 SYNCRIP
291	V$FOXO4_02: fork head box O4	5	5	261	466	16588	-3.43	0	0.16	0.02	ARHGEF10 DGKA DLEU1 FAHD2A TGFBI
292	V$STRA13_01	9	9	257	674	16380	-3.45	0	0.32	0.02	ARL2 HNRPA3 ILVBL KIAA0103 LACTB2 MGC2650 MTCH2 RAD51L3 ZIC1
293	V$SRF_C: serum response factor	6	6	260	517	16537	-3.47	0	0.2	0.02	C10orf6 CIRBP GRK6 MSRB2 POLR3G XK
294	V$PAX_Q6	255	255	11	16386	668	-3.47	0	0.43	0.02	ABCA3 ACATE2 ACP6 ACTL6A ACY1 AK2 ALDH3B2 AMFR AMMECR1 ANP32E ANXA4 AREG ARHGEF10 ARL2 ARPC1B ASB13 ASPH ATRNL1 BBS4 BCKDHB BPHL BRE C10orf6 C11orf17 C11orf8 C14orf132 C14orf94 C19orf28 C20orf35 C21orf6 C9orf46 CAD CALM1 CALML4 CAMK2B CAMKK2 CBX3 CCND1 CD44 CEP1 CGREF1 CIRBP COL4A5 COQ3 CRTAP CRYL1 CTPS2 CTSB CXCL12 DAP DARS DCTN2 DDAH2 DERA DGKA DHRS4 DJ971N18.2 DNAJB6 DUSP22 DUSP24 DZIP3 EIF1AX…
295	V$E4BP4_01: E4BP4	8	8	258	602	16452	-3.51	0	0.32	0.02	ENPEP FLJ13639 GREB1 ICA1 NDUFB5 SLC2A4RG VPS24 YEATS4
296	V$CREBP1_01: cAMP-responsive element binding protein 1	6	6	260	286	16768	-3.52	0	1.23	0.22	ARPC1B CETN3 ILVBL MAP3K7 MAPT SLC30A9
297	V$FREAC4_01: Fork head RElated ACtivator-4	4	4	262	156	16898	-3.53	0	1.46	0.26	C10orf6 SERF1A TIA1 ZNF85
298	V$E4F1_Q6	9	9	257	546	16508	-3.55	0	0.73	0.04	ASB13 GFRA1 HSPA4 ILVBL MAP3K7 MCF2L PPP3CB SARA1 SLC30A9
299	V$CHX10_01	8	8	258	472	16582	-3.59	0	0.78	0.04	AMMECR1 ANP32E GLT28D1 GOLPH2 GREB1 KIAA0103 KIAA0992 THY28
300	V$LXR_DR4_Q3	4	4	262	165	16889	-3.61	0	1.34	0.26	FBXO17 FRAG1 GBA GOLPH2
301	V$FOXO3_01: fork head box O3	4	4	262	377	16677	-3.62	0	0.17	0.02	ARHGEF10 DLEU1 FAHD2A TGFBI
302	V$MEIS1BHOXA9_02: Meis-1b:HOXA9 heterodimeric binding	4	4	262	167	16887	-3.63	0	1.31	0.26	ICA1 MAP3K7 NDUFB5 TMEM38B
303	V$HOX13_01: Hox-1.3	2	2	264	260	16794	-3.63	0	0.09	0.01	KIAA0143 SMUG1
304	V$TAL1BETAE47_01: Tal-1beta:E47 heterodimer	6	6	260	467	16587	-3.64	0	0.3	0.02	HMGA1 PHB RNF141 RTN4 SH3BGRL TMPO
305	V$ALPHACP1_01	6	6	260	451	16603	-3.68	0	0.35	0.02	C7orf24 CAMKK2 HDAC4 ITGB4 PCP4 RHOF
306	V$GRE_C: Glucocorticoid response element	6	6	260	420	16634	-3.74	0	0.44	0.02	ASPH ERMAP KIAA0992 RABL4 SH3BGRL SUPT3H
307	V$HFH4_01	6	6	260	392	16662	-3.76	0	0.55	0.02	CCND1 DGKA FLJ20280 GLO1 LY6G5C PRO1853
308	V$CLOX_01: Clox	4	4	262	343	16711	-3.76	0	0.24	0.02	C20orf35 CRYL1 POLR3G RGS3
309	V$MIF1_01: MIBP-1 / RFX1 complex	1	1	265	177	16877	-3.82	0	0.06	0	SPA17
310	V$ISRE_01: interferon-stimulated response element	5	5	261	291	16763	-3.83	0	0.74	0.04	AMMECR1 IPP NIF3L1BP1 RUTBC1 SH3BGRL
311	V$STAT5B_01: signal transducer and activator of transcription 5b	5	5	261	314	16740	-3.85	0	0.61	0.02	EIF2AK1 PAK2 PRKACB SUPT3H TBC1D5
312	V$FXR_Q3	4	4	262	273	16781	-3.94	0	0.48	0.02	DDAH2 FBXO17 NUCB2 TTC10
313	V$VJUN_01: v-Jun	1	1	265	17	17037	-4.01	0	1.41	0.26	MBC2
314	V$EVI1_06: ectopic viral integration site 1 encoded factor	2	2	264	205	16849	-4.01	0	0.19	0.02	COQ3 FEZ1
315	V$FXR_IR1_Q6	2	2	264	202	16852	-4.03	0	0.19	0.02	BPHL RGS3
316	V$HOGNESS_B: Imperfect Hogness /Goldberg Box	2	2	264	202	16852	-4.03	0	0.19	0.02	PEMT PSMD4
317	V$PR_01: high affinity binding sites for progesterone receptor	3	3	263	221	16833	-4.05	0	0.4	0.02	HSPA4 RABL4 TGFBI
318	V$AR_03: is recognized by androgen reseptor	3	3	263	206	16848	-4.08	0	0.47	0.02	HSPA4 RABL4 TGFBI
319	V$CAAT_C: Retroviral CCAAT box	3	3	263	182	16872	-4.09	0	0.61	0.02	CTPS2 NUDT13 SULT2B1
320	V$OCT1_07: octamer factor 1	3	3	263	195	16859	-4.09	0	0.53	0.02	ANP32E NNT PEMT
321	V$PBX1_02: homeo domain factor Pbx-1	2	2	264	183	16871	-4.13	0	0.25	0.02	DAP SLC27A6
322	V$CDP_02: transcriptional repressor CDP	2	2	264	181	16873	-4.14	0	0.26	0.02	CRYL1 POLR3G
323	V$FREAC3_01: Fork head RElated ACtivator-3	2	2	264	179	16875	-4.15	0	0.26	0.02	ALDH3B2 GRK6
324	V$AHR_01: aryl hydrocarbon / dioxin receptor	2	2	264	90	16964	-4.15	0	0.88	0.05	RTN4 TMPO
325	V$HSF_Q6	2	2	264	172	16882	-4.17	0	0.29	0.02	ABCA3 RABL4
326	V$E2F_01: E2F	2	2	264	169	16885	-4.18	0	0.3	0.02	AK2 DLEU1
327	V$MEIS1AHOXA9_01: Meis-1a:HOXA9 heterodimeric binding	2	2	264	166	16888	-4.19	0	0.31	0.02	MAP3K7 TMEM38B
328	V$RSRFC4_01: related to serum response factor, C4	2	2	264	105	16949	-4.24	0	0.71	0.04	DUSP24 RGS3
329	V$CDP_01: cut-like homeodomain protein	2	2	264	144	16910	-4.25	0	0.42	0.02	DERA TP53AP1
330	V$TAXCREB_02: Tax/CREB complex	1	1	265	25	17029	-4.27	0	1.1	0.17	RNF141
331	V$MYCMAX_01: c-Myc:Max heterodimer	2	2	264	116	16938	-4.28	0	0.61	0.02	ACY1 EIF1AX
332	V$LXR_Q3	2	2	264	137	16917	-4.28	0	0.46	0.02	FRAG1 GOLPH2
333	V$SREBP1_02: sterol regulatory element-binding protein 1	1	1	265	96	16958	-4.48	0	0.25	0.02	ZNF185
334	V$STAT1_01: signal transducer and activator of transcription 1	1	1	265	87	16967	-4.54	0	0.29	0.02	PCP4
335	V$POU3F2_01	1	1	265	83	16971	-4.54	0	0.32	0.02	GRK6
