# Supplementary material for: Comprehensive Profiling of Amino Acid Response Uncovers Unique Methionine-Deprived Response Dependent on Intact Creatine Biosynthesis
Source: PLoS Genet. 2015 Apr 7;11(4):e1005158. doi: 10.1371/journal.pgen.1005158 (PMC4388453; doi:10.1371/journal.pgen.1005158)
Supplement: S6 Table — (XLSX) [file pgen.1005158.s014.xlsx]

## Sheet: Sheet1
	shRNA/plamid	shRNA targeting sequences	Source
	shAGAT	CCGAGCGTACAGGTCAATT	Sigma TRC
	shGAMT	CTCAGACATCACCATCATG	Sigma TRC
