# Supplementary material for: Comprehensive Profiling of Amino Acid Response Uncovers Unique Methionine-Deprived Response Dependent on Intact Creatine Biosynthesis
Source: PLoS Genet. 2015 Apr 7;11(4):e1005158. doi: 10.1371/journal.pgen.1005158 (PMC4388453; doi:10.1371/journal.pgen.1005158)
Supplement: S1 File — (ZIP) [file pgen.1005158.s015.zip]

Archive with 2 entries (2 files):
- Metabolomics_Skyline_methods.sky.view
- Metabolomics_Skyline_methods.sky
