# Supplementary material for: Comprehensive Profiling of Amino Acid Response Uncovers Unique Methionine-Deprived Response Dependent on Intact Creatine Biosynthesis
Source: PLoS Genet. 2015 Apr 7;11(4):e1005158. doi: 10.1371/journal.pgen.1005158 (PMC4388453; doi:10.1371/journal.pgen.1005158)
Supplement: S1 File — (ZIP) [file pgen.1005158.s015.zip › Metabolomics_Skyline_methods.sky]

<?xml version="1.0" encoding="utf-8"?>
<srm_settings format_version="2.62" software_version="Skyline-daily (64-bit) 2.6.1.7171">
  <settings_summary name="Default">
    <peptide_settings>
      <enzyme name="Trypsin" cut="KR" no_cut="P" sense="C" />
      <digest_settings max_missed_cleavages="0" />
      <peptide_prediction use_measured_rts="true" measured_rt_window="2" use_spectral_library_drift_times="false" />
      <peptide_filter start="25" min_length="8" max_length="25" auto_select="true">
        <peptide_exclusions />
      </peptide_filter>
      <peptide_libraries pick="library" />
      <peptide_modifications max_variable_mods="3" max_neutral_losses="1">
        <heavy_modifications />
      </peptide_modifications>
    </peptide_settings>
    <transition_settings>
      <transition_prediction precursor_mass_type="Monoisotopic" fragment_mass_type="Monoisotopic" optimize_by="None">
        <predict_collision_energy name="Small Molecules" step_size="2" step_count="5">
          <regression_ce charge="1" slope="0.0275" intercept="10.8" />
        </predict_collision_energy>
      </transition_prediction>
      <transition_filter precursor_charges="1" product_charges="1" fragment_types="y" fragment_range_first="m/z &gt; precursor" fragment_range_last="3 ions" precursor_mz_window="0" auto_select="true">
        <measured_ion name="N-terminal to Proline" cut="P" sense="N" min_length="3" />
      </transition_filter>
      <transition_libraries ion_match_tolerance="1" ion_count="3" pick_from="all" />
      <transition_integration integrate_all="true" />
      <transition_instrument min_mz="50" max_mz="1500" mz_match_tolerance="0.6" />
    </transition_settings>
    <data_settings />
  </settings_summary>
  <peptide_list label_name="Amino Acid" label_description="" websearch_status="X">
    <molecule explicit_retention_time="2.5" ion_formula="C5H12NO2S" mass_average="150.22003" mass_monoisotopic="150.058874" custom_ion_name="Methionine">
      <precursor charge="1" precursor_mz="150.058325" explicit_collision_energy="15" collision_energy="14.926604">
        <transition fragment_type="custom" mass_average="104.070548579909" mass_monoisotopic="104.070548579909" product_charge="1">
          <precursor_mz>150.058325</precursor_mz>
          <product_mz>104.07</product_mz>
          <collision_energy>15</collision_energy>
        </transition>
      </precursor>
    </molecule>
    <molecule explicit_retention_time="2.5" ion_formula="C5H9H'3NO2S" mass_average="153.238515" mass_monoisotopic="153.077705" custom_ion_name="d3-Methionine">
      <precursor charge="1" precursor_mz="153.077156" explicit_collision_energy="15" collision_energy="15.009622">
        <transition fragment_type="custom" mass_average="107.090548579909" mass_monoisotopic="107.090548579909" product_charge="1">
          <precursor_mz>153.077156</precursor_mz>
          <product_mz>107.09</product_mz>
          <collision_energy>15</collision_energy>
        </transition>
      </precursor>
    </molecule>
    <molecule explicit_retention_time="3.05" ion_formula="C6H14NO2" mass_average="132.18176" mass_monoisotopic="132.102454" custom_ion_name="Isoleucine">
      <precursor charge="1" precursor_mz="132.101905" explicit_collision_energy="15" collision_energy="14.432802">
        <transition fragment_type="custom" mass_average="86.0965485799095" mass_monoisotopic="86.0965485799095" product_charge="1">
          <precursor_mz>132.101905</precursor_mz>
          <product_mz>86.096</product_mz>
          <collision_energy>15</collision_energy>
        </transition>
      </precursor>
    </molecule>
    <molecule explicit_retention_time="3.13" ion_formula="C6H14NO2" mass_average="132.18176" mass_monoisotopic="132.102454" custom_ion_name="Leucine">
      <precursor charge="1" precursor_mz="132.101905" explicit_collision_energy="15" collision_energy="14.432802">
        <transition fragment_type="custom" mass_average="86.0965485799095" mass_monoisotopic="86.0965485799095" product_charge="1">
          <precursor_mz>132.101905</precursor_mz>
          <product_mz>86.096</product_mz>
          <collision_energy>15</collision_energy>
        </transition>
      </precursor>
    </molecule>
    <molecule explicit_retention_time="3.13" ion_formula="C6H11H'3NO2" mass_average="135.200245" mass_monoisotopic="135.121284" custom_ion_name="d3-leucine">
      <precursor charge="1" precursor_mz="135.120735" explicit_collision_energy="15" collision_energy="14.51582">
        <transition fragment_type="custom" mass_average="89.1005485799095" mass_monoisotopic="89.1005485799095" product_charge="1">
          <precursor_mz>135.120735</precursor_mz>
          <product_mz>89.1</product_mz>
          <collision_energy>15</collision_energy>
        </transition>
      </precursor>
    </molecule>
    <molecule explicit_retention_time="3.27" ion_formula="C9H12NO2" mass_average="166.19843" mass_monoisotopic="166.086804" custom_ion_name="Phenylalanine">
      <precursor charge="1" precursor_mz="166.086255" explicit_collision_energy="15" collision_energy="15.367372">
        <transition fragment_type="custom" mass_average="120.080548579909" mass_monoisotopic="120.080548579909" product_charge="1">
          <precursor_mz>166.086255</precursor_mz>
          <product_mz>120.08</product_mz>
          <collision_energy>15</collision_energy>
        </transition>
      </precursor>
    </molecule>
    <molecule explicit_retention_time="3.27" ion_formula="C3C'6H12NO2" mass_average="172.153459" mass_monoisotopic="172.106933" custom_ion_name="13C6-Phenylalanine">
      <precursor charge="1" precursor_mz="172.106384" explicit_collision_energy="15" collision_energy="15.532926">
        <transition fragment_type="custom" mass_average="126.110548579909" mass_monoisotopic="126.110548579909" product_charge="1">
          <precursor_mz>172.106384</precursor_mz>
          <product_mz>126.11</product_mz>
          <collision_energy>15</collision_energy>
        </transition>
      </precursor>
    </molecule>
    <molecule explicit_retention_time="2.01" ion_formula="C6H15N4O2" mass_average="175.2098" mass_monoisotopic="175.119501" custom_ion_name="Arginine">
      <precursor charge="1" precursor_mz="175.118952" explicit_collision_energy="15" collision_energy="15.615771">
        <transition fragment_type="custom" mass_average="116.070548579909" mass_monoisotopic="116.070548579909" product_charge="1">
          <precursor_mz>175.118952</precursor_mz>
          <product_mz>116.07</product_mz>
          <collision_energy>15</collision_energy>
        </transition>
      </precursor>
    </molecule>
    <molecule explicit_retention_time="2.01" ion_formula="C1C'5H15N4O2" mass_average="180.172324" mass_monoisotopic="180.136275" custom_ion_name="13C5-Arginine">
      <precursor charge="1" precursor_mz="180.135726" explicit_collision_energy="15" collision_energy="15.753732">
        <transition fragment_type="custom" mass_average="121.110548579909" mass_monoisotopic="121.110548579909" product_charge="1">
          <precursor_mz>180.135726</precursor_mz>
          <product_mz>121.11</product_mz>
          <collision_energy>15</collision_energy>
        </transition>
      </precursor>
    </molecule>
    <molecule explicit_retention_time="1.1" ion_formula="C5H13N2O2" mass_average="133.16967" mass_monoisotopic="133.097703" custom_ion_name="Ornithine">
      <precursor charge="1" precursor_mz="133.097154" explicit_collision_energy="15" collision_energy="14.460172">
        <transition fragment_type="custom" mass_average="70.0705485799095" mass_monoisotopic="70.0705485799095" product_charge="1">
          <precursor_mz>133.097154</precursor_mz>
          <product_mz>70.07</product_mz>
          <collision_energy>15</collision_energy>
        </transition>
        <transition fragment_type="custom" mass_average="116.070548579909" mass_monoisotopic="116.070548579909" product_charge="1">
          <precursor_mz>133.097154</precursor_mz>
          <product_mz>116.07</product_mz>
          <collision_energy>15</collision_energy>
        </transition>
      </precursor>
    </molecule>
    <molecule explicit_retention_time="1.1" ion_formula="C5H11H'2N2O2" mass_average="135.181994" mass_monoisotopic="135.110256" custom_ion_name="d2-ornithine">
      <precursor charge="1" precursor_mz="135.109707" explicit_collision_energy="15" collision_energy="14.515517">
        <transition fragment_type="custom" mass_average="72.0705485799095" mass_monoisotopic="72.0705485799095" product_charge="1">
          <precursor_mz>135.109707</precursor_mz>
          <product_mz>72.07</product_mz>
          <collision_energy>15</collision_energy>
        </transition>
        <transition fragment_type="custom" mass_average="118.070548579909" mass_monoisotopic="118.070548579909" product_charge="1">
          <precursor_mz>135.109707</precursor_mz>
          <product_mz>118.07</product_mz>
          <collision_energy>15</collision_energy>
        </transition>
      </precursor>
    </molecule>
  </peptide_list>
  <peptide_list label_name="Organic Acid" label_description="" websearch_status="X">
    <molecule explicit_retention_time="1.1" ion_formula="C4H10N3O2" mass_average="132.1417" mass_monoisotopic="132.077302" custom_ion_name="creatine">
      <precursor charge="1" precursor_mz="132.076753" explicit_collision_energy="15" collision_energy="14.432111">
        <transition fragment_type="custom" mass_average="90.0605485799095" mass_monoisotopic="90.0605485799095" product_charge="1">
          <precursor_mz>132.076753</precursor_mz>
          <product_mz>90.06</product_mz>
          <collision_energy>15</collision_energy>
        </transition>
      </precursor>
    </molecule>
    <molecule explicit_retention_time="1.1" ion_formula="C4H7H'3N3O2" mass_average="135.160185" mass_monoisotopic="135.096132" custom_ion_name="d3-creatine">
      <precursor charge="1" precursor_mz="135.095583" explicit_collision_energy="15" collision_energy="14.515129">
        <transition fragment_type="custom" mass_average="93.0605485799095" mass_monoisotopic="93.0605485799095" product_charge="1">
          <precursor_mz>135.095583</precursor_mz>
          <product_mz>93.06</product_mz>
          <collision_energy>15</collision_energy>
        </transition>
      </precursor>
    </molecule>
  </peptide_list>
  <peptide_list label_name="5'-methylthioadenosine" label_description="" websearch_status="X">
    <molecule explicit_retention_time="3.4" ion_formula="C11H16N5O3S" mass_average="298.34309" mass_monoisotopic="298.097385" custom_ion_name="MTA">
      <precursor charge="1" precursor_mz="298.096836" explicit_collision_energy="15" collision_energy="18.997663">
        <transition fragment_type="custom" mass_average="136.100548579909" mass_monoisotopic="136.100548579909" product_charge="1">
          <precursor_mz>298.096836</precursor_mz>
          <product_mz>136.1</product_mz>
          <collision_energy>15</collision_energy>
        </transition>
      </precursor>
    </molecule>
    <molecule explicit_retention_time="3.4" ion_formula="C11H13H'3N5O3S" mass_average="301.361575" mass_monoisotopic="301.116215" custom_ion_name="d3-MTA">
      <precursor charge="1" precursor_mz="301.115666" explicit_collision_energy="15" collision_energy="19.080681">
        <transition fragment_type="custom" mass_average="136.100548579909" mass_monoisotopic="136.100548579909" product_charge="1">
          <precursor_mz>301.115666</precursor_mz>
          <product_mz>136.1</product_mz>
          <collision_energy>15</collision_energy>
        </transition>
      </precursor>
    </molecule>
  </peptide_list>
  <peptide_list label_name="S-adenosyl methionine" label_description="" websearch_status="X">
    <molecule explicit_retention_time="3" ion_formula="C15H23N6O5S" mass_average="399.44757" mass_monoisotopic="399.145064" custom_ion_name="SAM">
      <precursor charge="1" precursor_mz="399.144515" explicit_collision_energy="15" collision_energy="21.776474">
        <transition fragment_type="custom" mass_average="250.110548579909" mass_monoisotopic="250.110548579909" product_charge="1">
          <precursor_mz>399.144515</precursor_mz>
          <product_mz>250.11</product_mz>
          <collision_energy>15</collision_energy>
        </transition>
      </precursor>
    </molecule>
  </peptide_list>
  <peptide_list label_name="S-Adenosyl homocysteine" label_description="" websearch_status="X">
    <molecule explicit_retention_time="3" ion_formula="C14H21N6O5S" mass_average="385.42084" mass_monoisotopic="385.129414" custom_ion_name="SAH">
      <precursor charge="1" precursor_mz="385.128865" explicit_collision_energy="15" collision_energy="21.391044">
        <transition fragment_type="custom" mass_average="136.080548579909" mass_monoisotopic="136.080548579909" product_charge="1">
          <precursor_mz>385.128865</precursor_mz>
          <product_mz>136.08</product_mz>
          <collision_energy>15</collision_energy>
        </transition>
      </precursor>
    </molecule>
  </peptide_list>
  <peptide_list label_name="Polyamine" label_description="" websearch_status="X" auto_manage_children="false">
    <molecule explicit_retention_time="3.59" ion_formula="C7H20N3" mass_average="146.25485" mass_monoisotopic="146.165723" custom_ion_name="Spermidine">
      <precursor charge="1" precursor_mz="146.165174" explicit_collision_energy="15" collision_energy="14.819542">
        <transition fragment_type="custom" mass_average="129.150548579909" mass_monoisotopic="129.150548579909" product_charge="1">
          <precursor_mz>146.165174</precursor_mz>
          <product_mz>129.15</product_mz>
          <collision_energy>15</collision_energy>
        </transition>
      </precursor>
    </molecule>
    <molecule explicit_retention_time="3.82" ion_formula="C10H27N4" mass_average="203.34968" mass_monoisotopic="203.223572" custom_ion_name="Spermine">
      <precursor charge="1" precursor_mz="203.223023" explicit_collision_energy="15" collision_energy="16.388633">
        <transition fragment_type="custom" mass_average="112.112548579909" mass_monoisotopic="112.112548579909" product_charge="1">
          <precursor_mz>203.223023</precursor_mz>
          <product_mz>112.112</product_mz>
          <collision_energy>15</collision_energy>
        </transition>
      </precursor>
    </molecule>
  </peptide_list>
</srm_settings>
